# Supplementary material for: The AURKA inhibitor alters the immune microenvironment and enhances targeting B7-H3 immunotherapy in glioblastoma
Source: JCI Insight. 2025 Feb 10;10(5):e173700. doi: 10.1172/jci.insight.173700 (PMC11949004; doi:10.1172/jci.insight.173700)
Supplement: Supplemental tables 1-6 [file jciinsight-10-173700-s124.xlsx]

## Sheet: table 1
CELL CYCLE(GO:0007049)
MURA
TIG
A2SUH6
ANLN
ARF
ASPM
ASPP2
ATM
AURKA
AURKB
BCCIP
BECN1
BIRC5
BORA
BOREA
BRCA1
BRCA2
BUB1
CASL
CCAR1
CCNF
CCNK
CD2A1
CDC20
CDC5L
CDC6
CDK1
CDK2
CDK5
CDK7
CDKN3
CDN1A
CDN2A
CDN2C
CDT1
CENPA
CENPF
CETN3
CHK1
CHK2
CIB1
CKAP5
CLH1
CNTRB
COM1
CSK21
CTIP
CUL4B
DBC1
DCR1A
DCTN1
DDIT3
DNLI1
DNLI3
DNLI4
DYHC1
E2F1
E4F1
EP300
FOXM1
G45IP
GA45A
GEMI
GOGA2
GPER
GPSM2
H2AX
HAUS8
HMGA2
HNRPU
IKZF1
ING1
INO80
K1967
KAT2B
KI67
KIF2C
KPCD
KS6A1
KS6A3
KS6B1
LATS2
MARK4
MCM8
MCMBP
MDC1
MK01
MK03
MLH1
MPIP1
NEK1
NEK11
NEK2
NEK3
NEK4
NIPBL
P53
P73
PIM1
PIN1
PLK1
PP1A
PRC1
PRIO
RAD17
RAN
RB11A
RBBP4
RBL1
RFIP3
RGS2
RHOA
SEPT7
SGOL1
SMC1A
SMC2
SNX9
SPAG5
SRC
TACC3
TAF1
TARA
TERF2
TFDP1
TPX2
ULA1
WASL
VPR
VPR

## Sheet: table 2
IMMUNE CHECKPOINT(https://www.sinobiological.com/category/immunecheckpoint-proteins-list)
PVR
DNAM-1
4-1BB
TNFRSF5
CD154
CD137L
CD134
TNFSF4
TNFRSF14
LIGHT
CD27L
TP44
B7-1
B7-2
TNFRSF18
TNFSF18
AILIM
B7-H2
PDCD1
B7-H1
B7-DC
CD152
B7-1
B7-2
CD276
B7S1
B7-H5
TNFRSF14
CD223
CD66a
IDO
LGALS9
HAVCR2
CD244
CD172a
SLAMF2
VSTM3
PVR
CD155
CD226
CD137
CD40
CD40L
4-1BBL
OX40
OX-40L
CD27
HVEM
TNFSF14
CD70
CD28
CD80
CD86
GITR
GITR Ligand
ICOS
ICOS Ligand
Co-inhibitory Immune Checkpoint Targets
PD1
PD-L1
PD-L2
CTLA-4
CD80
CD86
B7-H3
B7-H4
VISTA
HVEM
BTLA
CD160
LAG3
CEACAM1
Indoleamine 2,3-dioxygenase
Galectin-9
TIM-3
2B4
SIRP alpha
CD47
CD48
TIGIT
CD155

## Sheet: table 3
Clinical glioma patients
Sample number	age	Sex	Type	IDH1/2 genotype	Ki67	MGMT promotor status
1,9	66	Male	GBM	Wild-type	0.4	Unmethylated
2,10	46	Male	GBM	Wild-type	0.8	Unmethylated
3,11	71	Female	GBM	Wild-type	0.2	methylated
4,12	48	Female	GBM	Wild-type	30%-50%	Unmethylated
5	60	Female	Oligodendroglioma	Mutation	0.1	methylated
6	57	Female	Oligodendroglioma	Mutation	3-10%	methylated
7	57	Female	Oligodendroglioma	Mutation	10-20%	methylated
8	50	Female	Oligodendroglioma	Mutation	2-10%	methylated
Abbreviations: MGMT, O-6-methylguanine-DNA-methyltransferase; IDH1/2, isocitrate dehydrogenase 1 and 2.

## Sheet: table 4
Primer sequences used for qRT-PCR
Name	Sequence (5‘-3‘)
ACTB-primer-h-FORWARD	ATCATTGCTCCTCCTGAGCG
ACTB-primer-h-REVERSE	CGGACTCGTCATACTCCTGC
CD276-primer-h-FORWARD	GGCTTTCGTGTGCTGGAGAA
CD276- primer-h-REVERSE	AGGGCTGTCTTGGAGCCTT
AURKA-primer-h-FORWARD	GAGGTCCAAAACGTGTTCTCG
AURKA-primer-h- REVERSE	ACAGGATGAGGTACACTGGTTG

## Sheet: table 5
shRNA sequences
Name	Sequence (5‘-3‘)
AURKA shRNA#1	CCTGTCTTACTGTCATTCGAA
AURKA shRNA#2	GAGTCTACCTAATTCTGGAAT
AURKA shRNA#3	CACATACCAAGAGACCTACAA

## Sheet: table 6
siRNA sequences
Name	Sequence (5‘-3‘)
AURKA siRNA#1	GAGUCUACCUAAUUCUGGA(dT)(dT)
	UCCAGAAUUAGGUAGACUC(dT)(dT)
