# Supplementary material for: The AURKA inhibitor alters the immune microenvironment and enhances targeting B7-H3 immunotherapy in glioblastoma
Source: JCI Insight. 2025 Feb 10;10(5):e173700. doi: 10.1172/jci.insight.173700 (PMC11949004; doi:10.1172/jci.insight.173700)
Supplement: Supporting data values [file jciinsight-10-173700-s125.xlsx]

## Sheet: Figure 1A
CGGA_DEGs					TCGA_DEGs
Gene symbol	logFC	P.Value	adj.P.Val		Gene symbol	logFC	P.Value	adj.P.Val
EVC2	3.36303	7.0304e-67	1.68617e-62		LOC643387	-4.29997	0	0
IGFBP2	4.34622	4.38573e-56	5.25937e-52		NACAP1	-4.80993	0	0
EMP3	3.95625	5.04378e-55	4.03233e-51		FTHL3	-5.72705	1.51085274498253e-320	1.03392687868086e-316
PLAT	2.83349	1.52767e-54	9.1599e-51		LOC728643	-4.65145	1.26172340390035e-316	6.47579537051853e-313
SH2D4A	3.28524	5.25743e-53	2.52188e-49		EEF1A1P9	-4.24165	5.93301e-298	2.4361e-294
G0S2	3.62739	6.57075e-53	2.62655e-49		LOC442454	-4.16138	8.27502e-278	2.83144e-274
BCAT1	2.48346	1.55339e-50	5.32236e-47		PPIAL4C	-2.8744	1.94362e-249	5.70037e-246
FERMT1	-3.4657	7.58079e-50	2.27272e-46		GCSH	-3.66045	3.99314e-230	1.02474e-226
BMP2	-2.84469	1.46964e-48	3.91642e-45		LOC644936	-4.14155	1.52563e-225	3.48013e-222
COL8A1	4.08652	4.1863e-48	1.00404e-44		HNRNPA3P1	-2.44114	1.3467e-223	2.76478e-220
CHI3L1	5.34607	1.22853e-47	2.67864e-44		TUBA1C	3.79565	7.3345e-198	1.36889e-194
NSUN7	2.78189	6.19794e-47	1.23876e-43		SUMO1P3	1.42869	1.17296e-194	2.00675e-191
VAV3	2.71709	3.21873e-46	5.93831e-43		TAGLN2	3.22819	4.65697e-193	7.35443e-190
PDLIM4	3.30857	5.18841e-46	8.88849e-43		SLC6A10P	-3.37111	2.1084e-191	3.09182e-188
TNR	-3.65411	9.57648e-46	1.53121e-42		MEOX2	6.52514	9.06926e-187	1.24128e-183
FKBP9	1.85584	1.29592e-45	1.94259e-42		ATP5EP2	2.84279	1.49859e-183	1.92288e-180
TAGLN2	2.64644	1.60132e-45	2.25917e-42		IGFBP2	5.27722	1.8517e-183	2.2362e-180
RAB34	2.44438	2.04083e-44	2.71929e-41		?|653553	-4.13922	1.4033e-177	1.60054e-174
PCDH15	-4.31172	3.48153e-44	4.39479e-41		GPX8	4.5373	2.44223e-173	2.6389e-170
FBXO17	2.52933	6.22597e-44	7.46619e-41		RPL13AP3	-3.10346	2.39846e-170	2.46202e-167
PRICKLE3	1.99244	2.93909e-43	3.35672e-40		EMP3	5.09032	5.68824e-168	5.56093e-165
ADAM12	2.88887	4.42875e-43	4.82815e-40		NCRNA00152	4.50934	1.24996e-167	1.16644e-164
AGAP2-AS1	2.8615	1.38573e-42	1.44502e-39		TIMP1	5.11073	1.02996e-166	9.19353e-164
LINC00925	-2.54632	2.26238e-42	2.26087e-39		PA2G4P4	1.7011	3.734e-165	3.19412e-162
SMOC1	-3.87306	3.32946e-42	3.19415e-39		CPEB3	-2.34307	2.07688e-162	1.70553e-159
NOG	-2.69126	3.78803e-42	3.49431e-39		RBP1	4.1467	6.32255e-161	4.99238e-158
ADCYAP1R1	-2.40857	4.73915e-42	4.20977e-39		LOC541471	4.19188	2.29019e-159	1.73182e-156
CSMD3	-3.66739	5.32801e-42	4.56382e-39		C10orf4	-1.63143	2.36196e-159	1.73182e-156
NNMT	4.42439	6.37172e-42	5.26963e-39		ATP6V1C2	1.74263	3.46406e-159	2.45232e-156
SPON2	2.64903	8.45578e-42	6.76011e-39		SHOX2	6.09028	9.10268e-159	6.22927e-156
B3GNT7	2.35313	8.89541e-42	6.88217e-39		RPL17	-2.23487	2.12926e-158	1.41012e-155
RAB36	2.29148	1.42432e-41	1.06752e-38		PMS2L2	2.17054	2.71976e-158	1.74489e-155
KHNYN	1.7112	1.48395e-41	1.07851e-38		HOXA5	5.32926	3.61608e-158	2.24964e-155
COL5A2	2.57045	1.61495e-41	1.1392e-38		ANXA2P1	3.4349	4.32144e-158	2.60939e-155
SEL1L3	2.21626	1.84396e-41	1.26359e-38		PPIA	1.36237	2.49206e-157	1.46177e-154
ADM	3.10535	2.32254e-41	1.54733e-38		RANBP17	-4.07657	4.02397e-157	2.29478e-154
TCEA3	2.14481	3.00553e-41	1.94823e-38		ZRANB1	-1.3241	4.34341e-157	2.41e-154
METTL7B	3.47085	3.88174e-41	2.44999e-38		SH2D4A	3.99215	5.56367e-157	3.00584e-154
GALNT13	-2.96192	4.19855e-41	2.582e-38		CLIC1	3.11025	6.92088e-157	3.64322e-154
CTD-3049M7.1	4.12875	4.48097e-41	2.68679e-38		UBE2MP1	1.87185	7.52644e-157	3.86294e-154
RASL10A	-2.91014	1.01181e-40	5.91883e-38		KIAA1279	-1.0343	4.41252e-156	2.20949e-153
PDPN	3.57676	4.72163e-40	2.69628e-37		LOX	4.13624	9.74598e-156	4.76393e-153
SOCS3	3.37427	5.33193e-40	2.97398e-37		ZMYND11	-1.44468	1.1243e-155	5.36789e-153
AC062021.1	-4.18423	6.52306e-40	3.55566e-37		CCDC109B	3.66939	1.09982e-153	5.13168e-151
SLC25A21-AS1	-3.05271	7.76504e-40	4.1386e-37		LOC100130776	3.67141	8.0387e-153	3.66744e-150
LOXL1	2.76827	2.5389e-39	1.32376e-36		FAM190B	-1.55186	3.22299e-152	1.43843e-149
AC064875.2	3.05644	2.88603e-39	1.47274e-36		PLA2G2A	6.66396	1.22484e-151	5.3502e-149
ACTL10	1.78511	3.07233e-39	1.53514e-36		FKBP9	2.54217	1.35652e-151	5.80194e-149
CSDC2	-2.82693	3.15086e-39	1.54225e-36		EDARADD	2.88367	1.22366e-150	5.12688e-148
VASN	2.67996	3.26383e-39	1.5656e-36		PRICKLE3	2.58148	3.50237e-150	1.43807e-147
TNFRSF12A	3.20544	5.50875e-39	2.59062e-36		KDELR2	1.38795	7.9897e-150	3.21625e-147
PVT1	2.34899	6.1215e-39	2.82342e-36		TOP1P2	-2.13761	1.21214e-149	4.78563e-147
COL4A2	2.8051	7.18864e-39	3.25306e-36		RPL23P8	-3.00019	2.42494e-149	9.3932e-147
PINLYP	2.77216	7.5589e-39	3.35727e-36		LOC647946	4.25024	6.41545e-148	2.43906e-145
KIF21B	-2.10832	9.2316e-39	4.02565e-36		RAB34	3.17633	7.7913e-148	2.90828e-145
EMILIN2	2.5378	1.69046e-38	7.23998e-36		MAP1LC3C	3.81359	1.96188e-147	7.19239e-145
DES	3.23455	1.99644e-38	8.40047e-36		OTP	4.85835	3.75831e-147	1.35365e-144
PRLHR	-4.40898	2.6775e-38	1.10719e-35		PDPN	5.1414	5.8919e-147	2.08553e-144
TRPM8	3.65936	3.76337e-38	1.52984e-35		HOXA3	5.33137	4.91021e-146	1.70859e-143
ABCC3	3.67919	3.86925e-38	1.54667e-35		FAM109B	2.25646	5.55432e-146	1.9005e-143
OPHN1	-1.99805	4.9863e-38	1.96051e-35		RPS2P32	3.07809	4.29051e-145	1.444e-142
IGFBP3	3.33022	5.39635e-38	2.06507e-35		WAC	-1.03852	2.40178e-144	7.95301e-142
LOXL4	2.32681	5.42443e-38	2.06507e-35		HOXD11	5.10605	4.31757e-143	1.40698e-140
ATOH8	-2.33328	6.33173e-38	2.37282e-35		ADAM12	4.1482	1.22656e-142	3.93457e-140
TP73-AS1	2.02412	9.20091e-38	3.395e-35		CSMD3	-5.38299	1.3044e-142	4.11991e-140
HSF2BP	-1.53259	1.22152e-37	4.43892e-35		NET1	-2.29763	3.12029e-142	9.70601e-140
GPX8	3.11506	1.40493e-37	5.02923e-35		ASB13	-1.31344	4.40704e-142	1.35039e-139
COL6A2	3.07192	1.56935e-37	5.53519e-35		PSMC2	1.00978	7.78648e-142	2.35083e-139
DLL3	-3.70832	1.71454e-37	5.95963e-35		TNRC6C	-1.67806	2.05629e-141	6.1182e-139
GDF15	3.3026	1.94557e-37	6.66607e-35		FRY	-2.06871	6.04605e-141	1.77322e-138
AQP5	3.65204	2.00378e-37	6.76882e-35		POSTN	7.60788	3.04804e-140	8.81357e-138
CLEC5A	3.6157	2.47037e-37	8.22908e-35		FSTL1	2.51286	3.59461e-140	1.02496e-137
SSTR5	-2.95179	3.15785e-37	1.03751e-34		HOXC10	5.7686	6.32596e-140	1.77907e-137
KCNIP3	-2.25017	3.45738e-37	1.12056e-34		TNFAIP6	4.43256	1.17039e-139	3.24703e-137
STEAP3	2.72152	3.74724e-37	1.19832e-34		FAM71D	-1.74342	3.02962e-139	8.29308e-137
RBP1	3.23933	4.18725e-37	1.32141e-34		RAB42	3.2065	3.75544e-139	1.01446e-136
SYT15	-2.00038	4.40921e-37	1.37338e-34		HOXB3	5.25767	5.82457e-139	1.55297e-136
COL4A1	3.0876	4.83674e-37	1.48724e-34		LYPLA1	1.58137	2.20681e-138	5.80845e-136
ITGA5	2.09294	5.40703e-37	1.64155e-34		TARSL2	-1.44936	4.70354e-138	1.22233e-135
FAM109B	1.79381	5.90762e-37	1.77111e-34		DNM3	-2.63536	4.78412e-138	1.22772e-135
SRPX2	3.21539	9.7222e-37	2.87873e-34		CHI3L1	7.47593	8.9319e-138	2.26385e-135
MSN	2.17446	1.0225e-36	2.99067e-34		RAET1K	2.03834	2.21672e-137	5.54992e-135
NOX4	2.49248	1.33267e-36	3.85094e-34		EFEMP2	3.04675	2.37192e-137	5.86692e-135
VIPR2	-3.59074	1.53049e-36	4.34622e-34		KDELR3	3.28568	2.66519e-136	6.51385e-134
IGF2BP2	3.10422	1.54031e-36	4.34622e-34		MIR155HG	3.0866	7.74581e-136	1.87084e-133
FBLN7	2.48779	1.62691e-36	4.5372e-34		SERPINH1	2.86906	1.46421e-135	3.49537e-133
SLC43A3	2.21156	1.79497e-36	4.94833e-34		UPF2	-1.3443	1.50886e-135	3.56057e-133
TUBA1C	2.24726	2.01534e-36	5.49271e-34		GUSBL1	-2.35169	2.81755e-135	6.57322e-133
XKR8	2.01472	2.20531e-36	5.94294e-34		OSTC	1.55709	5.51777e-135	1.27281e-132
KCNN2	-2.25416	3.44714e-36	9.18624e-34		LRRC37A4	-2.66053	2.73717e-134	6.24379e-132
TOM1L1	1.99719	3.71111e-36	9.78101e-34		MSN	2.53873	3.04433e-134	6.86813e-132
CCDC8	2.37988	8.31337e-36	2.16726e-33		NUMA1	-1.53019	3.84792e-134	8.58672e-132
MMP9	4.93735	9.46711e-36	2.4415e-33		KIAA0427	-1.57355	5.76231e-134	1.27204e-131
GAS2L3	2.15221	9.61757e-36	2.45391e-33		LOC284276	3.05231	1.00018e-133	2.18444e-131
ESM1	3.68969	1.30834e-35	3.30307e-33		ZNF90	2.50268	1.29703e-133	2.80295e-131
CRY2	-1.32239	1.5199e-35	3.79722e-33		FAM133A	-3.48287	1.49177e-133	3.19021e-131
MIR4435-1HG	3.12836	1.54111e-35	3.81052e-33		MIPOL1	-3.26678	3.54764e-133	7.50856e-131
HSPA6	2.89889	1.96885e-35	4.81846e-33		PLEK2	3.85674	4.09451e-133	8.57758e-131
SMAD9	-1.87114	2.42704e-35	5.87981e-33		RICTOR	-1.7772	4.84758e-133	1.00526e-130
PSRC1	1.91778	3.39055e-35	8.13189e-33		FBXO39	2.95574	1.1885e-132	2.44e-130
HTRA3	2.88766	3.57411e-35	8.48727e-33		DIP2C	-1.47368	1.33212e-132	2.70777e-130
HS3ST3B1	3.0643	3.73124e-35	8.77353e-33		GLA	1.40144	1.84881e-132	3.72117e-130
ZDHHC22	-3.149	4.06435e-35	9.46401e-33		WDR37	-1.24484	3.87731e-132	7.72827e-130
LUZP2	-3.73326	4.14159e-35	9.55113e-33		TMEM106C	1.97063	8.12005e-132	1.60293e-129
SERPINE1	3.59606	6.02821e-35	1.37696e-32		IKBIP	1.96909	2.72863e-131	5.33512e-129
CDHR1	-2.69667	6.80135e-35	1.5389e-32		DYNC1H1	-1.30683	8.16744e-131	1.58186e-128
CALCRL	-2.23514	6.89348e-35	1.54517e-32		LDHA	2.53653	9.26685e-131	1.77802e-128
EYA1	-2.8245	8.61983e-35	1.90143e-32		STAC	4.626	1.94895e-130	3.7048e-128
FAM46B	2.68084	8.65676e-35	1.90143e-32		ACBD5	-1.24389	1.97505e-130	3.71999e-128
GPR157	2.34941	8.72069e-35	1.90143e-32		PLP2	3.30637	5.0393e-130	9.32043e-128
COL3A1	3.52634	9.75387e-35	2.10754e-32		PDIA4	1.59438	5.86422e-130	1.07493e-127
SPHKAP	-3.45161	1.08372e-34	2.32071e-32		GUSB	1.57279	6.25466e-130	1.13636e-127
CRTAC1	-3.10023	1.11513e-34	2.36684e-32		NSUN7	3.27862	7.29934e-130	1.31452e-127
SLITRK5	-2.54006	1.19552e-34	2.51521e-32		DNAJC12	-1.82856	8.62487e-130	1.53973e-127
STAC	2.93308	1.38622e-34	2.89106e-32		NALCN	-2.66898	1.40844e-129	2.4927e-127
VDR	2.52052	1.43405e-34	2.96503e-32		ZNF33A	-1.22933	2.64583e-129	4.64264e-127
MN1	-2.16175	2.15725e-34	4.42217e-32		CBLN1	-4.35162	3.18689e-129	5.54465e-127
KCNB1	-2.59931	2.20706e-34	4.48593e-32		SMOC1	-4.65301	4.07053e-129	7.02251e-127
RARRES2	3.25467	2.87828e-34	5.80106e-32		AQP5	4.62908	4.35484e-129	7.4504e-127
RPS2P32	2.03379	3.0368e-34	6.06956e-32		ANXA2P2	3.8448	5.01025e-129	8.50086e-127
CTHRC1	2.92868	3.12144e-34	6.18716e-32		PTX3	4.26792	6.28124e-129	1.057e-126
SERPINH1	2.27497	3.19935e-34	6.28962e-32		WBP11P1	-2.00237	1.40414e-128	2.34366e-126
COL5A1	2.77824	3.51174e-34	6.8476e-32		IFNGR2	1.46904	1.70236e-128	2.8185e-126
RAB42	2.4982	5.12856e-34	9.91963e-32		RARRES2	4.37107	1.9394e-128	3.18527e-126
DSCAML1	-2.73517	5.21326e-34	1.00028e-31		HOXA1	3.58626	2.4271e-128	3.95463e-126
SDC1	2.33183	5.3189e-34	1.01245e-31		GDF15	4.49005	2.53666e-128	4.1006e-126
RP11-284F21.7	-2.65018	5.45598e-34	1.03036e-31		LGALS3	3.32515	3.00379e-128	4.8178e-126
FCGBP	2.73549	5.70457e-34	1.06889e-31		ARAP3	2.34938	3.38171e-128	5.3819e-126
MMP11	2.26368	6.1051e-34	1.13508e-31		NNMT	5.2381	5.60231e-128	8.84735e-126
STC1	3.25912	1.13761e-33	2.09879e-31		RPA3	1.54259	7.20311e-128	1.12885e-125
TIMP1	4.08753	1.40514e-33	2.57259e-31		CALU	1.8174	7.61144e-128	1.18381e-125
C11orf63	2.38789	1.46207e-33	2.65654e-31		FCHSD2	-1.52344	9.16579e-128	1.41484e-125
KCNIP2	-2.90804	1.48254e-33	2.67347e-31		SAA1	5.73285	2.29776e-127	3.52038e-125
UNC79	-2.24566	1.65355e-33	2.9596e-31		FMOD	4.57544	3.15118e-127	4.79213e-125
HMX1	-3.7239	1.83306e-33	3.2566e-31		NOX4	3.72768	9.21125e-127	1.39049e-124
ALDH5A1	-1.63771	2.22706e-33	3.92748e-31		CYTH1	-1.41663	1.101e-126	1.64989e-124
MMP14	2.24702	2.38007e-33	4.16668e-31		NAP1L3	-1.89938	1.36088e-126	2.02455e-124
EVC	2.0279	2.70941e-33	4.70888e-31		NCAM1	-1.6329	2.46563e-126	3.64168e-124
LCTL	2.14656	3.05265e-33	5.26726e-31		C15orf48	3.53244	2.8421e-126	4.16774e-124
CEP112	1.41999	6.18283e-33	1.05921e-30		HOTAIR	4.10002	7.48022e-126	1.08914e-123
FLRT1	-2.19	1.38303e-32	2.35253e-30		LOC407835	1.31563	1.10219e-125	1.59352e-123
LRIG1	-1.44459	1.45086e-32	2.45052e-30		CD58	2.75162	1.13407e-125	1.62814e-123
SOX8	-2.65097	1.7978e-32	3.01528e-30		TTC3	-1.54167	1.69859e-125	2.42168e-123
COL1A1	3.31871	1.83119e-32	3.04994e-30		TBL2	1.03711	1.83028e-125	2.59142e-123
PTRF	1.88848	2.18803e-32	3.61916e-30		CCNB1	2.6374	2.00753e-125	2.82292e-123
MKX	-2.83273	2.23237e-32	3.66721e-30		ZC3H12B	-3.26931	3.19643e-125	4.46413e-123
SLC22A6	-2.82813	2.35974e-32	3.85006e-30		LRIT2	-3.25078	4.08612e-125	5.66811e-123
PPP1R15A	1.4764	2.81982e-32	4.56963e-30		ANKRD26	-1.68203	1.21025e-124	1.66755e-122
SHROOM3	2.17232	2.89226e-32	4.65556e-30		AKAP6	-1.97822	1.89832e-124	2.59816e-122
APOBEC3F	2.14761	3.01565e-32	4.82183e-30		MMP9	5.99807	3.43655e-124	4.67235e-122
NDRG2	-2.31192	3.15985e-32	5.01893e-30		VAV3	3.98224	4.8047e-124	6.48951e-122
DGKK	-3.13444	3.8392e-32	6.05785e-30		SLC43A3	2.85265	6.04725e-124	8.08626e-122
H19	4.13285	3.98356e-32	6.24455e-30		CNIH4	1.05462	6.06568e-124	8.08626e-122
SPRY4	2.43896	4.17738e-32	6.50586e-30		GNAL	-3.69734	6.59104e-124	8.72995e-122
SP100	1.59196	4.34444e-32	6.72238e-30		ZNF248	-1.40219	7.17493e-124	9.44239e-122
GRIA4	-2.36053	5.58632e-32	8.5886e-30		C5orf62	2.56862	1.00942e-123	1.31996e-121
DMRTA2	3.45386	6.03839e-32	9.2245e-30		IGF2BP3	4.36371	1.61336e-123	2.09635e-121
HPSE2	-3.20834	6.26825e-32	9.4552e-30		FBXO17	3.38557	1.72655e-123	2.21893e-121
LGALS3	2.56686	6.18734e-32	9.39222e-30		STEAP3	3.50274	1.72932e-123	2.21893e-121
COL1A2	2.6579	8.69921e-32	1.30401e-29		GGH	1.90045	1.80058e-123	2.29602e-121
SPOCD1	3.77383	8.78869e-32	1.30924e-29		NKX2-5	4.89808	2.80961e-123	3.56057e-121
MMD2	-2.94147	1.54867e-31	2.27901e-29		GPR1	3.60516	3.51368e-123	4.42551e-121
HSPG2	2.31999	1.54886e-31	2.27901e-29		SPAG4	3.71025	5.40255e-123	6.76307e-121
CCNB1	1.71835	1.57075e-31	2.29713e-29		PPIC	2.30819	1.10014e-122	1.36884e-120
SSTR2	-2.32314	1.94745e-31	2.83077e-29		G0S2	4.35784	1.93356e-122	2.39132e-120
FAM110B	-1.83471	2.02947e-31	2.93221e-29		HOXA6	3.06063	2.09534e-122	2.57589e-120
ARPP21	-2.31485	2.06925e-31	2.97179e-29		SPRY1	2.69321	4.91234e-122	6.003e-120
RUNX1	2.07367	2.41055e-31	3.44134e-29		COL5A2	3.25488	6.01043e-122	7.25847e-120
DLL1	-2.35332	2.43045e-31	3.44923e-29		MXI1	-1.43981	6.45083e-122	7.74477e-120
LHX5	-3.65288	2.78525e-31	3.91845e-29		YIPF1	1.28613	8.04209e-122	9.59908e-120
PPM1L	-1.50291	2.79376e-31	3.91845e-29		REPS2	-3.10088	1.17223e-121	1.3911e-119
CXXC11	-3.47661	3.14523e-31	4.38577e-29		OR51E1	3.76341	1.86604e-121	2.20172e-119
PLAUR	2.39625	3.87925e-31	5.37803e-29		RFC2	1.33655	3.22792e-121	3.78681e-119
SHOX2	4.11061	4.41757e-31	6.08914e-29		MYST4	-1.67254	6.43122e-121	7.50187e-119
LINC00319	-2.29965	4.70971e-31	6.45473e-29		HOXA2	4.50461	8.13464e-121	9.43526e-119
SLC11A1	2.48053	4.73844e-31	6.45721e-29		PLAT	3.18067	1.48014e-120	1.70715e-118
TPTE2P1	-2.05393	4.87846e-31	6.61046e-29		XKR8	2.46927	1.61541e-120	1.85276e-118
EPHB1	-2.11373	5.33371e-31	7.18672e-29		FAM171A1	-1.7996	1.83398e-120	2.09176e-118
RP11-547D24.1	-2.53389	8.18242e-31	1.08424e-28		DST	-1.79474	2.30833e-120	2.61823e-118
ALDOC	-2.49457	8.04899e-31	1.07386e-28		MGEA5	-1.11296	2.35336e-120	2.65465e-118
C9orf64	1.82156	8.05934e-31	1.07386e-28		TMOD2	-1.81595	4.37511e-120	4.88158e-118
RP11-38L15.3	-1.92042	8.32543e-31	1.09713e-28		OCIAD2	3.87936	5.42338e-120	6.01849e-118
REPS2	-1.92248	8.84908e-31	1.15976e-28		HIST1H2BH	2.36997	7.62374e-120	8.4148e-118
PTPN22	2.01568	1.02894e-30	1.34121e-28		MDGA2	-3.94521	1.00067e-119	1.09859e-117
TUB	-1.70199	1.05148e-30	1.36317e-28		SPTAN1	-1.18909	1.44086e-119	1.57345e-117
IGFN1	-3.72401	1.18256e-30	1.52486e-28		RABGAP1	-1.03733	1.45737e-119	1.58306e-117
KCNJ11	-2.39952	1.22519e-30	1.57139e-28		HOXA4	5.11431	1.77505e-119	1.91799e-117
ADAM22	-1.63322	1.40976e-30	1.79849e-28		CASP6	1.85945	3.4062e-119	3.66122e-117
C1RL	1.90146	1.4474e-30	1.83674e-28		HDAC5	-1.04922	6.27051e-119	6.70488e-117
TPRG1	2.23579	1.82411e-30	2.30261e-28		KCNB1	-3.50254	8.1724e-119	8.69324e-117
SPAG4	2.34064	2.68014e-30	3.36548e-28		SLC27A3	2.18372	1.03041e-118	1.09043e-116
DUSP5	2.1787	3.16125e-30	3.94893e-28		TOM1L1	4.17793	1.36131e-118	1.43322e-116
SHD	-3.47974	3.28689e-30	4.0846e-28		RAP1B	1.32789	1.39994e-118	1.46637e-116
AL022344.7	-2.49066	3.51111e-30	4.31849e-28		EVC2	3.47084	1.48903e-118	1.55177e-116
RP11-54O7.3	-2.52656	3.38091e-30	4.17978e-28		C20orf24	1.01883	1.53239e-118	1.58889e-116
CDH20	-2.18498	4.12548e-30	5.04824e-28		C12orf48	2.35616	1.6423e-118	1.69429e-116
KSR2	-2.73307	4.29265e-30	5.22613e-28		SCAPER	-1.27835	2.8639e-118	2.93979e-116
FAM114A1	1.66006	4.74901e-30	5.75254e-28		GLB1	1.15174	3.39418e-118	3.46679e-116
FLNC	2.39064	5.37588e-30	6.47915e-28		CTCFL	-1.85806	4.15948e-118	4.22743e-116
EN1	3.91892	5.70345e-30	6.83958e-28		VEGFA	3.30484	4.25648e-118	4.30471e-116
ELFN2	-3.05659	6.41717e-30	7.65719e-28		MAPT	-2.07201	6.51129e-118	6.55278e-116
TMEM71	2.00114	6.65128e-30	7.89724e-28		HOXC9	4.03054	7.57637e-118	7.55063e-116
FES	1.35576	7.33385e-30	8.66479e-28		KCNIP3	-2.97942	7.73503e-118	7.6715e-116
SLC16A3	1.95401	8.08491e-30	9.50532e-28		JMY	-1.17539	9.0405e-118	8.92315e-116
RP11-279F6.1	-1.67011	8.20454e-30	9.59891e-28		MLLT6	-1.16751	1.81384e-117	1.78172e-115
LRIT2	-2.39038	8.61733e-30	1.00329e-27		PRDX4	1.63695	1.96042e-117	1.91654e-115
HSPA7	3.15811	8.85623e-30	1.02613e-27		TMEM60	1.10604	3.01707e-117	2.93556e-115
EFEMP2	2.02162	1.09197e-29	1.25913e-27		MYO18A	-1.38274	4.09839e-117	3.96887e-115
MRC2	2.03429	1.14151e-29	1.30995e-27		HOXC11	3.88346	5.1237e-117	4.92388e-115
KLHL25	-1.39506	1.29362e-29	1.47744e-27		ULBP3	2.97832	5.13254e-117	4.92388e-115
RGS16	2.23828	1.38551e-29	1.57096e-27		H3F3C	-1.57265	6.91231e-117	6.60046e-115
KDELR3	2.08444	1.38861e-29	1.57096e-27		HOXD10	4.8944	8.75239e-117	8.28048e-115
JPH3	-3.1739	1.44088e-29	1.62244e-27		CD151	1.81862	1.1757e-116	1.1072e-114
CCDC19	2.46965	1.60101e-29	1.79433e-27		HOXC6	4.29517	2.85437e-116	2.67581e-114
SLC25A48	-2.86297	1.91974e-29	2.13162e-27		ZCCHC24	-1.55144	3.00731e-116	2.80637e-114
AURKA	1.60021	2.23485e-29	2.47008e-27		DMRTA2	4.66887	3.56847e-116	3.31345e-114
LINC01057	1.82163	2.36177e-29	2.59838e-27		TRIM8	-1.14057	3.58298e-116	3.31345e-114
DGCR6	-2.1154	2.54019e-29	2.78192e-27		CD248	3.39781	3.85341e-116	3.54756e-114
TNFRSF11B	2.47118	2.61092e-29	2.84638e-27		PDCD4	-1.101	4.0422e-116	3.70475e-114
RGS22	2.32953	2.64816e-29	2.87392e-27		DDB2	1.87644	4.58021e-116	4.17919e-114
RGR	-2.71447	2.69416e-29	2.91067e-27		ANKRD53	2.46647	5.08238e-116	4.61687e-114
MIPOL1	-2.01658	2.8727e-29	3.08964e-27		ZNF25	-1.34023	5.59917e-116	5.06392e-114
SHANK2	-2.83123	3.13558e-29	3.35731e-27		PHYHIPL	-2.30873	7.26434e-116	6.5411e-114
TUBB6	1.85422	3.32668e-29	3.54609e-27		EDEM2	1.21858	9.66185e-116	8.66191e-114
CDCA2	2.25675	3.74372e-29	3.97299e-27		CRTAC1	-4.03198	2.11136e-115	1.88461e-113
CD248	2.55595	4.58354e-29	4.8428e-27		DSCAML1	-3.84343	2.45839e-115	2.18488e-113
BACE2	1.48948	4.77571e-29	5.02371e-27		ABLIM1	-1.71351	2.7225e-115	2.40918e-113
GABRB3	-3.02701	4.91125e-29	5.14373e-27		LOC254559	-3.09951	3.50894e-115	3.09178e-113
RP11-18I14.10	-1.23875	5.6346e-29	5.87566e-27		?|10357	-1.32034	4.301e-115	3.77349e-113
FCHSD1	1.4064	5.73332e-29	5.95272e-27		CASP3	1.34402	4.43707e-115	3.8763e-113
ANXA1	3.15842	6.3493e-29	6.56387e-27		CASP4	2.75227	5.23377e-115	4.55003e-113
CABP4	1.9277	6.60012e-29	6.79388e-27		H2AFY2	-2.68745	5.25259e-115	4.55003e-113
SLC25A24	1.71747	6.84805e-29	7.01895e-27		METTL7B	4.42475	5.54297e-115	4.78139e-113
SPRY1	2.10011	7.30743e-29	7.45794e-27		ARL9	3.18715	5.71635e-115	4.91032e-113
PHLDA2	2.83327	7.45449e-29	7.57578e-27		TPM4	1.55339	9.61428e-115	8.22422e-113
GDNF-AS1	-2.65559	7.79187e-29	7.88524e-27		KIAA0495	2.35584	1.4221e-114	1.21144e-112
2024-03-08	-1.37629	8.09154e-29	8.1541e-27		DPYD	2.9826	2.42391e-114	2.05631e-112
GPR3	2.03572	8.49198e-29	8.52182e-27		ACVR2B	-1.74088	2.7203e-114	2.29827e-112
PTPRT	-2.99529	1.13309e-28	1.13233e-26		ALDH5A1	-1.70965	3.34095e-114	2.81105e-112
TEAD3	1.90687	1.13923e-28	1.13375e-26		PABPC5	-3.21491	4.26971e-114	3.57784e-112
SLC2A10	1.7591	1.33412e-28	1.32222e-26		RALGAPA1	-1.1707	4.38068e-114	3.65591e-112
GRIK2	-2.22711	1.34513e-28	1.32634e-26		BMP2	-2.77848	5.14368e-114	4.2753e-112
VEGFA	2.69453	1.34934e-28	1.32634e-26		FLRT1	-2.76603	5.43945e-114	4.5029e-112
DAAM2	-2.24352	1.57864e-28	1.54539e-26		LGALS1	2.5931	9.11218e-114	7.48292e-112
PDE2A	-2.20253	1.59171e-28	1.55185e-26		CDC26	-2.61057	1.09468e-113	8.95369e-112
SEMA3D	-2.79481	1.64199e-28	1.59439e-26		NTAN1	1.38471	1.20114e-113	9.76115e-112
FAM83D	2.09525	1.81177e-28	1.75215e-26		DHTKD1	-1.29797	1.20291e-113	9.76115e-112
WNT7B	-2.78536	1.96988e-28	1.89741e-26		GALNT13	-4.13133	1.82643e-113	1.47625e-111
FAM86B3P	2.11878	1.98244e-28	1.90187e-26		GABBR1	-2.62721	2.13604e-113	1.71972e-111
FCGR2C	2.94504	2.32159e-28	2.21837e-26		SYT15	-2.525	2.67052e-113	2.14163e-111
CD163	2.96522	2.67062e-28	2.54175e-26		MCF2L2	-3.27153	3.76009e-113	3.00368e-111
MOXD1	3.05213	2.76359e-28	2.61984e-26		HDAC4	-1.68699	3.86622e-113	3.0765e-111
OTP	4.03338	3.01495e-28	2.83571e-26		NUP37	1.20263	4.43494e-113	3.50189e-111
WDFY3-AS2	-1.54809	2.87499e-28	2.71472e-26		WEE1	2.4581	7.18922e-113	5.63338e-111
DRC1	2.70698	3.1956e-28	2.99388e-26		MMP11	3.16751	7.73306e-113	6.03649e-111
AC002429.5	-2.42241	3.25872e-28	3.04114e-26		MICAL3	-1.4817	1.09916e-112	8.54766e-111
RP5-1086K13.1	1.81382	3.3149e-28	3.08157e-26		CA3	4.50511	1.93952e-112	1.50258e-110
E2F7	2.38201	3.37236e-28	3.12288e-26		PDIA6	1.10392	2.01337e-112	1.55393e-110
ANXA2	2.70144	3.61259e-28	3.33247e-26		SLC1A6	-4.32955	2.53902e-112	1.94501e-110
CLIC1	2.36586	3.7811e-28	3.47456e-26		CKLF	1.35096	2.67759e-112	2.04353e-110
SERPINA3	3.14543	3.8769e-28	3.54899e-26		TEAD3	2.81795	3.34533e-112	2.54369e-110
FCHSD2	-1.40343	4.24209e-28	3.86853e-26		HOXC8	3.67587	3.75355e-112	2.84356e-110
HFE	1.63201	4.42117e-28	4.01657e-26		VASN	3.2501	5.25338e-112	3.95062e-110
ETNPPL	-3.4389	4.72919e-28	4.2641e-26		TMSL3	1.98666	5.34436e-112	4.00437e-110
GAREML	-1.6876	4.72466e-28	4.2641e-26		JPH3	-4.24882	8.5401e-112	6.37557e-110
NKD1	-1.72075	5.07222e-28	4.55626e-26		FAM176B	2.37039	8.57622e-112	6.37934e-110
LTF	4.58381	5.13579e-28	4.57906e-26		TRAM1	1.25358	9.13404e-112	6.76974e-110
FHDC1	-1.98882	5.12947e-28	4.57906e-26		ANXA5	1.78843	1.01667e-111	7.50797e-110
MEOX2	3.57711	5.26331e-28	4.67538e-26		SEC24D	1.83194	1.76766e-111	1.30072e-109
TNFAIP6	2.69663	5.40328e-28	4.78201e-26		CD276	1.66249	2.13901e-111	1.56835e-109
NALCN	-2.1756	5.62332e-28	4.95844e-26		IBSP	5.79855	2.15097e-111	1.57151e-109
MCAM	1.5092	6.06965e-28	5.3324e-26		CA9	4.88726	3.8282e-111	2.78698e-109
DLGAP1	-2.12176	6.55925e-28	5.74149e-26		AFF2	-4.13643	4.14153e-111	3.00444e-109
AC006486.1	1.3106	7.55053e-28	6.58516e-26		PCNA	1.5123	6.33244e-111	4.57764e-109
ARL4C	1.67277	8.98358e-28	7.8066e-26		GALNT5	3.89563	6.52378e-111	4.69941e-109
GLUD1	-1.74343	9.28307e-28	8.03773e-26		PHACTR3	-2.94124	7.51865e-111	5.39713e-109
FADS1	-1.17129	9.50795e-28	8.20283e-26		ANXA2	3.03756	8.38078e-111	5.99503e-109
GABBR1	-1.77163	9.58877e-28	8.24291e-26		TUB	-2.12258	8.42714e-111	6.00726e-109
IQGAP3	2.06185	9.72782e-28	8.33258e-26		DUSP26	-2.77717	9.02228e-111	6.40926e-109
ARL9	2.32686	1.04637e-27	8.89933e-26		OPHN1	-2.10652	9.29153e-111	6.57776e-109
FRY	-1.66033	1.04523e-27	8.89933e-26		TNFRSF12A	3.84332	1.10721e-110	7.81135e-109
MYO5B	2.02363	1.08974e-27	9.23549e-26		MRPL36	1.10828	2.29563e-110	1.60851e-108
RPRM	-2.65939	1.10226e-27	9.30869e-26		SMC4	2.01748	2.37863e-110	1.66099e-108
RHBDL3	-1.87595	1.30253e-27	1.09613e-25		HMX1	-4.36219	2.4263e-110	1.68854e-108
POSTN	4.10818	1.34918e-27	1.12797e-25		ZYX	1.6713	2.54178e-110	1.76293e-108
NET1	-1.58615	1.34977e-27	1.12797e-25		ARSD	2.21432	2.60952e-110	1.80382e-108
KCNK3	-2.35254	1.37161e-27	1.14225e-25		ZCCHC9	1.04199	2.88558e-110	1.98795e-108
AC053503.11	-2.4039	1.52131e-27	1.25208e-25		HOXD13	4.84789	3.24394e-110	2.22736e-108
KHDRBS2	-2.64278	1.43979e-27	1.19488e-25		PCBP3	-2.71533	1.15951e-109	7.90856e-108
DNAH11	3.03444	1.52438e-27	1.25208e-25		DAP	1.11269	1.24853e-109	8.48752e-108
ITPRIPL1	1.62915	1.50549e-27	1.24509e-25		GSTK1	1.26734	1.56868e-109	1.06287e-107
NRG3	-2.46392	1.65106e-27	1.3515e-25		LAMC1	2.06311	1.8492e-109	1.24882e-107
SERPINA5	3.02984	1.77069e-27	1.4445e-25		SLITRK5	-2.59201	4.50898e-109	3.03506e-107
SH3GL2	-2.86746	1.81341e-27	1.47433e-25		CHRNA9	4.37879	6.59491e-109	4.41021e-107
ARHGEF26-AS1	-1.65931	2.14082e-27	1.73464e-25		HEATR2	1.06627	8.09998e-109	5.39911e-107
COL6A3	3.01159	2.47408e-27	1.99793e-25		DDOST	1.15844	9.7751e-109	6.49459e-107
LINC00152	2.67509	2.60207e-27	2.09423e-25		NTNG2	-2.3967	9.90805e-109	6.56169e-107
IL13RA2	3.24198	2.63115e-27	2.11055e-25		HFE	2.4712	1.04055e-108	6.86896e-107
KCNE4	2.06957	2.80183e-27	2.23997e-25		PLAUR	2.98479	1.42604e-108	9.38351e-107
ZBTB47	-1.01666	2.83136e-27	2.25606e-25		C6orf115	1.87245	1.65618e-108	1.08631e-106
MAPT-AS1	-2.19701	2.86047e-27	2.2717e-25		PCOLCE	3.13171	2.64887e-108	1.73189e-106
IRX2	-3.5264	3.63684e-27	2.86927e-25		LOC339674	-2.3379	2.8799e-108	1.87696e-106
KIF2C	2.15585	3.62078e-27	2.86604e-25		KPNA2	1.54382	4.58423e-108	2.9689e-106
SAMD11	-2.21362	3.92355e-27	3.08533e-25		RABL5	1.22678	4.72814e-108	3.05247e-106
PTCHD2	-2.30947	4.40711e-27	3.45425e-25		KDELR1	1.29965	8.97243e-108	5.77442e-106
SEMA3F	1.78836	4.51532e-27	3.52753e-25		CDHR1	-3.23768	1.15438e-107	7.40609e-106
APOBEC3D	1.60259	4.71321e-27	3.67018e-25		SLC25A24	2.06084	1.20716e-107	7.72059e-106
EXOC3L2	2.69354	5.07743e-27	3.92829e-25		PCDH15	-4.76936	1.31326e-107	8.37308e-106
FAM155A	-2.51691	4.98835e-27	3.87187e-25		PDIA3P	1.0713	1.32455e-107	8.4189e-106
NTRK2	-1.93678	5.5166e-27	4.25434e-25		PMM2	1.14439	2.79826e-107	1.77309e-105
ADAMTSL4	1.83647	5.62225e-27	4.32192e-25		SNAP91	-3.97452	3.25684e-107	2.05101e-105
SFRP2	-3.31169	5.89595e-27	4.51784e-25		CLEC5A	4.94815	8.33429e-107	5.23251e-105
CALN1	-2.64007	6.38489e-27	4.8722e-25		C20orf30	1.03053	8.47726e-107	5.30604e-105
F3	1.8188	6.39902e-27	4.8722e-25		HEXB	1.47802	8.58451e-107	5.35684e-105
ARAP3	1.73455	8.28117e-27	6.2853e-25		CD63	1.5939	1.05528e-106	6.56515e-105
SEMA4G	-1.35187	8.64176e-27	6.5383e-25		GRID1	-1.78512	1.06564e-106	6.60955e-105
FN1	2.12893	9.10568e-27	6.86763e-25		HERC1	-1.38401	1.20068e-106	7.4247e-105
ZC3H12B	-2.02082	9.68717e-27	7.2833e-25		SGCD	-3.21423	1.29068e-106	7.95726e-105
FAM13C	-1.68629	1.08055e-26	8.09875e-25		SIRT1	-1.09229	1.31964e-106	8.11142e-105
ATP9A	-1.23035	1.19197e-26	8.90602e-25		SUFU	-1.01567	1.61595e-106	9.90312e-105
FCGR2B	3.00563	1.20691e-26	8.9896e-25		ANXA1	3.91514	1.86509e-106	1.13959e-104
MGAT4C	-2.57819	1.26576e-26	9.39873e-25		MDK	2.84368	2.15402e-106	1.31223e-104
KIF4A	2.13138	1.29261e-26	9.56853e-25		DEPDC1	3.80288	3.08073e-106	1.8657e-104
CTD-3064H18.4	-2.22738	1.33242e-26	9.8027e-25		ABCC3	5.58385	3.1013e-106	1.87264e-104
PYGL	1.92296	1.31846e-26	9.72983e-25		SLC25A21	-2.76114	4.33815e-106	2.60416e-104
LINC00689	-3.45903	1.39763e-26	1.0251e-24		USP34	-1.06038	4.547e-106	2.72157e-104
FAM20A	2.32672	1.41246e-26	1.03282e-24		HIPK2	-1.8433	5.9861e-106	3.56216e-104
CCDC109B	2.32581	1.58723e-26	1.15709e-24		CENPL	1.41968	8.99518e-106	5.33732e-104
WDR86	-1.73428	1.60846e-26	1.16901e-24		ERI1	1.25249	1.15044e-105	6.78693e-104
EYA4	2.72795	1.76068e-26	1.27578e-24		FOXO3B	-1.25788	1.18598e-105	6.97653e-104
CACNG2	-3.32178	1.80213e-26	1.29797e-24		RAB32	2.5193	1.28178e-105	7.51857e-104
GNAL	-1.84197	1.77251e-26	1.28048e-24		CAPZA1	1.31287	2.06937e-105	1.21037e-103
HIST1H2BK	1.4968	1.87893e-26	1.34923e-24		BCAT1	2.99006	2.55575e-105	1.49061e-103
EMILIN3	2.77235	1.92797e-26	1.3772e-24		C5orf53	-1.4924	2.73305e-105	1.58951e-103
BCR	-1.14585	1.92936e-26	1.3772e-24		GPX7	1.99633	4.86592e-105	2.81401e-103
SCRT1	-3.09993	1.97316e-26	1.40428e-24		AURKA	2.3225	5.63956e-105	3.25225e-103
PLEK2	2.43537	2.0597e-26	1.46153e-24		SEC61G	3.08802	8.9639e-105	5.14047e-103
CHAF1B	1.65396	2.12178e-26	1.50114e-24		SRPX2	4.34138	1.05126e-104	6.01178e-103
PID1	-2.00847	2.15477e-26	1.52e-24		PSRC1	2.36954	1.05893e-104	6.03887e-103
LAMC1	1.78551	2.26197e-26	1.59094e-24		UPP1	2.50725	1.24805e-104	7.07801e-103
NSG2	-3.11579	2.4342e-26	1.70707e-24		USP54	-1.95311	1.74958e-104	9.89499e-103
RNF135	1.43355	2.46345e-26	1.72255e-24		SEMA4G	-1.52376	1.81011e-104	1.02092e-102
BTNL9	-2.14456	2.57239e-26	1.7935e-24		CNNM2	-1.254	2.17305e-104	1.22227e-102
LIF	3.10711	2.73112e-26	1.89864e-24		PLIN2	2.24376	4.53471e-104	2.54365e-102
JAK3	1.61771	3.07084e-26	2.12864e-24		SMC3	-1.20269	4.67014e-104	2.61248e-102
EMP1	2.09755	3.09475e-26	2.13903e-24		WISP1	3.98768	4.87347e-104	2.71881e-102
TMEM100	-2.56173	3.3546e-26	2.31197e-24		PC	-1.44408	6.19744e-104	3.44806e-102
PON1	-2.30629	3.52935e-26	2.41851e-24		C8orf76	1.05658	6.33805e-104	3.51676e-102
PLK3	1.40543	3.47356e-26	2.3871e-24		TNFRSF11B	3.76112	7.91888e-104	4.38207e-102
SHISA7	-2.65069	4.12366e-26	2.81772e-24		COL4A1	3.76464	1.06761e-103	5.87614e-102
VIM	2.20563	4.32073e-26	2.94399e-24		MLL	-1.55794	1.16299e-103	6.38399e-102
RP11-356I2.4	1.59828	4.41574e-26	2.99173e-24		DPP4	3.45002	1.75784e-103	9.62358e-102
PLCB1	-1.72773	4.38197e-26	2.97725e-24		SOCS1	2.57063	1.76628e-103	9.64407e-102
SELL	-2.49686	4.77936e-26	3.22896e-24		HOXC13	3.96489	1.84972e-103	1.00729e-101
ACSL6	-1.94483	5.46976e-26	3.68502e-24		ZBTB47	-1.44431	2.29302e-103	1.2421e-101
TGIF1	1.59925	5.52885e-26	3.71439e-24		PLCB1	-2.27021	2.34213e-103	1.26537e-101
NEU4	-2.47337	5.96307e-26	3.99492e-24		CDKN3	2.80887	2.43341e-103	1.3078e-101
LATS2	1.53782	6.00555e-26	4.01217e-24		PTTG1	3.08877	2.64904e-103	1.41997e-101
FSCN2	1.57188	6.12223e-26	4.07877e-24		SAA2	4.42643	2.67685e-103	1.43114e-101
RND2	-1.34702	6.52807e-26	4.3371e-24		NSUN6	-1.49726	2.95239e-103	1.57435e-101
FOSL1	2.30051	6.82344e-26	4.52081e-24		POLR2L	1.40217	3.3747e-103	1.79488e-101
ARSD	1.29678	6.84433e-26	4.52216e-24		ATP6V1G2	-2.25062	3.5592e-103	1.88812e-101
CBLN1	-2.91023	7.10753e-26	4.68316e-24		HMGA2	3.91712	3.60078e-103	1.90526e-101
RP11-231C18.1	-3.12276	7.53947e-26	4.92716e-24		CMC1	1.23537	3.74472e-103	1.97633e-101
DPYD	1.74353	7.44428e-26	4.89161e-24		ZMYND17	-1.39038	4.72372e-103	2.48661e-101
MAPT	-1.76483	7.47673e-26	4.89951e-24		LTF	6.97124	4.83668e-103	2.53957e-101
WDR62	1.68544	8.1978e-26	5.33779e-24		FAM90A7	1.29608	5.83702e-103	3.05699e-101
FAM129A	1.925	8.21233e-26	5.33779e-24		TXNDC5	1.23607	5.9663e-103	3.11674e-101
CTC-297N7.5	1.87145	9.40681e-26	6.08121e-24		ADAMTSL4	2.36996	6.68691e-103	3.48432e-101
USP54	-1.39713	9.14822e-26	5.93003e-24		MYL12A	1.73461	6.72266e-103	3.49408e-101
LINC00671	-2.05205	9.7323e-26	6.27472e-24		KLRC3	-3.83597	7.07361e-103	3.6672e-101
NRXN1	-2.1967	1.0664e-25	6.85696e-24		SIK3	-1.15702	7.63301e-103	3.94725e-101
OLFML2A	1.63012	1.14963e-25	7.3724e-24		MARVELD1	2.24115	7.92661e-103	4.08878e-101
TDH	-2.0384	1.22269e-25	7.79923e-24		SLC22A6	-4.34413	8.34154e-103	4.29202e-101
ADCY2	-1.94789	1.26571e-25	8.05221e-24		FAM13C	-2.08387	1.0675e-102	5.47894e-101
CUX2	-3.14943	1.34338e-25	8.50125e-24		ARPP21	-2.8923	1.53125e-102	7.83954e-101
DEDD2	1.189	1.33739e-25	8.48569e-24		TOM1L2	-1.27042	2.17623e-102	1.11139e-100
RCOR2	-2.1959	1.36636e-25	8.62391e-24		FAM35B	-1.05782	2.1845e-102	1.11285e-100
USP49	-1.39578	1.47727e-25	9.29943e-24		CSDC2	-3.42199	2.68177e-102	1.36279e-100
SLC1A6	-3.04305	1.55546e-25	9.76598e-24		ELFN2	-4.04499	4.35154e-102	2.20585e-100
CAPG	2.18552	1.57145e-25	9.84061e-24		VKORC1	1.32707	4.36505e-102	2.20725e-100
AL590822.1	1.54403	1.68182e-25	1.05044e-23		TTC26	1.92558	4.50159e-102	2.2707e-100
USH1C	-2.98571	1.7725e-25	1.1042e-23		SSTR1	-4.63288	5.27161e-102	2.6526e-100
NKX2-5	3.38235	1.85702e-25	1.15385e-23		LOXL1	3.6134	5.3905e-102	2.70579e-100
WDR11-AS1	-1.99437	1.89079e-25	1.1718e-23		DGCR2	-1.19755	5.94284e-102	2.97577e-100
NEIL3	2.10733	1.90077e-25	1.17495e-23		EIF3A	-1.10021	6.52211e-102	3.25788e-100
NKG2-E	-2.53165	2.07675e-25	1.28043e-23		CLCF1	3.38738	7.74269e-102	3.85819e-100
TJP2	-1.65085	2.19318e-25	1.34875e-23		LOC399744	-2.07999	1.10759e-101	5.50577e-100
TK1	1.96881	2.21754e-25	1.36024e-23		TMEM49	1.0247	1.27617e-101	6.3132e-100
BTBD17	-2.77642	2.34103e-25	1.43233e-23		NOG	-3.01811	2.11413e-101	1.04084e-99
PABPC5	-2.3393	2.36139e-25	1.44111e-23		ZNF530	1.50056	2.24175e-101	1.0984e-99
LINC00475	3.1569	2.54436e-25	1.54883e-23		PRLHR	-5.48808	2.4525e-101	1.19881e-99
OCIAD2	2.72748	2.63051e-25	1.59722e-23		TREM1	4.62332	2.47892e-101	1.20884e-99
PITX1	2.93942	2.66688e-25	1.61521e-23		EXOC3L2	3.24851	2.60866e-101	1.26909e-99
RP11-158M2.5	-2.11252	2.92206e-25	1.75646e-23		RPL7	-1.4979	2.644e-101	1.28325e-99
CNTN3	-3.0362	2.83907e-25	1.71517e-23		PDLIM4	3.91607	2.93594e-101	1.42158e-99
NMNAT3	1.9509	2.86129e-25	1.72425e-23		TEF	-1.84289	3.16199e-101	1.52743e-99
DUSP26	-2.23922	2.98813e-25	1.79168e-23		LOC341056	-1.61362	8.36753e-101	4.02308e-99
NEK6	1.26437	3.41836e-25	2.04454e-23		JMJD1C	-1.37109	1.22783e-100	5.88955e-99
MXRA5	2.43592	3.53872e-25	2.11126e-23		COMMD10	1.15435	1.42459e-100	6.81745e-99
PHYHIPL	-2.39391	3.58838e-25	2.13558e-23		GFRA1	-4.12881	1.47991e-100	7.0657e-99
CD97	1.51966	3.60811e-25	2.142e-23		FOXO4	-1.53349	1.67736e-100	7.98986e-99
GABRA3	-2.7769	3.81252e-25	2.25776e-23		PLA2G6	-1.35508	1.97773e-100	9.39877e-99
MAP1LC3C	2.44866	4.17105e-25	2.464e-23		ALCAM	-1.57341	1.999e-100	9.47793e-99
DNAJC22	1.58532	4.70347e-25	2.7717e-23		CALD1	1.53692	3.07217e-100	1.45327e-98
ANGPT2	2.20024	4.80122e-25	2.82236e-23		HMGN5	-1.85966	3.12581e-100	1.47524e-98
RNF219-AS1	-2.45632	4.85993e-25	2.84989e-23		SMAGP	2.12216	3.74036e-100	1.76123e-98
MIR155HG	2.31685	5.3455e-25	3.11181e-23		ATP9A	-1.69866	4.05231e-100	1.90375e-98
MB21D1	1.47149	5.32713e-25	3.10866e-23		C2orf28	1.18851	5.46509e-100	2.56161e-98
GPNMB	2.62494	5.38061e-25	3.12466e-23		COL6A2	3.53752	5.62739e-100	2.63167e-98
MYBPH	3.23408	5.77963e-25	3.34021e-23		TRPM8	4.23803	6.62884e-100	3.09296e-98
SH3D21	1.43496	5.67864e-25	3.28977e-23		B3GNT7	2.49466	6.76265e-100	3.14823e-98
ACTN1	1.92498	6.20761e-25	3.5717e-23		DPP10	-3.53428	1.07641e-99	4.99969e-98
AMZ1	-1.75482	6.20997e-25	3.5717e-23		GLUD1	-1.52669	1.18891e-99	5.49739e-98
RAB38	1.85467	6.56603e-25	3.76746e-23		CCNYL1	1.02399	1.21653e-99	5.61242e-98
GJC1	1.65506	6.76068e-25	3.86989e-23		PGK1	1.33131	1.28704e-99	5.92443e-98
LAMB1	1.99244	6.78337e-25	3.87363e-23		CEP170L	-2.02631	1.45381e-99	6.67714e-98
CDC20	2.50231	6.86689e-25	3.91201e-23		P4HB	1.02149	1.89169e-99	8.66886e-98
IFI30	2.36175	7.26367e-25	4.12824e-23		PDLIM1	3.03907	2.12253e-99	9.70503e-98
TCTEX1D1	2.74147	7.70367e-25	4.36796e-23		TMBIM1	1.99794	2.67195e-99	1.219e-97
AC007375.1	-1.97703	7.74012e-25	4.37828e-23		PATZ1	-1.0492	2.73416e-99	1.24462e-97
CELSR1	2.37802	8.08011e-25	4.55984e-23		RPL12	-1.47384	2.87561e-99	1.30611e-97
FAM19A3	1.94765	8.50499e-25	4.77714e-23		SATB1	-1.88376	3.37067e-99	1.52423e-97
KCNE3	1.55124	8.26126e-25	4.65113e-23		KLRC2	-5.39836	3.44659e-99	1.55513e-97
RP11-143K11.1	-2.50392	8.53611e-25	4.78342e-23		FNDC3B	1.52583	3.52494e-99	1.587e-97
KCND2	-2.60241	8.85812e-25	4.95229e-23		IGF2BP2	3.94929	3.80612e-99	1.70984e-97
CNTN1	-2.37307	9.29907e-25	5.18672e-23		SMAD7	-1.32182	5.28231e-99	2.36265e-97
C6orf141	2.90956	9.6409e-25	5.36491e-23		FAM123A	-2.42967	5.73903e-99	2.56135e-97
RP11-158M2.3	-1.99177	1.01452e-24	5.63244e-23		TMSB10	1.98368	6.12942e-99	2.72375e-97
OSMR	2.01123	1.15051e-24	6.37269e-23		NXT1	1.43162	8.46433e-99	3.7451e-97
ST6GAL2	-2.29327	1.21577e-24	6.70802e-23		S100A11	2.76925	8.54561e-99	3.76484e-97
FAM84B	-1.7066	1.21664e-24	6.70802e-23		TMEM165	1.46631	9.01821e-99	3.95606e-97
MEGF11	-1.85359	1.22084e-24	6.71572e-23		SH3GL2	-3.3656	1.5634e-98	6.80011e-97
SCD5	-1.52124	1.30863e-24	7.1822e-23		NRG3	-3.00713	1.57847e-98	6.85116e-97
ASIC1	-1.73841	1.43548e-24	7.86041e-23		BTRC	-1.07377	1.60236e-98	6.94016e-97
ZCCHC24	-1.19458	1.58709e-24	8.67077e-23		PVT1	2.92155	1.63659e-98	7.07351e-97
AC010441.1	1.91205	1.59759e-24	8.70752e-23		ZDHHC22	-3.22402	1.8176e-98	7.83936e-97
MYO1G	2.00849	1.60107e-24	8.70752e-23		ZFYVE20	-1.0503	1.94247e-98	8.36038e-97
SNAP91	-2.79144	1.62158e-24	8.7991e-23		KDELC2	1.96552	2.04459e-98	8.76313e-97
ASPM	2.35317	1.67429e-24	9.06462e-23		RNFT1	1.1978	2.08662e-98	8.92466e-97
OPLAH	1.57525	1.77648e-24	9.5962e-23		TNK2	-2.15609	2.60565e-98	1.11214e-96
HAR1A	-2.49573	1.88214e-24	1.01441e-22		RBP3	-3.10664	2.63907e-98	1.12407e-96
RP11-558F24.4	2.28638	2.04415e-24	1.09435e-22		S100A4	3.87346	2.76126e-98	1.17368e-96
MSR1	2.20364	2.03356e-24	1.09112e-22		SPON2	3.37837	3.22308e-98	1.36715e-96
SSTR1	-3.28823	2.116e-24	1.13029e-22		SPTBN2	-2.54401	3.61191e-98	1.52577e-96
RINL	1.42632	2.32038e-24	1.23671e-22		PGCP	2.11242	3.89933e-98	1.6438e-96
SBF2-AS1	1.49404	2.52366e-24	1.34173e-22		FLJ16779	-3.69453	4.3544e-98	1.83188e-96
MCF2L2	-1.5826	2.52861e-24	1.34173e-22		C12orf51	-1.44035	6.45239e-98	2.70895e-96
TREM1	3.21832	2.63994e-24	1.39771e-22		DOK6	-3.22088	6.81991e-98	2.85158e-96
RP11-359E3.4	-1.20406	2.79628e-24	1.47722e-22		TMEM154	2.32815	1.00087e-97	4.1764e-96
THRA	-1.49474	2.84796e-24	1.50122e-22		ATP8A1	-2.44453	1.00346e-97	4.1787e-96
CTNNA3	-2.21386	3.03052e-24	1.59395e-22		CENPA	3.46499	1.09321e-97	4.53407e-96
FHAD1	1.76461	3.1156e-24	1.63511e-22		C7orf68	2.14919	1.61848e-97	6.69906e-96
GRAMD1B	-1.37766	3.12286e-24	1.63534e-22		HNRNPUL2	-1.01089	1.67591e-97	6.92283e-96
SEZ6L	-2.65909	3.32984e-24	1.73993e-22		NAMPT	2.35198	1.89047e-97	7.79343e-96
CECR6	-1.47278	3.39979e-24	1.77262e-22		PTGFRN	1.93568	1.94778e-97	8.01359e-96
LENG9	1.40631	3.68316e-24	1.9162e-22		CISH	2.54156	2.59939e-97	1.06731e-95
MYCL	-1.61222	3.75279e-24	1.9482e-22		GNAO1	-1.79114	2.90097e-97	1.18876e-95
SUSD5	-2.31882	3.81127e-24	1.97429e-22		GJC1	2.17866	3.06905e-97	1.25264e-95
RP11-74E22.4	-2.26854	3.8987e-24	2.01522e-22		TMEM71	3.23145	3.45595e-97	1.40775e-95
KCNN3	-1.59011	3.93431e-24	2.02926e-22		E2F7	3.42775	3.69185e-97	1.50086e-95
ACSS3	1.78299	4.10805e-24	2.11433e-22		CRY2	-1.70839	4.29587e-97	1.73953e-95
JPH4	-2.34822	4.14165e-24	2.12705e-22		PRMT6	1.05401	4.78691e-97	1.93455e-95
CLCF1	2.3635	4.18187e-24	2.13855e-22		NLGN2	-1.2181	5.24133e-97	2.11404e-95
GREB1L	-2.26415	4.17517e-24	2.13855e-22		KIF21B	-2.50812	6.33721e-97	2.54605e-95
BCL7A	-1.63291	4.56836e-24	2.33123e-22		SLAMF9	2.78338	8.34564e-97	3.33988e-95
FABP5	2.93323	4.58408e-24	2.33428e-22		ADM	3.80979	9.3325e-97	3.72755e-95
FAM167A	-1.67026	4.67614e-24	2.37183e-22		C11orf63	3.0458	9.86223e-97	3.93149e-95
CD93	1.94372	4.67761e-24	2.37183e-22		FAM155A	-3.17098	9.92299e-97	3.94804e-95
GFRA1	-2.52239	4.7013e-24	2.37882e-22		MYCBP	1.56648	1.2103e-96	4.79682e-95
IGF2BP3	3.07384	4.93338e-24	2.48379e-22		TEAD2	2.33068	1.25135e-96	4.94994e-95
C2orf27A	-1.74572	4.83066e-24	2.43913e-22		GPR39	2.4429	1.45402e-96	5.74057e-95
C5orf38	-3.44975	4.96069e-24	2.48906e-22		HEBP2	1.54796	1.93364e-96	7.6195e-95
SLC8A3	-2.19887	4.93983e-24	2.48379e-22		DTYMK	1.4623	2.07562e-96	8.1633e-95
RNF150	-1.31765	5.01245e-24	2.50978e-22		KCNJ9	-3.05451	2.41259e-96	9.45239e-95
SPC24	1.88958	5.08717e-24	2.54189e-22		GLT25D1	1.28476	2.47434e-96	9.67583e-95
BCAN	-2.31936	5.33764e-24	2.66149e-22		ZMIZ1	-1.35346	3.18735e-96	1.24404e-94
TRIM67	-2.998	5.41294e-24	2.69344e-22		ESM1	4.65932	3.21492e-96	1.25241e-94
ABCC8	-2.73976	5.76002e-24	2.86022e-22		HOXB2	3.95812	4.11786e-96	1.60113e-94
MRPL23-AS1	-1.79411	5.92319e-24	2.93516e-22		TAF3	-1.25856	4.37015e-96	1.69602e-94
SGSM1	-2.03887	6.0153e-24	2.97466e-22		SERPINA5	4.35617	4.38691e-96	1.69931e-94
FSTL5	-2.77034	6.39041e-24	3.15365e-22		LOC100270710	2.22429	9.33469e-96	3.60228e-94
RP11-783K16.10	-2.16717	6.92391e-24	3.40293e-22		SPHKAP	-4.75696	9.55081e-96	3.67876e-94
HES6	-2.19615	6.89343e-24	3.39491e-22		DZIP3	-1.10204	9.64247e-96	3.70711e-94
KRT7	2.61312	7.98841e-24	3.90212e-22		KCTD14	2.03532	9.68499e-96	3.7165e-94
FAM115C	1.81454	7.92018e-24	3.88067e-22		KIAA0040	2.66176	1.1687e-95	4.46804e-94
APOBEC3G	1.60814	7.92833e-24	3.88067e-22		COL4A2	3.12937	1.33982e-95	5.11274e-94
FAM133A	-2.44736	8.25396e-24	4.02364e-22		MN1	-2.59631	1.52898e-95	5.82375e-94
ENHO	-2.19776	9.34306e-24	4.54531e-22		C14orf142	1.18217	1.64639e-95	6.25935e-94
RP11-61L23.2	2.00115	9.47791e-24	4.60158e-22		SBF1	-1.21089	1.66748e-95	6.3278e-94
KRT8	2.29986	9.66465e-24	4.68277e-22		PHLDA2	3.27946	1.69829e-95	6.4328e-94
CDC6	1.62793	1.04859e-23	5.07045e-22		NF1	-1.26842	1.81521e-95	6.86305e-94
NMNAT2	-2.17419	1.07634e-23	5.19417e-22		BACE2	2.05245	1.98232e-95	7.48109e-94
GRIA2	-2.19729	1.13339e-23	5.45847e-22		SLC2A10	2.61329	3.5486e-95	1.3343e-93
CTSZ	1.42986	1.16863e-23	5.61694e-22		FERMT1	-3.17619	4.98762e-95	1.87195e-93
GRIK4	-1.45301	1.34893e-23	6.47053e-22		BOLA3	1.14984	5.92972e-95	2.22148e-93
C14orf132	-1.40442	1.3715e-23	6.56569e-22		HOXB4	3.83074	6.07046e-95	2.27007e-93
LPHN1	-1.08941	1.37712e-23	6.57946e-22		SGMS1	-1.13951	7.17065e-95	2.67661e-93
WISP1	2.5409	1.43221e-23	6.82907e-22		ALG6	1.34006	1.13222e-94	4.2186e-93
HOXA-AS2	4.06899	1.60221e-23	7.6094e-22		TMCC2	-1.86464	1.15263e-94	4.28685e-93
KIF18A	1.93999	1.47574e-23	7.02266e-22		HTRA3	3.36067	1.22633e-94	4.55272e-93
TVP23C	1.29575	1.62549e-23	7.70471e-22		STC1	4.14871	1.36112e-94	5.04402e-93
SLC1A4	-1.39305	1.74476e-23	8.2537e-22		PPP1R12B	-1.33948	1.42331e-94	5.26498e-93
C9orf47	1.68781	1.76546e-23	8.31882e-22		DLL1	-2.55495	1.89405e-94	6.99369e-93
CYB561	1.05778	1.76443e-23	8.31882e-22		LEPRE1	1.48225	2.06078e-94	7.59564e-93
DPP10	-2.35522	1.84291e-23	8.66672e-22		TGIF1	2.14114	2.13355e-94	7.84978e-93
KIF20A	2.19509	1.86128e-23	8.73187e-22		NACA2	-1.684	2.2644e-94	8.31629e-93
AP000330.8	2.0774	1.90885e-23	8.88969e-22		HOXA7	5.52855	2.60821e-94	9.56188e-93
JUN	1.34953	1.86404e-23	8.73187e-22		DMBX1	2.61348	2.80024e-94	1.02476e-92
PTX3	2.80914	1.87092e-23	8.747e-22		PHLPP1	-1.30148	3.09773e-94	1.13161e-92
TROAP	2.19683	1.90205e-23	8.87525e-22		CD97	2.08597	3.12354e-94	1.13901e-92
B3GNT8	1.63413	1.92919e-23	8.96701e-22		REXO2	1.2449	3.24551e-94	1.18139e-92
KIF23	1.84887	2.04548e-23	9.48913e-22		CCDC85A	-2.67141	4.64776e-94	1.68882e-92
PODNL1	1.96829	2.05691e-23	9.52375e-22		FAM20C	1.86135	5.04179e-94	1.82876e-92
MRVI1	-1.38266	2.12527e-23	9.82129e-22		COL1A2	3.26783	5.16363e-94	1.86965e-92
DSCAM	-2.03608	2.14878e-23	9.91082e-22		FAIM2	-1.99635	5.56872e-94	2.01278e-92
CAMSAP3	-2.60725	2.15933e-23	9.94036e-22		PAX3	3.8661	6.89754e-94	2.48869e-92
C1R	2.1886	2.27914e-23	1.04718e-21		CHRNA4	-3.75304	7.11807e-94	2.56375e-92
CA9	3.04217	2.37871e-23	1.09084e-21		MOXD1	5.01741	9.07246e-94	3.26196e-92
TTC12	1.60424	2.44704e-23	1.12003e-21		THRA	-1.54946	9.32758e-94	3.34782e-92
LINC00634	-2.15249	2.46686e-23	1.12695e-21		CTTNBP2	-1.98575	1.01913e-93	3.64844e-92
KLRC2	-3.25798	2.569e-23	1.16916e-21		KIF18A	3.02541	1.02007e-93	3.64844e-92
SLC16A9	-1.71264	2.565e-23	1.16916e-21		USP43	-3.3642	1.0633e-93	3.79646e-92
GRID2	-2.49225	2.65821e-23	1.20747e-21		RUFY3	-1.08663	1.36142e-93	4.83562e-92
C1RL-AS1	2.47703	2.67398e-23	1.21234e-21		LIF	3.97234	1.59122e-93	5.64209e-92
TYMP	2.22892	2.76846e-23	1.2528e-21		JPH4	-2.78589	1.74982e-93	6.19376e-92
C20orf203	-1.92819	2.89569e-23	1.30791e-21		PLSCR1	2.17581	1.77959e-93	6.28831e-92
JMJD1C-AS1	-1.38416	3.14935e-23	1.41981e-21		CDH20	-2.43382	1.9288e-93	6.80382e-92
GRIN3A	-2.36577	3.21338e-23	1.44596e-21		GEMIN7	1.19984	1.97056e-93	6.93923e-92
C10orf55	2.05033	3.42405e-23	1.535e-21		ITGA5	2.35335	3.1015e-93	1.0903e-91
FAM222A	-1.88788	3.42381e-23	1.535e-21		ASL	1.22532	3.26741e-93	1.14471e-91
LRRTM4	-2.22499	3.44916e-23	1.54337e-21		SNRPD2	1.37212	4.01964e-93	1.40107e-91
INA	-3.3101	3.49894e-23	1.56273e-21		PKIB	3.25395	4.26524e-93	1.48416e-91
CADM2	-1.96179	3.54962e-23	1.58242e-21		SLC12A6	-1.11244	4.57159e-93	1.58807e-91
ITGA3	1.44601	3.65571e-23	1.62669e-21		FBXW4	-1.35754	5.17292e-93	1.7909e-91
ATP6V1G2	-2.23111	3.80981e-23	1.69212e-21		PAR5	-2.76771	5.66265e-93	1.95385e-91
RP11-161M6.2	-2.3987	3.85443e-23	1.70877e-21		BCL7A	-1.73405	5.70141e-93	1.96393e-91
HDHD3	1.66582	4.1909e-23	1.85451e-21		MRPS12	1.31593	6.00171e-93	2.0639e-91
RP11-401P9.4	-1.99751	4.69458e-23	2.07357e-21		PSMD8	1.05736	6.46397e-93	2.21915e-91
PTGIR	1.67649	4.76246e-23	2.09968e-21		C2orf85	-4.22737	7.20862e-93	2.47067e-91
SCG3	-2.89177	4.81981e-23	2.12107e-21		BEND7	-1.36586	8.03682e-93	2.74993e-91
CA3	2.60357	4.90662e-23	2.15142e-21		FUT9	-2.97071	8.54019e-93	2.91246e-91
NUAK2	1.61563	4.90672e-23	2.15142e-21		WDFY3	-1.24916	1.29476e-92	4.39361e-91
PCDH11X	-2.65594	5.13795e-23	2.2487e-21		DPY19L1	1.5777	1.65048e-92	5.59148e-91
GALNT5	3.27381	5.53502e-23	2.40492e-21		CLASP2	-1.28067	2.59606e-92	8.78043e-91
RP5-1119A7.17	-3.367	5.27901e-23	2.29785e-21		RDM1	2.5271	3.2305e-92	1.08903e-90
FCGR2A	1.66938	5.19971e-23	2.27158e-21		HERC2	-1.17597	3.39684e-92	1.14323e-90
CXXC4	-2.05424	5.21652e-23	2.27478e-21		CASP8	1.90179	3.93101e-92	1.32085e-90
ADRBK2	-1.14062	5.93114e-23	2.57238e-21		BCR	-1.62252	3.97545e-92	1.3336e-90
HOXB3	3.13138	6.02658e-23	2.60905e-21		CTHRC1	3.29393	4.04737e-92	1.35551e-90
ATCAY	-2.58822	6.73981e-23	2.91257e-21		CCDC8	2.70864	4.12197e-92	1.37824e-90
LRP1B	-1.72572	6.90736e-23	2.97961e-21		C9orf64	2.25051	4.50715e-92	1.50458e-90
FER1L4	2.3453	7.53525e-23	3.24462e-21		SLC2A4RG	1.4483	4.52172e-92	1.507e-90
SMPD3	-1.50163	7.7238e-23	3.31985e-21		CHAF1B	2.46523	5.03823e-92	1.67642e-90
SLC12A7	1.13577	8.13277e-23	3.48938e-21		C19orf10	1.0918	5.28345e-92	1.75516e-90
EID3	1.87033	8.27004e-23	3.54194e-21		SHISA7	-3.26418	7.01297e-92	2.32595e-90
HOXD10	3.82023	9.11194e-23	3.88172e-21		RINL	1.96189	9.7459e-92	3.22195e-90
FSTL1	1.60244	8.70753e-23	3.72266e-21		SHC1	1.5019	1.02563e-91	3.37979e-90
PPP2R5A	-1.25519	9.05272e-23	3.86335e-21		MYH6	-3.12443	1.0932e-91	3.59669e-90
MYT1	-2.62108	9.46524e-23	4.02508e-21		EMILIN2	2.93429	1.34233e-91	4.40928e-90
CEBPD	1.90515	1.03575e-22	4.3967e-21		GABRB3	-3.69408	1.65128e-91	5.41547e-90
AMOTL2	-1.37738	1.03813e-22	4.39904e-21		CDCA4	1.63078	1.79558e-91	5.87931e-90
CENPE	1.92308	1.04795e-22	4.4328e-21		PPM1M	1.4527	1.92949e-91	6.3077e-90
SWAP70	1.2549	1.10316e-22	4.65813e-21		CENPN	1.62967	2.23695e-91	7.3012e-90
RANBP17	-2.10175	1.11523e-22	4.70084e-21		GINS4	1.77407	2.44535e-91	7.94352e-90
HDAC4	-1.03507	1.13631e-22	4.78128e-21		TMEM136	-1.08779	2.78551e-91	9.0342e-90
WWTR1-AS1	1.62242	1.28453e-22	5.38604e-21		C12orf34	-2.32876	2.94852e-91	9.5478e-90
FAM83G	1.86411	1.26227e-22	5.30199e-21		GRIA4	-2.74739	3.12569e-91	1.01056e-89
THBS1	2.27347	1.31399e-22	5.49996e-21		SPIRE1	-1.1593	4.26772e-91	1.37761e-89
AMER2	-1.79844	1.32121e-22	5.52054e-21		COL5A1	3.8856	4.77956e-91	1.54041e-89
ZAR1	2.00876	1.51287e-22	6.28851e-21		SYNE1	-1.57919	4.91778e-91	1.58248e-89
DGKB	-2.02745	1.44367e-22	6.02173e-21		AP2S1	1.27153	4.99793e-91	1.60575e-89
GRIN2C	-1.97202	1.45696e-22	6.06661e-21		FAM115C	2.74602	8.22039e-91	2.63695e-89
RP11-373N22.3	-1.28643	1.52108e-22	6.3117e-21		PRKCA	-1.30701	8.80281e-91	2.81937e-89
DRAXIN	1.71531	1.52852e-22	6.3316e-21		TRIP13	2.14696	9.63227e-91	3.08023e-89
LOXL2	1.90924	1.56314e-22	6.46386e-21		CDCA8	3.02064	1.08205e-90	3.45481e-89
AC003102.3	-1.68109	1.59038e-22	6.56517e-21		ATOH8	-2.5031	1.12132e-90	3.56912e-89
FRMPD1	-1.82541	1.59737e-22	6.58269e-21		SSR3	1.00059	1.13059e-90	3.59304e-89
AMER3	-2.84379	1.65235e-22	6.79759e-21		RHOJ	1.82447	1.26512e-90	4.01435e-89
SYN3	-1.95156	1.66601e-22	6.84205e-21		MTSS1L	-1.53908	1.53583e-90	4.85833e-89
RP11-680F8.1	1.4853	1.70433e-22	6.98746e-21		CXCL10	4.51968	1.77071e-90	5.59272e-89
TNK2	-1.53721	1.73683e-22	7.10855e-21		PTPN22	2.83722	1.97929e-90	6.24189e-89
LZTS1	1.65635	1.75314e-22	7.16307e-21		B3GNT5	2.31977	1.99567e-90	6.28391e-89
GPRC5A	2.34877	1.84174e-22	7.5123e-21		FAM19A3	2.58123	2.10845e-90	6.62886e-89
MYO16	-1.52909	1.8594e-22	7.57147e-21		DYRK3	1.56882	2.40926e-90	7.56301e-89
RP11-195F19.9	1.56158	2.02737e-22	8.1448e-21		CHPF2	1.10694	3.81716e-90	1.19098e-88
ABLIM1	-1.15665	1.89835e-22	7.71697e-21		LSM5	1.03812	3.94154e-90	1.22792e-88
PDLIM1	2.38301	1.94764e-22	7.89059e-21		KIF3A	-1.45456	4.63561e-90	1.43977e-88
RGS1	2.25872	1.94632e-22	7.89059e-21		CCDC19	2.72483	5.20861e-90	1.61286e-88
FUT9	-2.40199	1.96867e-22	7.96233e-21		TCEAL2	-2.23515	5.54467e-90	1.71434e-88
AEBP1	2.37541	1.98995e-22	8.03322e-21		TTYH3	1.39511	5.8322e-90	1.80053e-88
SEMA3G	-1.47318	1.9929e-22	8.03322e-21		C20orf194	-1.19294	8.36284e-90	2.57791e-88
RP1-153P14.3	-2.45205	2.33048e-22	9.23873e-21		LCTL	3.0676	9.53034e-90	2.92901e-88
ALCAM	-1.54959	2.01594e-22	8.11245e-21		MMP14	2.50536	9.83958e-90	3.01953e-88
FABP5P7	2.12103	2.28567e-22	9.10622e-21		TNR	-4.72482	1.03082e-89	3.15863e-88
DOK3	1.22224	2.1612e-22	8.66792e-21		MAP2K3	1.24625	1.04885e-89	3.20909e-88
ADHFE1	-1.48578	2.17647e-22	8.71459e-21		FCGR2B	4.15505	1.22148e-89	3.72615e-88
DEPDC1	2.20638	2.25334e-22	9.00734e-21		TCEA3	2.80042	1.59279e-89	4.85163e-88
F2RL3	2.13497	2.26614e-22	9.04344e-21		DNAH11	2.77824	1.62532e-89	4.94339e-88
VASP	1.07843	2.29028e-22	9.10948e-21		FAM110B	-1.75837	1.78326e-89	5.41573e-88
SLC47A2	2.90581	2.31344e-22	9.18636e-21		CDK2	1.83272	1.80723e-89	5.48041e-88
DLGAP5	2.31578	2.5011e-22	9.89875e-21		RAB6C	-1.36927	2.08612e-89	6.31682e-88
CTD-2380F24.1	-2.07372	2.7246e-22	1.07655e-20		RUSC2	-1.35542	2.26745e-89	6.85578e-88
TMBIM1	1.37486	2.73555e-22	1.0791e-20		TNRC6B	-1.1258	3.15793e-89	9.52015e-88
AFF2	-2.55731	2.84495e-22	1.12042e-20		CKS1B	1.52466	3.61472e-89	1.08494e-87
ITPKC	1.22348	2.87807e-22	1.1316e-20		RAD54B	2.00694	3.91601e-89	1.17366e-87
HK3	2.09399	3.1765e-22	1.24689e-20		2023-09-15	1.27099	4.33444e-89	1.29717e-87
DENND2D	1.81801	3.22049e-22	1.26209e-20		PCDH11X	-3.89381	4.70562e-89	1.40621e-87
ZBTB42	1.47823	3.28046e-22	1.2835e-20		TSC1	-1.01879	6.60113e-89	1.96979e-87
LINC00672	-2.10772	3.30109e-22	1.28947e-20		ZNF552	1.10668	6.88147e-89	2.05046e-87
CHI3L2	3.3389	3.53365e-22	1.37807e-20		PPIL5	1.48278	7.63467e-89	2.27159e-87
RP11-1102P16.1	-1.80083	3.76071e-22	1.46186e-20		C1RL	2.43582	8.63045e-89	2.56045e-87
RARRES1	1.96486	3.60119e-22	1.40213e-20		SHANK2	-3.43918	8.95529e-89	2.65299e-87
TMEM72-AS1	-1.43779	3.87811e-22	1.50499e-20		BCL2L12	2.15702	9.23648e-89	2.73235e-87
TMEM151B	-2.28908	3.88422e-22	1.50499e-20		PLCL1	-1.96943	9.28444e-89	2.74258e-87
AC005682.5	1.89533	4.18358e-22	1.61837e-20		LRP1B	-2.20356	1.55069e-88	4.56098e-87
PCBP3	-1.64869	4.2312e-22	1.63416e-20		GJD3	2.98648	1.73043e-88	5.08235e-87
DGCR9	-2.10284	4.45765e-22	1.71885e-20		STIL	1.97444	1.76122e-88	5.16542e-87
LRRC4	-1.54326	4.4754e-22	1.72292e-20		TET1	-1.97402	1.81465e-88	5.31451e-87
PHF21B	-1.4035	4.75934e-22	1.82929e-20		C20orf134	1.70145	1.82962e-88	5.35074e-87
NDUFA6-AS1	-1.00023	4.8606e-22	1.86523e-20		PDGFA	1.965	2.1058e-88	6.14966e-87
CHRNA4	-2.64442	4.9058e-22	1.87956e-20		CD164	1.20371	2.49979e-88	7.28988e-87
SLCO1A2	-2.52961	5.07176e-22	1.94005e-20		LUZP2	-3.88605	2.72125e-88	7.92443e-87
FAM20C	1.77485	5.08847e-22	1.94334e-20		DEDD2	1.46479	3.82794e-88	1.10843e-86
DPP4	2.0939	5.32645e-22	2.031e-20		KSR2	-4.21299	4.45209e-88	1.28735e-86
LMNA	1.23556	5.3963e-22	2.05436e-20		ITGB3BP	1.5813	5.24319e-88	1.51396e-86
SOX3	-2.40423	5.58611e-22	2.11989e-20		BCL3	2.02868	6.30056e-88	1.81417e-86
LDHA	1.79143	5.56223e-22	2.11417e-20		SCG3	-2.71474	8.11344e-88	2.32964e-86
PEA15	-1.36581	5.60731e-22	2.12271e-20		DSTYK	-1.04725	9.95817e-88	2.85134e-86
FMOD	2.38742	6.25184e-22	2.36132e-20		HSFX2	-1.35798	1.06854e-87	3.05532e-86
SLC24A4	-2.23621	6.38494e-22	2.4078e-20		DSN1	1.36882	1.2159e-87	3.47183e-86
DNM3	-1.23985	6.85504e-22	2.58102e-20		C10orf2	-1.05758	1.2911e-87	3.68142e-86
PLAU	2.54496	7.22596e-22	2.71642e-20		TMEM159	1.94377	1.35816e-87	3.86727e-86
SLITRK1	-2.50556	7.74787e-22	2.90806e-20		ASF1B	3.02	1.49479e-87	4.25043e-86
ISM1	-2.10212	8.00595e-22	3.00023e-20		CCNA2	2.65141	1.5876e-87	4.50808e-86
CUL7	1.03458	8.17618e-22	3.05924e-20		TSPAN4	1.30559	1.80377e-87	5.11484e-86
CD151	1.36192	8.46384e-22	3.16194e-20		ACADSB	-1.17946	2.04774e-87	5.79864e-86
GSAP	1.46101	8.61571e-22	3.21367e-20		ATP8B5P	-1.4577	2.52269e-87	7.13372e-86
MYH7	-1.87701	9.16149e-22	3.41194e-20		ZNF488	-3.46711	2.86086e-87	8.07889e-86
CTD-3199J23.4	-1.80231	9.41699e-22	3.50166e-20		FAM114A1	2.16071	2.8667e-87	8.08426e-86
FBLIM1	1.94459	1.00079e-21	3.71562e-20		SOX8	-2.80756	3.94147e-87	1.10847e-85
RP11-713P17.3	-1.41902	1.0566e-21	3.91677e-20		TMEM194B	1.29027	4.51058e-87	1.26679e-85
GDF10	-2.47863	1.06761e-21	3.95149e-20		SPINK8	2.83581	5.84209e-87	1.6385e-85
NKAIN4	-2.2793	1.13546e-21	4.19613e-20		COL3A1	4.49971	6.09327e-87	1.70661e-85
CRNDE	2.41845	1.14825e-21	4.23686e-20		KIAA1109	-1.38334	7.03455e-87	1.96757e-85
PLA2G5	2.56771	1.16122e-21	4.27814e-20		CDC20	3.40254	7.44052e-87	2.07828e-85
PLA2G2A	4.63013	1.28961e-21	4.74386e-20		C21orf7	3.03861	8.18966e-87	2.28443e-85
CYP17A1	-1.74924	1.29554e-21	4.75838e-20		CLEC18B	3.17537	8.79848e-87	2.45092e-85
CPEB3	-1.51398	1.34383e-21	4.92818e-20		DIRAS3	3.05463	1.1566e-86	3.21312e-85
ADPRH	1.30265	1.38866e-21	5.08483e-20		ALDH2	-1.59587	1.27658e-86	3.54164e-85
SNHG18	2.14437	1.57941e-21	5.77448e-20		PYGL	2.18112	1.55453e-86	4.29536e-85
AC145676.2	1.9448	1.70464e-21	6.21339e-20		MAP1A	-1.61375	1.64851e-86	4.54892e-85
LPPR3	-2.65989	1.67868e-21	6.12809e-20		ZNF37A	-1.23561	1.67772e-86	4.62331e-85
SLC25A45	1.19897	1.77931e-21	6.47573e-20		HOXB9	2.48281	1.68734e-86	4.64357e-85
CTC-1337H24.1	1.68549	1.91566e-21	6.96138e-20		COL8A1	3.95227	1.82094e-86	4.99785e-85
LINC00941	2.1367	2.06754e-21	7.46806e-20		DNAJC22	2.26923	1.87902e-86	5.15037e-85
CD300LG	-2.08918	2.06628e-21	7.46806e-20		C1orf85	1.6378	2.26271e-86	6.18554e-85
FAM181A	2.26629	1.99933e-21	7.25445e-20		CASKIN2	-1.17832	2.3583e-86	6.43829e-85
PDE8B	-1.44193	2.01535e-21	7.30153e-20		BZRAP1	-2.45266	2.39691e-86	6.53501e-85
KLRC3	-2.12977	2.19034e-21	7.87602e-20		LXN	2.14575	2.57333e-86	7.0067e-85
ZNF423	-1.22535	2.09757e-21	7.56514e-20		PLBD1	2.65049	2.58755e-86	7.03607e-85
CREB5	1.47517	2.18175e-21	7.85692e-20		OLFML2A	1.82453	2.69837e-86	7.32771e-85
CXCL10	2.69544	2.23495e-21	8.02442e-20		PLAU	3.248	3.10556e-86	8.41125e-85
FADS2	-1.38127	2.32935e-21	8.35083e-20		PDE2A	-2.54068	3.21701e-86	8.70162e-85
NT5C1A	-1.98664	2.50038e-21	8.92398e-20		IFI30	3.02494	3.72993e-86	1.00757e-84
SALL2	-1.33524	2.4108e-21	8.62995e-20		KIF13A	-1.5836	3.78955e-86	1.02233e-84
C2	1.70906	2.44628e-21	8.74392e-20		PTRF	1.99016	3.91481e-86	1.05336e-84
MPZL3	1.26939	2.72077e-21	9.67649e-20		GAS2L3	3.02328	6.10096e-86	1.63729e-84
IQGAP1	1.3339	2.70405e-21	9.63655e-20		OST4	1.09391	6.39088e-86	1.71286e-84
SEPT3	-1.78013	2.72333e-21	9.67649e-20		ABHD6	-1.16069	6.51056e-86	1.74266e-84
MAP3K5	-1.15854	2.80591e-21	9.95517e-20		CDR1	-3.29659	7.03467e-86	1.88049e-84
AOX1	1.65874	2.86272e-21	1.01268e-19		LRRC4	-1.63294	8.49745e-86	2.26562e-84
C17orf96	-1.54298	2.85808e-21	1.01253e-19		PAK7	-3.45305	1.01597e-85	2.7053e-84
GPR17	-3.02886	2.94636e-21	1.04073e-19		SERPING1	2.64871	1.13263e-85	3.01202e-84
RP11-161H23.5	3.05066	3.26836e-21	1.14603e-19		CD101	2.18477	1.14919e-85	3.05211e-84
CTTNBP2	-1.47391	3.01154e-21	1.06219e-19		SGSM1	-2.87749	1.18987e-85	3.15608e-84
MASP1	-1.84324	3.03828e-21	1.07005e-19		TMEM170B	-1.08954	1.57401e-85	4.15886e-84
CTD-2081K17.2	-2.70691	3.30097e-21	1.15577e-19		ULK4	1.72552	1.61892e-85	4.27203e-84
GPR98	-1.68514	3.14391e-21	1.10562e-19		LOC154761	2.68825	1.65453e-85	4.36039e-84
DUSP9	-2.0184	3.2407e-21	1.13799e-19		DLG5	-1.29491	1.78294e-85	4.6928e-84
LOXL1-AS1	1.87752	3.36002e-21	1.17473e-19		FAM57B	-2.41315	2.84441e-85	7.45794e-84
ALDH3A1	2.01601	3.38821e-21	1.18287e-19		RNF135	1.85749	3.93704e-85	1.02965e-83
GRB14	2.27362	3.44462e-21	1.19907e-19		STARD10	-1.16459	4.36574e-85	1.13742e-83
PDGFD	1.90882	3.42149e-21	1.19275e-19		PELI2	-1.32837	4.8142e-85	1.25267e-83
EMILIN1	1.7556	3.45201e-21	1.1999e-19		MYH7B	-2.88234	6.15373e-85	1.59717e-83
GSX2	2.52488	3.73763e-21	1.29542e-19		SCNN1B	3.76675	6.58397e-85	1.70668e-83
DUSP4	1.89645	3.65283e-21	1.26786e-19		CDC6	2.4631	6.7372e-85	1.7442e-83
ABAT	-1.41657	3.7813e-21	1.30867e-19		FN1	2.21765	6.9282e-85	1.79139e-83
MEDAG	2.29174	3.90473e-21	1.34944e-19		ACAA2	1.67986	7.45479e-85	1.92512e-83
CHRNA9	3.16978	4.24278e-21	1.46205e-19		SHCBP1	2.48394	7.6793e-85	1.97979e-83
TMEM176B	1.83632	3.98056e-21	1.37366e-19		PQLC3	1.4545	7.6858e-85	1.97979e-83
BAI3	-1.48582	4.27036e-21	1.46944e-19		SLC39A1	1.0702	8.12069e-85	2.08919e-83
SLIT1	-2.20422	4.28147e-21	1.47116e-19		BGN	2.3178	8.80738e-85	2.26302e-83
DDIT4L	2.285	4.59999e-21	1.57609e-19		C21orf63	2.15219	8.90414e-85	2.28502e-83
GDAP1L1	-2.31584	4.56479e-21	1.56626e-19		ANG	2.46255	9.05152e-85	2.31995e-83
ECE1	1.15571	4.73275e-21	1.61926e-19		RPS27A	-1.20769	9.63656e-85	2.46681e-83
RP1-293L6.1	-2.51232	5.41698e-21	1.84285e-19		RAP2A	-1.43012	1.01882e-84	2.60478e-83
DPY19L1	1.13268	5.02397e-21	1.71645e-19		MEST	2.17146	1.09754e-84	2.79907e-83
FAM57B	-2.16449	5.29585e-21	1.80677e-19		POC1A	2.01421	1.15518e-84	2.9424e-83
H2AFY2	-1.88995	5.38914e-21	1.83598e-19		KLHL32	-2.5885	1.35518e-84	3.44756e-83
ALDH6A1	-1.24482	6.11271e-21	2.07659e-19		CENPK	3.09872	1.60039e-84	4.06635e-83
CCBL1	-1.14008	6.14883e-21	2.08591e-19		KIAA2026	-1.19103	1.67923e-84	4.26139e-83
KMO	2.0484	6.39107e-21	2.15589e-19		NEK6	1.67584	1.69907e-84	4.30642e-83
TMEM158	1.85509	6.29942e-21	2.13397e-19		C6orf15	3.57658	1.78016e-84	4.50638e-83
IGFBP5	1.77399	6.31507e-21	2.13626e-19		KIF1A	-2.12123	1.93247e-84	4.8799e-83
SCN3B	-2.3384	6.38994e-21	2.15589e-19		IL1RAP	2.52119	1.97908e-84	4.99147e-83
PRPS2	1.54583	7.11789e-21	2.39769e-19		LSP1	3.06032	2.03709e-84	5.12518e-83
XKR7	-2.63487	7.35286e-21	2.47117e-19		RASL10A	-3.05291	2.19054e-84	5.50451e-83
NTNG2	-1.38423	7.35663e-21	2.47117e-19		CAPZA2	1.02881	2.37563e-84	5.9623e-83
LEPRE1	1.0931	7.37741e-21	2.47468e-19		C19orf40	1.54681	2.73837e-84	6.86431e-83
LINC01088	-2.6056	8.05135e-21	2.69698e-19		CUX2	-4.14326	2.82789e-84	7.08006e-83
CDH18	-2.41325	8.34616e-21	2.78794e-19		ARHGAP18	1.9084	3.02372e-84	7.56115e-83
BDKRB2	2.07874	8.32249e-21	2.78391e-19		PTPRT	-3.77678	3.38405e-84	8.4519e-83
COL15A1	1.88422	8.41792e-21	2.808e-19		ZNF788	1.22099	4.59444e-84	1.1461e-82
SLAMF8	1.96132	8.47948e-21	2.82461e-19		KIF4B	1.80797	5.59735e-84	1.39458e-82
CDCP1	1.72927	8.66854e-21	2.88358e-19		IL10RB	1.0701	6.66367e-84	1.65624e-82
RP11-116O18.1	-2.24685	9.26646e-21	3.0728e-19		TCF19	1.68202	7.33394e-84	1.82062e-82
SCN3A	-2.00593	9.25678e-21	3.0728e-19		DES	4.5063	7.35488e-84	1.82362e-82
DUSP6	1.54858	9.27579e-21	3.0728e-19		HLF	-2.22978	7.61117e-84	1.88489e-82
EPHA2	1.51203	9.43438e-21	3.12102e-19		RIPPLY2	-2.41252	9.24045e-84	2.28287e-82
ULBP1	2.22332	1.12053e-20	3.6916e-19		ID2B	-1.63724	9.68391e-84	2.38955e-82
CHEK2	1.24946	1.09713e-20	3.61946e-19		ATP5J2	1.20055	1.75555e-83	4.32152e-82
CDCA8	1.86986	1.14122e-20	3.75461e-19		NOP10	1.11896	1.89015e-83	4.64727e-82
RIN1	1.65122	1.16203e-20	3.81783e-19		LOC650623	-2.20996	2.2031e-83	5.41025e-82
NFKBIZ	1.54578	1.25864e-20	4.12957e-19		MACC1	2.64579	2.41796e-83	5.93078e-82
OTOGL	-1.7116	1.27916e-20	4.19119e-19		ARPC5	1.11583	2.9988e-83	7.33794e-82
TSHR	-2.69525	1.37883e-20	4.51157e-19		FAM46A	1.86651	3.02336e-83	7.38923e-82
C15orf48	2.31517	1.53566e-20	5.00425e-19		PGM2	1.06686	3.51248e-83	8.57445e-82
SLC15A2	-1.6188	1.4683e-20	4.79777e-19		TNFRSF14	1.70772	3.82663e-83	9.33026e-82
BCL2L12	1.4749	1.51186e-20	4.93339e-19		BTG3	1.27717	4.44526e-83	1.08129e-81
SARDH	1.42035	1.54361e-20	5.02334e-19		C4orf6	2.1312	4.89779e-83	1.18855e-81
RP11-706O15.1	-1.3997	1.72098e-20	5.59297e-19		FAM70B	2.21166	4.92241e-83	1.19312e-81
MMP19	2.30459	1.77691e-20	5.76689e-19		MADD	-1.20096	5.78917e-83	1.39825e-81
SH2D2A	1.86177	1.80773e-20	5.859e-19		SHISA5	1.02541	5.84667e-83	1.41048e-81
C11orf89	1.75826	1.88213e-20	6.0755e-19		LATS2	1.77287	6.13672e-83	1.47872e-81
MPZL2	1.76129	1.87863e-20	6.07237e-19		GREB1L	-3.54809	6.51897e-83	1.56715e-81
MELK	2.0004	1.86443e-20	6.03461e-19		ECT2	1.80282	7.26768e-83	1.74509e-81
CHGB	-2.56679	1.94848e-20	6.28122e-19		TRIAP1	1.00116	1.01854e-82	2.43997e-81
PDIA5	1.48578	2.09354e-20	6.73978e-19		HAUS1	1.18574	1.12249e-82	2.68588e-81
NCAM1	-1.29513	2.16263e-20	6.94359e-19		AOX1	2.97439	1.1409e-82	2.72675e-81
APOL4	2.15417	2.17803e-20	6.98367e-19		LRIG1	-1.61022	1.15643e-82	2.76064e-81
RGS9	-1.89313	2.29317e-20	7.32349e-19		MANF	1.12867	1.19877e-82	2.8584e-81
OLIG2	-1.98844	2.29267e-20	7.32349e-19		SERPINB8	1.68529	1.59155e-82	3.78615e-81
RGS3	1.21485	2.36305e-20	7.53661e-19		HPSE2	-4.71094	1.71579e-82	4.077e-81
MIR219-2	-2.51542	2.42491e-20	7.72364e-19		CELF2	-1.11578	2.06659e-82	4.8992e-81
GABRG1	-3.02059	2.50346e-20	7.96326e-19		CNTN3	-4.07155	2.18973e-82	5.18514e-81
GBP5	2.12337	2.54988e-20	8.10019e-19		SKA1	2.96947	3.03127e-82	7.1531e-81
TGFB2	2.03458	2.55416e-20	8.10305e-19		PION	2.12671	3.6781e-82	8.65956e-81
MORN3	1.53768	2.5954e-20	8.22299e-19		ZNF322B	-1.36686	3.80895e-82	8.95736e-81
CIITA	1.46479	2.63569e-20	8.33962e-19		RSF1	-1.20572	3.84194e-82	9.01429e-81
SBNO2	1.2259	2.64215e-20	8.34907e-19		GABRG1	-4.34467	3.98185e-82	9.33189e-81
CBS	-1.28149	2.7323e-20	8.61123e-19		PRG2	1.91264	4.24374e-82	9.93431e-81
IL4I1	2.09667	2.86079e-20	9.00435e-19		TFRC	1.56802	4.75083e-82	1.11087e-80
SKA1	1.9267	2.95965e-20	9.3033e-19		MTMR7	-2.18581	5.3246e-82	1.24362e-80
SYT6	-1.56727	3.0064e-20	9.43789e-19		LOC646214	-1.39423	5.57883e-82	1.29856e-80
CTC-360G5.9	1.61956	3.10226e-20	9.72609e-19		RARRES1	2.86133	5.59428e-82	1.30069e-80
DOK6	-2.17004	3.27052e-20	1.02402e-18		SLC30A7	1.18458	7.01152e-82	1.62618e-80
BCL3	1.748	3.30932e-20	1.03482e-18		NANP	1.20576	7.01798e-82	1.62618e-80
ISL2	2.31869	3.55647e-20	1.10921e-18		POLE2	2.64146	7.40745e-82	1.71449e-80
SOD2	1.75799	3.3816e-20	1.05604e-18		MFSD2B	-1.69474	7.97276e-82	1.84325e-80
TNFSF14	2.49474	3.61908e-20	1.12581e-18		C13orf18	2.30446	9.77274e-82	2.25685e-80
EPSTI1	1.21254	3.5778e-20	1.11441e-18		RTN1	-2.24405	1.06799e-81	2.46357e-80
ISG20	2.19406	3.7478e-20	1.16434e-18		CMTM4	-1.49735	1.14073e-81	2.62841e-80
POLQ	1.71493	3.81129e-20	1.18254e-18		SDC1	2.61379	1.14782e-81	2.64179e-80
LOX	2.36879	4.00629e-20	1.24143e-18		DDIT4L	4.1136	1.17431e-81	2.69973e-80
ADAMTS14	2.03715	4.18948e-20	1.29652e-18		OIP5	2.42848	1.19385e-81	2.74158e-80
STIL	1.23179	4.23616e-20	1.30928e-18		ZNF609	-1.15044	1.19883e-81	2.74994e-80
HIP1R	-1.41191	4.24344e-20	1.30984e-18		PRDM11	-1.3001	1.25764e-81	2.88163e-80
PLP2	2.27098	4.3383e-20	1.3374e-18		PDK1	1.66934	1.30473e-81	2.98618e-80
ERP27	1.89606	4.65788e-20	1.42675e-18		ARHGAP32	-1.41419	1.48311e-81	3.39068e-80
MYD88	1.31171	4.51764e-20	1.39024e-18		PLOD1	1.34395	1.63913e-81	3.7432e-80
DERL3	1.55028	4.52129e-20	1.39024e-18		LRRC8A	-1.45765	2.28365e-81	5.20349e-80
DIRAS3	2.04858	4.54979e-20	1.39721e-18		TUBA1B	1.28289	2.31982e-81	5.28004e-80
MYOD1	-2.95621	5.30177e-20	1.61573e-18		CASKIN1	-2.45811	2.35762e-81	5.36012e-80
RP1-279N11.1	-1.57128	4.97259e-20	1.51927e-18		MYBPH	3.41459	3.26415e-81	7.41295e-80
SATB1	-1.34997	4.63994e-20	1.42307e-18		EN1	4.5616	3.54262e-81	8.03647e-80
LRRC8A	-1.14142	4.94975e-20	1.51422e-18		SCD	-1.99965	3.58173e-81	8.11621e-80
ST14	1.92359	5.27869e-20	1.61074e-18		BEX4	-1.14588	3.71778e-81	8.40594e-80
NCAM2	-1.53591	5.32174e-20	1.61975e-18		FUCA2	1.84194	3.83905e-81	8.6706e-80
AC147651.4	1.84031	5.47827e-20	1.66528e-18		ADARB2	-3.41479	4.1339e-81	9.31602e-80
TMEM154	1.46879	5.80003e-20	1.76086e-18		RPL3	-1.10585	5.03507e-81	1.13096e-79
PLBD1	1.74628	5.96941e-20	1.80999e-18		SEPT3	-1.82314	5.6198e-81	1.25955e-79
MARVELD1	1.46729	6.22381e-20	1.88475e-18		TNFAIP8	2.24169	6.86171e-81	1.53621e-79
TTC39A	1.57833	6.45676e-20	1.95282e-18		ISG20	2.37441	7.09841e-81	1.58748e-79
NRSN1	-2.26233	6.64193e-20	2.00378e-18		F2RL2	2.94301	7.58274e-81	1.69203e-79
KIAA1644	-2.59407	6.74748e-20	2.03306e-18		SMPD3	-2.40092	7.59065e-81	1.69203e-79
CLEC18A	1.72286	7.16881e-20	2.1573e-18		PDCD11	-1.0119	7.86159e-81	1.75053e-79
CLEC4F	-2.22152	7.72147e-20	2.31779e-18		MCM2	1.84785	7.94745e-81	1.76773e-79
MACC1	1.64184	8.00442e-20	2.39673e-18		LSAMP	-1.35553	8.39063e-81	1.86428e-79
UNC80	-1.56776	7.57453e-20	2.27653e-18		HS3ST3B1	2.82719	8.5732e-81	1.90279e-79
AIM1	1.83372	7.95123e-20	2.38378e-18		MGAT4C	-3.32206	1.41151e-80	3.11931e-79
AC005083.1	1.85314	9.46882e-20	2.81413e-18		MRPS15	1.2644	1.52164e-80	3.35907e-79
P4HA3	1.80964	8.38989e-20	2.50902e-18		GSX2	3.05856	1.59504e-80	3.51732e-79
HOXD11	4.28951	9.93069e-20	2.94221e-18		SERPINE1	4.06057	1.70539e-80	3.75662e-79
RP11-159N11.4	1.72825	9.19621e-20	2.74331e-18		ACTL6A	1.06408	1.77304e-80	3.90145e-79
RFTN2	-1.55493	8.80803e-20	2.63078e-18		CMTM6	1.07404	2.00416e-80	4.40529e-79
RP11-47I22.1	-2.27724	1.00834e-19	2.97834e-18		SEMA3F	2.32847	2.50027e-80	5.48403e-79
RP4-669P10.19	-1.48062	9.43196e-20	2.80665e-18		PTGIR	2.03568	2.69072e-80	5.88919e-79
OR51E1	2.53089	1.01545e-19	2.99196e-18		GLRX	1.679	2.88549e-80	6.30876e-79
SOX1	-2.20584	9.36224e-20	2.78937e-18		ADCY5	-2.25071	2.89674e-80	6.3266e-79
MND1	1.59521	9.86936e-20	2.92954e-18		PI3	4.40828	2.96527e-80	6.46939e-79
RP1-170B16.1	-1.66666	1.01426e-19	2.99196e-18		CRTC1	-1.17482	3.19239e-80	6.95752e-79
NOTUM	-1.57893	9.93659e-20	2.94221e-18		LUM	3.29016	3.33067e-80	7.25117e-79
HRH3	-2.82988	1.00158e-19	2.96202e-18		ANGPT2	2.8942	3.36283e-80	7.31345e-79
CYP17A1-AS1	-1.93061	1.06424e-19	3.12804e-18		CALN1	-3.91837	3.67672e-80	7.98763e-79
KIAA0040	1.88011	1.05381e-19	3.10117e-18		C10orf18	-1.03405	3.7006e-80	8.03101e-79
RGMB	-1.25471	1.14212e-19	3.35283e-18		KIF23	3.16713	4.04383e-80	8.75738e-79
HOXA5	3.66785	1.36727e-19	3.96525e-18		KIAA1147	-1.20249	4.66345e-80	1.00886e-78
PARD3B	-1.18846	1.18497e-19	3.47436e-18		CSNK1E	-1.07381	5.06383e-80	1.09317e-78
AC016773.1	1.29913	1.21047e-19	3.54479e-18		MSR1	2.95358	5.25191e-80	1.13258e-78
TXLNB	1.9654	1.23288e-19	3.60163e-18		PLOD3	1.14155	5.34937e-80	1.15239e-78
PCDH7	-2.01418	1.22735e-19	3.58984e-18		EVI5L	-1.04298	5.47487e-80	1.17819e-78
RRM2	1.95024	1.25866e-19	3.67247e-18		SPRY2	1.54211	5.74659e-80	1.23537e-78
TACC3	1.69705	1.27324e-19	3.71048e-18		RUNDC3A	-2.362	6.10882e-80	1.31186e-78
WEE1	1.6422	1.31005e-19	3.81315e-18		CKS2	2.07598	6.68167e-80	1.43189e-78
PHLPP1	-1.01704	1.32505e-19	3.85211e-18		ANKRD19	-1.61954	6.75293e-80	1.44565e-78
ZDHHC12	1.466	1.35479e-19	3.93381e-18		MDN1	-1.65698	6.97295e-80	1.48809e-78
CASP4	1.84826	1.44191e-19	4.17666e-18		SYDE1	1.46458	7.33586e-80	1.56392e-78
MYH15	-1.65874	1.4678e-19	4.24652e-18		TK1	2.67627	7.38875e-80	1.57356e-78
ETV7	1.70846	1.49363e-19	4.31605e-18		C7orf41	-2.01789	7.41437e-80	1.57738e-78
RP11-2E11.5	-1.85671	1.5356e-19	4.43199e-18		FZD1	1.44819	7.56732e-80	1.60825e-78
PLEKHA4	2.26559	1.5575e-19	4.4898e-18		C15orf21	-1.81989	8.15049e-80	1.7304e-78
PRELID2	1.44247	1.5977e-19	4.60014e-18		STK17A	1.35649	8.26141e-80	1.75214e-78
CD276	1.15158	1.61193e-19	4.63556e-18		NPIP	-1.71045	1.04467e-79	2.20887e-78
NPNT	1.76886	1.61878e-19	4.64967e-18		E2F8	2.79416	1.06147e-79	2.23968e-78
SVOP	-3.10146	1.64305e-19	4.70249e-18		NMNAT2	-2.78535	1.11826e-79	2.35465e-78
OR6E1P	-1.34106	1.71692e-19	4.89056e-18		NCRNA00093	-3.46435	1.20122e-79	2.52158e-78
LRRC20	-1.05983	1.63986e-19	4.70249e-18		OSMR	2.58566	1.38079e-79	2.89558e-78
GNG12	1.80616	1.64127e-19	4.70249e-18		CYP2E1	-2.46361	1.4565e-79	3.05121e-78
AC011899.9	1.35624	1.6551e-19	4.73132e-18		A2LD1	1.91352	1.47142e-79	3.07934e-78
CLEC18B	1.77913	1.66431e-19	4.752e-18		LOC100216001	2.15106	1.59545e-79	3.33211e-78
MTSS1L	-1.34795	1.77107e-19	5.03884e-18		YPEL4	-2.09369	1.61057e-79	3.36026e-78
S100A4	2.36734	1.80553e-19	5.12471e-18		SOCS2	2.52119	1.75848e-79	3.66142e-78
ASF1B	1.79239	1.80043e-19	5.1163e-18		LOC441666	-3.14489	2.12686e-79	4.41501e-78
CDCA7L	1.40461	1.87917e-19	5.32741e-18		VDR	2.70964	2.26763e-79	4.70247e-78
DACH2	-2.53904	1.98081e-19	5.60232e-18		PLK1	2.19132	2.77188e-79	5.73078e-78
AFAP1L1	1.31705	1.97047e-19	5.57965e-18		AKR1C3	-2.35664	3.02104e-79	6.23964e-78
OSBPL10	1.3128	2.01878e-19	5.703e-18		GINS1	1.82093	3.27667e-79	6.76081e-78
NTN4	-1.70204	2.04005e-19	5.75629e-18		NFE2L3	1.7773	3.37365e-79	6.95391e-78
ZNF488	-2.31139	2.06634e-19	5.82364e-18		LSM10	1.18158	3.72742e-79	7.67542e-78
CSTA	2.28312	2.21554e-19	6.22218e-18		FPGT	1.3429	3.73488e-79	7.68307e-78
SYNC	1.53059	2.12548e-19	5.98329e-18		TPTE2P1	-2.60145	3.95381e-79	8.1253e-78
MET	2.17941	2.20282e-19	6.19371e-18		IGFBP7	1.82697	4.37269e-79	8.97714e-78
ATP1A3	-2.24327	2.37496e-19	6.66212e-18		TSHZ1	-1.13985	4.88333e-79	1.00055e-77
BRIP1	1.58868	2.50459e-19	7.01752e-18		SPATA17	2.47283	5.16721e-79	1.05766e-77
RP11-513M16.7	-1.59223	2.5718e-19	7.19744e-18		SLCO1A2	-3.08488	5.45635e-79	1.11462e-77
CDKN2C	1.59177	2.61383e-19	7.30654e-18		ADAM33	2.81214	5.79347e-79	1.18231e-77
RP11-158M2.4	-1.47521	2.79681e-19	7.79079e-18		FAM86B2	2.72189	5.93334e-79	1.20965e-77
OTX1	1.86678	2.72456e-19	7.60719e-18		NDRG2	-1.95426	6.01651e-79	1.22539e-77
TBC1D1	1.10233	2.78397e-19	7.76405e-18		RDH10	2.20502	6.35196e-79	1.29242e-77
ST6GALNAC1	-1.67599	2.85975e-19	7.95688e-18		CPA4	2.83881	7.70285e-79	1.56419e-77
PLOD1	1.17599	2.89788e-19	8.05362e-18		CUL7	1.28841	7.81497e-79	1.58539e-77
RP11-195F19.5	2.14725	2.96108e-19	8.21974e-18		ADPRH	1.61844	8.32638e-79	1.68581e-77
BIRC5	1.98287	3.00278e-19	8.32587e-18		GINS2	2.13368	8.35094e-79	1.68911e-77
CLEC9A	-1.94046	3.16273e-19	8.73904e-18		C20orf195	2.00022	8.43011e-79	1.70345e-77
ZBED6CL	1.634	3.08343e-19	8.5396e-18		GPR158	-2.13134	8.45525e-79	1.70685e-77
THBD	1.8656	3.14115e-19	8.68942e-18		ZNF534	-1.58884	8.65968e-79	1.74468e-77
CLEC18C	1.63602	3.21997e-19	8.88696e-18		PDZD4	-1.90674	8.87106e-79	1.78552e-77
TEX26	1.95518	3.30322e-19	9.10625e-18		AP1S3	1.59173	1.05375e-78	2.11885e-77
RP11-82C23.2	-3.1884	3.80524e-19	1.03592e-17		C9orf125	-2.44026	1.13166e-78	2.27329e-77
PRRX2	2.29894	3.51839e-19	9.67285e-18		LPHN1	-1.14768	1.17036e-78	2.34872e-77
ASIC4	-2.16501	3.33597e-19	9.18598e-18		CBX7	-1.64368	1.44939e-78	2.90019e-77
LINC00346	1.49672	3.70277e-19	1.01262e-17		NEIL3	3.16076	1.5353e-78	3.0691e-77
RP11-247A12.2	-1.15593	3.52085e-19	9.67285e-18		POU6F1	-1.01611	1.54659e-78	3.08867e-77
RP13-270P17.2	1.30012	3.75113e-19	1.02352e-17		ITGB3	2.79539	1.83767e-78	3.66642e-77
TET1	-1.42038	3.6509e-19	1.00072e-17		CDR2	1.16606	1.87522e-78	3.73769e-77
TMEM159	1.24349	3.67404e-19	1.00592e-17		DOPEY1	-1.12509	1.90147e-78	3.78635e-77
SLC6A1	-1.69855	3.74825e-19	1.02352e-17		SAMD11	-3.02785	2.06436e-78	4.10672e-77
PDZD4	-1.38466	3.78255e-19	1.03092e-17		F11R	1.57038	2.15701e-78	4.28688e-77
LINC00693	-2.03421	3.81341e-19	1.03697e-17		IL1RAPL1	-2.59798	2.35599e-78	4.67781e-77
RASA4	-1.0463	3.93088e-19	1.0677e-17		FLJ90757	-1.12259	2.43692e-78	4.83381e-77
LINC00669	2.55869	4.82823e-19	1.29531e-17		SRGAP3	-1.34058	2.96731e-78	5.87453e-77
AKAP6	-1.10553	4.16758e-19	1.13072e-17		NUDT19	1.00663	3.05064e-78	6.03368e-77
LPPR1	-2.45421	4.18763e-19	1.13487e-17		TRIP6	1.7926	3.51057e-78	6.93e-77
SLC24A3	-1.54831	4.26241e-19	1.15383e-17		MLF1IP	2.62363	4.73208e-78	9.32337e-77
HIST1H2AG	1.81593	4.32123e-19	1.16844e-17		TYMS	2.54884	5.77938e-78	1.13759e-76
PLIN2	1.54769	4.39879e-19	1.18807e-17		KLRC4	-3.40813	5.80164e-78	1.14088e-76
ORC1	1.51335	4.47471e-19	1.20721e-17		BEST4	2.25085	6.96635e-78	1.36469e-76
RP4-740C4.8	1.54225	4.74551e-19	1.27597e-17		SLC25A27	-2.1536	8.33008e-78	1.62873e-76
AKR1C3	-2.04975	4.66914e-19	1.25825e-17		ERCC6L	2.30866	8.61773e-78	1.68337e-76
C1orf95	-1.78957	4.73017e-19	1.27327e-17		MRC2	2.0829	9.14108e-78	1.7839e-76
ESPNL	2.04408	4.78177e-19	1.28428e-17		C17orf96	-1.59594	9.25455e-78	1.80433e-76
DNAH9	1.5469	4.97806e-19	1.33401e-17		IL13RA2	4.78244	9.41986e-78	1.83482e-76
RP3-466P17.1	-1.58241	5.33888e-19	1.42751e-17		CDCA2	2.95707	1.06144e-77	2.06554e-76
TCIRG1	1.43192	5.45825e-19	1.4578e-17		AFAP1L1	1.89963	1.10447e-77	2.14724e-76
ADM2	1.92174	5.62876e-19	1.50167e-17		HOXB7	3.31779	1.17058e-77	2.27361e-76
ADRA1A	-1.9064	5.94072e-19	1.58314e-17		RCAN1	1.57178	1.32904e-77	2.57894e-76
FOSL2	1.44022	5.95356e-19	1.5848e-17		SGOL2	1.56784	1.55817e-77	3.01501e-76
XXyac-YX65C7_A.2	1.35878	6.48155e-19	1.72343e-17		HOXA9	3.27023	1.66769e-77	3.22085e-76
HOXA10	3.20926	7.57212e-19	2.00674e-17		C6orf141	3.26163	1.75737e-77	3.38747e-76
CEP55	1.94485	7.08854e-19	1.88274e-17		FBLIM1	2.32263	1.79993e-77	3.46321e-76
GPR1	2.38424	8.37754e-19	2.21042e-17		PRKCDBP	2.29613	2.02626e-77	3.88777e-76
SNX22	-1.82711	7.5913e-19	2.0096e-17		MYH14	-2.07836	2.35612e-77	4.51644e-76
LRRC4C	-1.5912	7.74597e-19	2.04828e-17		MTFR1	1.00962	2.39319e-77	4.58324e-76
FNDC3B	1.1489	7.88018e-19	2.08148e-17		RAB27A	1.61747	2.39853e-77	4.58917e-76
EMR2	1.52145	8.41633e-19	2.21821e-17		MYL6	1.26578	2.4599e-77	4.70221e-76
SLC47A1	1.36641	8.52035e-19	2.24316e-17		DCTD	1.76942	2.55636e-77	4.88205e-76
ZC3HAV1L	1.59442	8.60653e-19	2.26337e-17		SNRNP40	1.04109	2.96329e-77	5.64869e-76
MFAP2	2.26015	8.91329e-19	2.33891e-17		RAB11FIP2	-1.02609	3.52108e-77	6.70572e-76
ELF4	1.42843	8.8555e-19	2.32629e-17		FAM126A	1.47628	3.60566e-77	6.86045e-76
CFI	2.13082	8.92858e-19	2.34036e-17		ARSJ	2.76747	4.19748e-77	7.97911e-76
LRP4	-1.33442	8.96384e-19	2.34704e-17		MYD88	1.77045	4.36063e-77	8.28157e-76
THSD4	-1.60694	8.98349e-19	2.34962e-17		C22orf46	-1.31365	4.40444e-77	8.35705e-76
RBP3	-1.76076	9.60988e-19	2.50798e-17		KRT75	2.98337	4.41334e-77	8.3662e-76
TRIP6	1.31748	9.29307e-19	2.42794e-17		IL7	2.09252	4.58415e-77	8.68198e-76
CA10	-2.65112	9.67455e-19	2.52211e-17		FAM83D	2.65631	5.00128e-77	9.46325e-76
COL22A1	2.22663	9.73316e-19	2.53357e-17		KRT10	1.02076	6.83967e-77	1.29061e-75
TNC	1.82375	9.73963e-19	2.53357e-17		PPP1R9A	-1.69668	6.93796e-77	1.30796e-75
HOXA7	3.56872	1.19886e-18	3.09843e-17		VPS13D	-1.63527	6.95184e-77	1.30937e-75
ESPL1	1.74935	1.05887e-18	2.74849e-17		EFNB2	1.7825	7.17753e-77	1.35064e-75
RP11-1055B8.3	-1.95002	1.07892e-18	2.79749e-17		AK3L1	1.94102	7.54452e-77	1.4171e-75
PMEL	1.28805	1.1923e-18	3.08479e-17		RAB11FIP4	-2.16332	7.5671e-77	1.42004e-75
SOX6	-1.39683	1.20924e-18	3.1219e-17		ARNTL2	2.20486	8.67091e-77	1.6257e-75
RP11-238F2.1	-1.56519	1.31107e-18	3.37027e-17		GRIA2	-2.41913	9.56843e-77	1.78907e-75
RP11-218E20.3	1.72507	1.24995e-18	3.22353e-17		CCDC46	1.72195	1.02132e-76	1.90789e-75
PAK7	-2.32331	1.27084e-18	3.27388e-17		TCTEX1D1	3.6049	1.03761e-76	1.93656e-75
TEF	-1.24534	1.30192e-18	3.35034e-17		PRPS2	2.16826	1.4423e-76	2.68454e-75
PRKCDBP	1.7365	1.32936e-18	3.41365e-17		TSNARE1	-1.06566	1.46189e-76	2.71854e-75
CECR2	-1.33345	1.37004e-18	3.51434e-17		ATF5	1.39225	1.50172e-76	2.79008e-75
CCDC85A	-2.15415	1.40902e-18	3.61046e-17		TNFRSF1A	1.84386	1.74967e-76	3.24487e-75
DGCR5	-1.61453	1.46455e-18	3.74815e-17		SWAP70	1.41755	1.80967e-76	3.35312e-75
YPEL4	-1.41927	1.46588e-18	3.74815e-17		BAZ2B	-1.06488	1.89115e-76	3.50093e-75
RTN1	-1.99456	1.47772e-18	3.7744e-17		OTUD7A	-1.95588	2.09215e-76	3.86953e-75
CPQ	1.40732	1.4857e-18	3.79075e-17		NRXN2	-1.64791	2.17294e-76	4.01535e-75
EPHB2	1.10851	1.49275e-18	3.80469e-17		PI4K2B	1.2184	2.19677e-76	4.05572e-75
GSDMD	1.55041	1.49597e-18	3.80885e-17		ARHGAP12	-1.02712	2.43596e-76	4.49328e-75
ADAM19	1.19975	1.53196e-18	3.89636e-17		IDI1	-1.15934	2.45761e-76	4.52915e-75
SLC8A2	-2.29476	1.54133e-18	3.91602e-17		ETV7	2.51188	2.76187e-76	5.08075e-75
RUNX1T1	-1.48127	1.60741e-18	4.07958e-17		SPATS2L	1.2688	2.9884e-76	5.48275e-75
LINC00906	-2.34944	1.74534e-18	4.41077e-17		KCNJ10	-1.73457	3.06922e-76	5.62599e-75
PDZD8	-1.21208	1.63308e-18	4.14037e-17		KHNYN	1.38126	3.13373e-76	5.73912e-75
EVA1B	1.51353	1.66013e-18	4.2045e-17		LOXL4	2.53422	3.40456e-76	6.22955e-75
KAT6B	-1.09529	1.72435e-18	4.36253e-17		KCNE3	2.08454	3.63941e-76	6.65334e-75
KCNK5	1.99247	1.82127e-18	4.57397e-17		OSBPL10	2.23274	3.65161e-76	6.66972e-75
WASF3	-1.64251	1.7471e-18	4.41077e-17		RAPGEF2	-1.11394	4.10025e-76	7.47586e-75
SCD	-1.54693	1.75623e-18	4.42918e-17		APOBEC3F	1.83365	4.90835e-76	8.93336e-75
RP11-266K4.9	-1.01607	1.79446e-18	4.52082e-17		C9orf44	2.84208	5.1825e-76	9.42398e-75
MT1A	2.08349	1.91305e-18	4.77943e-17		BAGE2	-2.0407	6.5736e-76	1.19325e-74
CLEC12A	1.89258	1.85391e-18	4.64621e-17		AKAP11	-1.18916	7.45794e-76	1.35258e-74
GADD45A	1.76434	1.8055e-18	4.54388e-17		CDKN2C	2.34648	9.57494e-76	1.7304e-74
MAOB	2.21193	1.80955e-18	4.5493e-17		ECHDC2	2.06429	1.11581e-75	2.01297e-74
RASGRF1	-2.3251	1.83394e-18	4.60096e-17		BRI3	1.03914	1.12215e-75	2.02263e-74
FXYD6	-1.83775	1.85866e-18	4.65325e-17		ZCCHC14	-1.0251	1.1737e-75	2.11369e-74
UNC13A	-1.70147	1.86987e-18	4.67643e-17		KIF20A	3.60706	1.23103e-75	2.21498e-74
HOXD9	3.23997	1.98275e-18	4.94842e-17		APOBEC3G	2.11704	1.27087e-75	2.28467e-74
ULBP3	1.78775	2.18548e-18	5.42053e-17		ITPK1	-1.23751	1.28025e-75	2.29953e-74
WWTR1	1.54396	1.98772e-18	4.95567e-17		SLC16A3	2.25782	1.2916e-75	2.31788e-74
ADAMTS1	1.54192	1.99349e-18	4.96488e-17		CCNB3	-1.77998	1.32627e-75	2.37803e-74
CYP2S1	1.09015	2.01677e-18	5.01766e-17		ABCA3	-1.13409	1.35631e-75	2.42976e-74
A2ML1	-1.94489	2.10414e-18	5.2242e-17		CNPY4	1.12731	1.48581e-75	2.65711e-74
VSTM2A	-2.88045	2.19894e-18	5.44828e-17		PLEKHM3	-1.27981	1.49742e-75	2.67554e-74
HOXA3	3.91074	2.62134e-18	6.45486e-17		CRIP1	2.17286	1.72163e-75	3.06548e-74
FGFRL1	1.24016	2.28434e-18	5.65404e-17		TWSG1	1.27578	1.76256e-75	3.13326e-74
UNC5A	-2.16805	2.33299e-18	5.76849e-17		LOC100132707	1.51786	1.76275e-75	3.13326e-74
MSMP	2.25279	2.44339e-18	6.02904e-17		DGCR9	-2.29396	1.84373e-75	3.27155e-74
RP3-510D11.2	1.78612	2.49913e-18	6.16025e-17		SQRDL	1.86134	1.89931e-75	3.36146e-74
CP	2.42638	2.3818e-18	5.88313e-17		C9orf122	-2.99353	1.95639e-75	3.4595e-74
DNMBP-AS1	-1.93077	2.75654e-18	6.7808e-17		SEMA3D	-3.65896	2.13934e-75	3.7765e-74
CISH	1.69197	2.82822e-18	6.95e-17		SOX6	-1.83704	2.43377e-75	4.29255e-74
RAP2A	-1.47623	2.89375e-18	7.1033e-17		ISL2	3.02564	2.64398e-75	4.6593e-74
TMEM63C	-1.41237	2.89652e-18	7.1033e-17		ENPEP	2.66005	3.6352e-75	6.38961e-74
DRP2	-1.48189	3.15022e-18	7.70967e-17		GRIP1	-2.88598	3.74013e-75	6.56281e-74
TNFRSF1A	1.32833	3.18024e-18	7.77333e-17		OLFML1	1.83781	4.19512e-75	7.35489e-74
RPS6KA5	-1.28133	3.18271e-18	7.77333e-17		PXDNL	2.60738	4.51981e-75	7.91739e-74
HSD3B7	1.15266	3.19534e-18	7.79624e-17		COL1A1	4.25936	4.54377e-75	7.95257e-74
AC010226.4	1.26954	3.21973e-18	7.84777e-17		LRRTM4	-2.7438	5.08108e-75	8.87834e-74
CASC10	1.38166	3.25822e-18	7.93353e-17		TSTD1	3.22442	5.08137e-75	8.87834e-74
LRRN1	-1.81316	3.27104e-18	7.95664e-17		AMOTL2	-1.63982	5.51703e-75	9.63135e-74
SP140L	1.35505	3.2763e-18	7.96138e-17		TMEM158	2.48394	5.61352e-75	9.79147e-74
AC140912.1	-1.71144	3.47016e-18	8.38994e-17		GSDMD	1.79945	5.84786e-75	1.01916e-73
HSPB6	1.85253	3.36115e-18	8.15929e-17		PAIP2B	-2.23985	5.92769e-75	1.03219e-73
CTD-2292P10.4	-1.53634	3.38289e-18	8.1872e-17		FBXO22OS	1.26488	6.09525e-75	1.06047e-73
VMP1	1.07089	3.3754e-18	8.17733e-17		TREML3	2.14764	6.35218e-75	1.10424e-73
CCSER2	-1.00178	3.52745e-18	8.51987e-17		APOBEC3D	1.88374	6.57316e-75	1.14168e-73
UPP1	1.64682	3.57513e-18	8.62634e-17		DLGAP5	3.81796	7.09476e-75	1.2302e-73
IL8	2.84716	3.6718e-18	8.84181e-17		LOC92973	-1.6396	7.32975e-75	1.26922e-73
ZNF843	-1.02997	3.63413e-18	8.75989e-17		ORMDL2	1.03443	7.33219e-75	1.26922e-73
LGALS3BP	1.13464	3.77344e-18	9.07745e-17		APOBEC3C	2.0406	8.30367e-75	1.43497e-73
IRX5	2.29557	3.9755e-18	9.52531e-17		EPHB1	-2.37338	8.60795e-75	1.4863e-73
APCDD1L-AS1	2.11882	3.97399e-18	9.52531e-17		MAPK8IP3	-1.29499	9.01914e-75	1.55599e-73
CPA4	2.16496	4.02435e-18	9.62312e-17		MCAM	1.69424	1.1158e-74	1.92176e-73
PDGFA	1.26149	3.9313e-18	9.43827e-17		RAD51	2.38583	1.29526e-74	2.22712e-73
RP11-174G6.5	1.39641	4.00573e-18	9.58816e-17		SHD	-3.15081	1.42386e-74	2.44619e-73
TAGLN	1.73743	4.06529e-18	9.71135e-17		GPR3	2.5253	1.46458e-74	2.51403e-73
ARSJ	1.79047	4.10078e-18	9.78638e-17		C11orf82	2.03672	1.48834e-74	2.55268e-73
BRINP1	-1.97199	4.26484e-18	1.01678e-16		AATK	-2.29612	1.56972e-74	2.69e-73
RP11-441F2.5	-1.75193	4.33466e-18	1.0324e-16		PPCS	1.68627	1.73074e-74	2.96348e-73
DAND5	-1.2284	4.41002e-18	1.04826e-16		KHDRBS2	-3.16508	2.0509e-74	3.50875e-73
APC2	-1.20121	4.37334e-18	1.04058e-16		ZWILCH	1.38733	2.07733e-74	3.55101e-73
SERPINA1	1.8658	4.44087e-18	1.05455e-16		UBE2T	2.15764	2.41799e-74	4.1299e-73
PRF1	1.84688	4.58506e-18	1.08772e-16		BRD3	-1.05627	2.46042e-74	4.19887e-73
PSD2	-1.66607	4.73666e-18	1.12257e-16		CACNA1A	-2.28213	2.49049e-74	4.24666e-73
SMIM18	-2.27806	5.12082e-18	1.21122e-16		LOC151534	1.69724	2.59807e-74	4.42642e-73
FBXO39	2.08155	5.61952e-18	1.31877e-16		LRRC36	2.45052	2.7782e-74	4.72938e-73
RIMS2	-2.44429	4.99277e-18	1.1821e-16		FAM54A	2.07783	2.85598e-74	4.85777e-73
LRTM2	-2.63963	5.19082e-18	1.22536e-16		FCGR2C	2.98769	2.89938e-74	4.9275e-73
LINC00900	1.53283	5.17065e-18	1.2218e-16		SORCS3	-2.30259	3.20003e-74	5.43397e-73
LINC00996	-1.64215	5.6025e-18	1.31607e-16		MCF2	-3.3468	3.27128e-74	5.55037e-73
PTGFRN	1.49321	5.28901e-18	1.24609e-16		GALNT3	2.34684	3.37549e-74	5.72244e-73
KCNH8	-1.9522	5.32986e-18	1.25448e-16		DEPDC1B	2.58761	3.6487e-74	6.18051e-73
LRRC16B	-1.40537	5.34427e-18	1.25664e-16		RBBP8	1.21375	3.76161e-74	6.36651e-73
SERTAD1	1.23836	5.63954e-18	1.32218e-16		PAR-SN	-1.4709	4.05984e-74	6.86562e-73
SLC25A21	-1.72903	6.24272e-18	1.45931e-16		PRTG	-1.63197	4.12076e-74	6.9629e-73
ETV4	2.172	5.67366e-18	1.32888e-16		SOCS3	3.4894	4.20847e-74	7.10526e-73
LILRB3	1.95715	5.78094e-18	1.35268e-16		TPRG1	1.90581	5.21133e-74	8.76237e-73
CTB-175P5.4	1.93654	6.35075e-18	1.4788e-16		KLHDC8A	2.34006	6.04844e-74	1.01616e-72
RP11-680A11.5	1.28469	6.30018e-18	1.46988e-16		MYCBP2	-1.41128	6.74348e-74	1.13015e-72
NGFR	1.79376	6.28207e-18	1.46708e-16		DLGAP1	-2.37957	7.27881e-74	1.21788e-72
HOXB2	2.36391	6.33556e-18	1.4767e-16		BASP1	-1.85222	7.44221e-74	1.24421e-72
ALPK2	2.50462	6.83558e-18	1.58554e-16		PHTF1	1.20219	8.12264e-74	1.35575e-72
APOBR	1.29524	6.76226e-18	1.57157e-16		CYS1	-2.24737	8.32801e-74	1.3889e-72
PDK3	1.10281	6.78258e-18	1.57477e-16		RASGEF1C	-2.34812	9.24442e-74	1.53674e-72
KLRC4	-2.27892	7.33311e-18	1.69766e-16		CHD7	-1.671	1.01143e-73	1.67998e-72
LINC00599	-2.40773	7.22786e-18	1.67491e-16		ERCC6	-1.10445	1.26762e-73	2.10212e-72
LGALS1	1.98425	7.42688e-18	1.71771e-16		IGF1R	-1.32685	1.48607e-73	2.46041e-72
HMGCLL1	-1.98757	7.64991e-18	1.76759e-16		KIAA0101	3.16581	1.84654e-73	3.0523e-72
SMCR5	-1.45752	7.95915e-18	1.8355e-16		SSBP3	-1.12933	2.0654e-73	3.40857e-72
CLIC6	2.00149	8.15522e-18	1.87711e-16		CAV2	1.89575	2.11053e-73	3.47746e-72
ANKRD53	1.53302	7.90297e-18	1.8243e-16		TCTN1	1.1088	2.11425e-73	3.4808e-72
HJURP	1.79537	7.9874e-18	1.84025e-16		RRM2	3.59533	2.35438e-73	3.87303e-72
CTD-2227E11.1	2.05986	1.00848e-17	2.29917e-16		PVRL2	1.11781	2.56147e-73	4.21033e-72
TOX3	-1.85963	8.79345e-18	2.02207e-16		ICAM3	1.0216	2.65055e-73	4.35327e-72
RP1-63G5.5	-1.87159	9.38003e-18	2.15489e-16		LRRC16B	-2.10329	2.65766e-73	4.36146e-72
C20orf195	1.78885	1.01096e-17	2.30265e-16		CD70	2.70516	3.45211e-73	5.65167e-72
MARVELD3	-1.73587	9.64045e-18	2.2126e-16		ZHX2	-1.19574	3.46395e-73	5.66653e-72
RNF112	-1.12322	9.70311e-18	2.22272e-16		FSTL5	-3.91854	3.48809e-73	5.70147e-72
JUNB	1.49337	9.95571e-18	2.27624e-16		HIST1H1D	1.62101	3.69686e-73	6.03312e-72
EPHA10	-1.94598	9.98722e-18	2.28127e-16		KCNH1	-2.78006	4.0617e-73	6.62325e-72
CHRNB2	-1.76826	1.00349e-17	2.28999e-16		KIF4A	2.75818	4.25069e-73	6.91607e-72
RP11-686D22.4	1.40482	1.10925e-17	2.5122e-16		CEP55	2.9633	4.25138e-73	6.91607e-72
CYP2E1	-1.71303	1.05951e-17	2.40637e-16		LOC727896	-1.06856	4.33276e-73	7.04287e-72
CLASP2	-1.21369	1.07448e-17	2.43805e-16		RNF165	-2.33904	5.06009e-73	8.21865e-72
PIK3IP1	-1.01455	1.09004e-17	2.47102e-16		UNC5A	-2.71613	5.24707e-73	8.50887e-72
CTF1	1.41454	1.16656e-17	2.63952e-16		RPL13A	-1.41097	5.35495e-73	8.67697e-72
RP4-569M23.2	1.28473	1.17701e-17	2.66064e-16		USH1C	-4.44987	5.70161e-73	9.23139e-72
GPR158	-1.49676	1.20809e-17	2.72576e-16		ZNF804A	-2.33328	5.85096e-73	9.46574e-72
ST8SIA1	-1.06642	1.262e-17	2.84471e-16		PDLIM7	1.63382	5.92348e-73	9.57552e-72
RP11-219G17.4	2.85056	1.54867e-17	3.45841e-16		TIMM8B	1.05025	6.61597e-73	1.06781e-71
PPP1R1A	-2.27256	1.30992e-17	2.94996e-16		FAM117B	-1.03437	7.37461e-73	1.18746e-71
PHACTR3	-2.03369	1.36728e-17	3.07338e-16		NUAK2	1.97286	7.46521e-73	1.2011e-71
CBLN3	1.37623	1.40377e-17	3.15208e-16		MYH7	-3.02085	7.49856e-73	1.20552e-71
TRIM17	-1.44859	1.40493e-17	3.15208e-16		ACTN1	2.16805	7.64262e-73	1.22772e-71
HLF	-1.87569	1.42847e-17	3.20191e-16		HMGN2	1.19347	9.05362e-73	1.45098e-71
FKBP5	1.75262	1.46533e-17	3.28145e-16		KCNE4	2.54894	1.03471e-72	1.6557e-71
GDPD1	-1.31359	1.487e-17	3.32689e-16		SLC35F5	1.02618	1.12275e-72	1.79518e-71
LRFN5	-2.30933	1.5359e-17	3.43308e-16		TGFBI	3.14802	1.14259e-72	1.82548e-71
PLA2R1	1.62187	1.55882e-17	3.47783e-16		ENHO	-2.18521	1.23691e-72	1.9731e-71
ANXA2P2	1.96105	1.74244e-17	3.88028e-16		GNG5	1.73306	1.54154e-72	2.45522e-71
IMPA2	1.33808	1.68439e-17	3.75451e-16		ZNF540	-1.21571	1.63786e-72	2.6046e-71
ZBTB20-AS4	-1.55822	1.95783e-17	4.3278e-16		TES	1.72421	1.74139e-72	2.76709e-71
TUBA3FP	-1.10369	1.77247e-17	3.9435e-16		ALG14	1.10208	1.86128e-72	2.95531e-71
ARHGAP44	-1.58609	1.77802e-17	3.95217e-16		FASN	-1.354	1.88778e-72	2.99507e-71
RP11-624M8.1	-1.75096	1.82157e-17	4.04149e-16		C6orf174	-1.59895	2.42786e-72	3.84006e-71
CBR1	1.60723	1.80541e-17	4.00935e-16		OMG	-1.98706	3.17348e-72	5.00395e-71
NAMPT	1.75274	1.82654e-17	4.04878e-16		MR1	1.8227	3.36872e-72	5.30774e-71
KCNJ9	-1.86944	1.84124e-17	4.07759e-16		C5orf35	1.41746	3.57607e-72	5.63012e-71
PPP1R9A	-1.27278	1.91619e-17	4.23965e-16		CECR6	-1.50668	3.99818e-72	6.28986e-71
RP11-728F11.4	-1.41828	2.05269e-17	4.52672e-16		SNAI2	2.39728	4.29148e-72	6.7461e-71
SLC7A14	-2.15975	2.01913e-17	4.4592e-16		2023-03-08	-1.88563	4.32861e-72	6.79926e-71
ZNF804A	-1.51136	2.05348e-17	4.52672e-16		AK2	1.20953	4.46344e-72	7.0057e-71
CRB2	1.54344	2.0591e-17	4.53493e-16		RAB36	2.62728	4.47284e-72	7.01508e-71
CENPF	1.94594	2.12393e-17	4.67343e-16		SH2D2A	2.2096	4.52921e-72	7.09807e-71
SERPINB8	1.4144	2.14224e-17	4.70938e-16		BIRC5	3.4939	4.82249e-72	7.55192e-71
MS4A6A	1.9457	2.15998e-17	4.74405e-16		DUSP6	1.90947	4.91915e-72	7.69742e-71
NEK2	1.70533	2.20643e-17	4.83721e-16		MAGOH	1.01667	5.35233e-72	8.36888e-71
TES	1.40615	2.2276e-17	4.87754e-16		MYH15	-2.60379	5.50973e-72	8.60843e-71
SUSD2	1.56189	2.2289e-17	4.87754e-16		FBXO4	1.24538	5.88139e-72	9.18213e-71
CTA-85E5.10	1.75557	2.54436e-17	5.55267e-16		NCAM2	-1.7505	6.36073e-72	9.90787e-71
TSPAN11	-1.41886	2.46552e-17	5.38552e-16		GNG12	2.44709	6.42231e-72	9.99621e-71
EPHA1	1.39427	2.56888e-17	5.6011e-16		HDHD3	2.10581	7.16294e-72	1.11321e-70
SMC4	1.51317	2.60519e-17	5.67166e-16		STBD1	1.40353	7.26777e-72	1.12865e-70
SKA3	1.37974	2.60598e-17	5.67166e-16		FBLN7	3.17182	7.38018e-72	1.14524e-70
KIAA0226L	1.51892	2.62946e-17	5.71758e-16		CDH18	-3.62123	7.44656e-72	1.15467e-70
FGFBP3	-1.48212	2.64816e-17	5.75303e-16		PLA2G5	3.68299	7.53919e-72	1.16815e-70
LINC00237	-2.24919	2.70269e-17	5.86618e-16		MELK	3.42162	8.18576e-72	1.26451e-70
ALDH2	-1.52423	2.7273e-17	5.91424e-16		MAD2L1	1.63896	8.82601e-72	1.36137e-70
FCGR3A	1.65627	2.73455e-17	5.92462e-16		PARVB	1.41416	9.7357e-72	1.49943e-70
CACNA2D3	-1.68323	2.80971e-17	6.07648e-16		WIPI1	1.27951	9.84173e-72	1.51462e-70
PTPN7	1.44682	2.80957e-17	6.07648e-16		MND1	2.45481	9.88206e-72	1.51969e-70
ECHDC2	1.47002	2.88042e-17	6.22379e-16		NKD1	-1.97324	1.0839e-71	1.6656e-70
ATP8A1	-1.54874	2.91579e-17	6.29453e-16		CLEC18C	2.64637	1.08497e-71	1.666e-70
ABCA17P	-1.32591	2.92604e-17	6.31099e-16		ZNF238	-1.16854	1.24104e-71	1.89923e-70
SSPO	-1.36652	2.99498e-17	6.45387e-16		SEMA6B	-1.77771	1.24681e-71	1.90595e-70
SLC14A2	-1.96328	3.20697e-17	6.8983e-16		C2orf27A	-1.89968	1.4746e-71	2.24915e-70
RP11-106M7.1	-1.62461	3.25206e-17	6.98902e-16		RFTN2	-1.25978	1.74733e-71	2.66315e-70
GRB10	1.03698	3.12638e-17	6.73097e-16		IDI2	-1.01407	2.27295e-71	3.4617e-70
GBP1	1.86383	3.26226e-17	7.00465e-16		AKAP9	-1.17006	2.31841e-71	3.52831e-70
SLC1A5	1.38536	3.28846e-17	7.0546e-16		FABP5	3.05625	2.43164e-71	3.69515e-70
UPK2	-1.43488	3.47169e-17	7.44102e-16		NEK2	3.06496	2.62914e-71	3.98643e-70
ASCL1	-1.96349	3.49075e-17	7.4752e-16		ELMO1	-1.43833	2.93025e-71	4.43643e-70
MKRN3	-1.38555	3.5325e-17	7.55784e-16		C14orf132	-1.81532	2.98405e-71	4.51124e-70
EDNRB	-1.52694	3.54157e-17	7.57051e-16		LGR5	-2.9226	3.03693e-71	4.5878e-70
AC000068.5	-1.13965	3.56712e-17	7.61832e-16		TUBB6	2.03773	3.05454e-71	4.60829e-70
GRIA1	-1.50358	3.62235e-17	7.72939e-16		PPIH	1.08925	3.05499e-71	4.60829e-70
CTD-2127H9.1	1.74447	4.27323e-17	9.02194e-16		HOXA10	4.63628	3.14941e-71	4.74724e-70
DCTD	1.30604	3.79132e-17	8.08276e-16		TJP2	-1.96089	3.61219e-71	5.43284e-70
SSH3	1.16632	3.80523e-17	8.10521e-16		CCNB2	3.39211	4.11676e-71	6.18267e-70
MCM2	1.12897	3.80944e-17	8.10698e-16		KIF9	1.20508	4.53254e-71	6.79715e-70
ENPP1	1.27505	3.81413e-17	8.10977e-16		PFN1	1.01148	5.69912e-71	8.52791e-70
FANCB	1.39455	3.96873e-17	8.431e-16		JAKMIP3	-2.35229	6.26547e-71	9.34812e-70
CASP8	1.20375	3.99929e-17	8.4884e-16		H19	5.11339	6.38941e-71	9.52612e-70
CD38	-1.68547	4.10825e-17	8.70427e-16		CDCA7L	1.89537	6.5922e-71	9.82133e-70
PAXBP1-AS1	-1.01399	4.15165e-17	8.78845e-16		HIST1H3G	1.43576	7.17093e-71	1.06758e-69
FRMPD3	-1.37257	4.26202e-17	9.01017e-16		HYAL2	1.1177	7.55131e-71	1.12339e-69
RCAN3	1.26976	4.2639e-17	9.01017e-16		CDC25C	2.92614	7.84951e-71	1.16607e-69
ANKRD46	-1.11354	4.51642e-17	9.52699e-16		LOC145837	-2.18543	8.25758e-71	1.2258e-69
C10orf85	-1.72484	4.61852e-17	9.7338e-16		KIF2C	2.94774	1.00299e-70	1.48781e-69
ECT2	1.14177	4.62692e-17	9.74294e-16		ITGB1	1.166	1.01355e-70	1.50239e-69
RP11-360L9.7	1.75257	4.98011e-17	1.04135e-15		PBLD	-1.0966	1.14194e-70	1.69027e-69
BMP4	-1.21563	4.71043e-17	9.9014e-16		UQCRQ	1.04039	1.14752e-70	1.6973e-69
MARCKS	-1.01264	4.71559e-17	9.90356e-16		GNAI1	-1.58399	1.18085e-70	1.74409e-69
SHCBP1	1.53057	4.73666e-17	9.9391e-16		TMEM100	-2.36578	1.51907e-70	2.24202e-69
TNFRSF14	1.28114	4.74655e-17	9.95116e-16		NR1D2	-1.10262	1.59903e-70	2.35664e-69
NDE1	1.01097	4.78965e-17	1.0024e-15		PLK3	1.39845	1.65715e-70	2.4388e-69
RP11-214O1.2	1.795	5.76997e-17	1.20128e-15		CAPG	2.28835	1.7788e-70	2.61221e-69
GRM1	-1.85505	5.10943e-17	1.06746e-15		CHGB	-3.17859	1.78485e-70	2.61923e-69
SPP1	2.30379	5.12925e-17	1.07067e-15		ORC1L	2.61917	1.99396e-70	2.92191e-69
CCT7P2	-2.10683	6.64517e-17	1.37276e-15		KIAA1755	-1.81814	2.16957e-70	3.17472e-69
RUNDC3B	-1.45731	5.50991e-17	1.14913e-15		ATP1A3	-2.61903	2.23833e-70	3.27068e-69
KIF26A	-1.53643	5.70955e-17	1.18973e-15		INA	-3.86418	2.33992e-70	3.41669e-69
FAM126A	1.16454	5.93893e-17	1.23538e-15		DPEP1	4.06273	2.39645e-70	3.49674e-69
IFNLR1	1.18918	5.98542e-17	1.24397e-15		ICK	-1.07647	2.67361e-70	3.89286e-69
RBMS1	1.2712	6.15089e-17	1.27671e-15		CACNG2	-4.1846	2.83238e-70	4.11818e-69
NRXN2	-1.33177	6.15357e-17	1.27671e-15		CBFA2T3	-1.73364	2.86072e-70	4.15644e-69
MYBL2	2.13965	6.16519e-17	1.27801e-15		VGLL2	2.59125	2.89106e-70	4.19756e-69
LRGUK	1.49127	6.22284e-17	1.28885e-15		RASGRF1	-3.30533	3.12358e-70	4.53195e-69
RP11-569G13.2	-1.65371	6.84616e-17	1.41185e-15		CHD3	-1.22909	3.14382e-70	4.5581e-69
FREM2	1.81986	6.43898e-17	1.33131e-15		FKBP10	1.75208	3.17113e-70	4.5935e-69
CKAP2L	1.67824	6.6963e-17	1.38214e-15		RGS22	3.04598	3.17271e-70	4.5935e-69
GDNF	-1.74001	7.20125e-17	1.48253e-15		ITGA4	2.48632	3.55135e-70	5.13806e-69
ICAM1	1.63603	7.1709e-17	1.47755e-15		GBAP1	-1.04566	3.6603e-70	5.29196e-69
ARHGAP11A	1.33868	7.22956e-17	1.48708e-15		HMP19	-3.65646	3.67665e-70	5.31186e-69
ACTL6B	-2.48613	7.4408e-17	1.52922e-15		LOC440040	-3.14281	4.14114e-70	5.97874e-69
LRRC32	1.61659	7.57869e-17	1.55623e-15		HSPB1	1.89753	4.25179e-70	6.12986e-69
SLC17A8	-2.31185	7.8432e-17	1.60642e-15		SREBF2	-1.16663	4.7353e-70	6.81737e-69
CYS1	-1.3744	7.65341e-17	1.57023e-15		KIAA1409	-2.77113	5.02841e-70	7.23429e-69
CAB39L	-1.22142	7.80869e-17	1.60071e-15		TIFA	1.68105	6.15217e-70	8.84482e-69
NUTM2A	-1.08575	7.85705e-17	1.60788e-15		SCAMP5	-1.34807	6.77206e-70	9.72921e-69
LRP2BP	-1.39411	8.23377e-17	1.68354e-15		IL8	4.31589	7.21841e-70	1.03632e-68
SYNPO2	-1.32153	8.59996e-17	1.75542e-15		C19orf59	2.29289	8.0365e-70	1.15136e-68
TMOD2	-1.30555	8.64495e-17	1.76298e-15		PLS3	1.46875	8.40283e-70	1.20132e-68
STAT5A	1.02481	8.6517e-17	1.76298e-15		SGK269	-1.07957	9.56422e-70	1.36641e-68
SPON1	-1.78743	8.70882e-17	1.77311e-15		ARL4C	2.07412	9.75805e-70	1.39217e-68
CHST9	-2.10219	9.10247e-17	1.85168e-15		FRRS1	2.36437	1.10976e-69	1.58108e-68
ANPEP	1.65727	9.20771e-17	1.87151e-15		TRAM1L1	-1.88348	1.18504e-69	1.68599e-68
LTBR	1.21422	9.39918e-17	1.90881e-15		QPCTL	1.10928	1.32561e-69	1.88467e-68
CDR1	-2.22034	9.59835e-17	1.9476e-15		STX1B	-2.06871	1.33472e-69	1.89632e-68
PTTG1	1.90879	9.82244e-17	1.99139e-15		CDNF	-1.61363	1.39389e-69	1.97764e-68
ADD3	-1.2581	9.97603e-17	2.02082e-15		FAM129A	2.32279	1.40924e-69	1.99805e-68
MCF2	-1.95494	1.04434e-16	2.11371e-15		SAT1	1.40474	1.6023e-69	2.2702e-68
HOXA1	2.02857	1.19284e-16	2.38409e-15		MEGF11	-2.49637	1.63557e-69	2.31574e-68
ARHGAP32	-1.04701	1.0627e-16	2.14906e-15		VIPR2	-4.13127	2.09214e-69	2.95607e-68
CASQ1	-1.72157	1.07197e-16	2.16597e-15		ASXL3	-2.23294	2.21276e-69	3.12434e-68
SLC25A43	1.30128	1.10393e-16	2.22867e-15		MAPK8IP2	-1.83353	2.44188e-69	3.44312e-68
KIAA1244	-1.34452	1.10561e-16	2.23019e-15		FAM123C	-3.85475	2.64592e-69	3.72826e-68
CAMK2G	-1.309	1.11673e-16	2.25073e-15		MED13L	-1.17402	2.67509e-69	3.76552e-68
BGN	1.8513	1.13021e-16	2.27599e-15		GPR157	1.52529	2.76014e-69	3.88122e-68
DOK2	1.62526	1.13979e-16	2.29142e-15		GNS	1.14581	3.16731e-69	4.44462e-68
DSG2	2.26313	1.24538e-16	2.48083e-15		ULBP2	2.17799	3.34897e-69	4.69633e-68
AP001626.2	-1.36663	1.15161e-16	2.31325e-15		MYBL2	3.70669	3.51303e-69	4.92303e-68
NAP1L3	-1.55531	1.16078e-16	2.32972e-15		C6orf150	1.76923	4.42903e-69	6.19822e-68
EFNB2	1.40641	1.16555e-16	2.33734e-15		CTNNA3	-2.66259	4.7897e-69	6.69384e-68
RP11-359B12.2	-1.24202	1.17039e-16	2.34508e-15		TXLNB	2.74501	6.78092e-69	9.44453e-68
IL17D	-1.72055	1.18671e-16	2.3758e-15		LOC148145	-3.43904	8.0955e-69	1.12602e-67
SRRM3	-1.76675	1.19012e-16	2.38064e-15		ADHFE1	-1.76277	8.3188e-69	1.1563e-67
TTC26	1.05831	1.20255e-16	2.4015e-15		EPR1	3.34515	8.54527e-69	1.18697e-67
C6orf132	1.60294	1.26745e-16	2.51852e-15		FZD6	1.72686	8.55745e-69	1.18786e-67
LPIN3	1.44021	1.23383e-16	2.46191e-15		CRISPLD1	1.67908	8.81899e-69	1.22169e-67
FUT4	1.01781	1.23584e-16	2.46388e-15		RAB38	1.99487	9.14365e-69	1.26581e-67
DGKI	-1.20128	1.24859e-16	2.48516e-15		PSMG3	1.01999	9.24757e-69	1.27933e-67
SUSD4	-1.38911	1.24993e-16	2.48576e-15		TMEM147	1.04275	9.33863e-69	1.29106e-67
ZSCAN10	-1.76528	1.4044e-16	2.78835e-15		BST1	1.90245	9.49797e-69	1.3122e-67
AC073283.4	-1.32251	1.42577e-16	2.82843e-15		C21orf125	-2.45362	9.67866e-69	1.33627e-67
TPTEP1	-2.58782	1.43773e-16	2.84979e-15		APCDD1L	2.99105	1.07313e-68	1.4806e-67
TPX2	1.62578	1.48035e-16	2.93184e-15		RDH5	1.81048	1.08432e-68	1.49504e-67
CENPN	1.13508	1.4929e-16	2.95427e-15		KIAA1244	-2.73589	1.11507e-68	1.53537e-67
ABCA13	2.24126	1.56475e-16	3.09136e-15		TRAF5	1.5119	1.13117e-68	1.5565e-67
SLC26A1	-1.05081	1.57491e-16	3.10886e-15		BUB1	2.89896	1.14765e-68	1.57709e-67
RND1	-1.38826	1.60126e-16	3.15777e-15		CNTN1	-2.4622	1.14767e-68	1.57709e-67
DYRK3	1.18184	1.60232e-16	3.15777e-15		CABP4	1.86849	1.22346e-68	1.68011e-67
SCNN1B	2.34594	1.71647e-16	3.37719e-15		ANPEP	2.09314	1.65949e-68	2.27432e-67
HOXB4	2.54295	1.73844e-16	3.4148e-15		PDIA5	1.98802	1.67972e-68	2.30051e-67
PRSS35	-1.91002	1.6646e-16	3.27781e-15		LOC400759	2.68648	1.71233e-68	2.34361e-67
HOXA4	3.26271	1.97239e-16	3.83975e-15		CCL20	2.72872	1.76544e-68	2.41147e-67
C2orf50	1.60689	1.74697e-16	3.42595e-15		ZDHHC12	1.66148	1.91951e-68	2.6167e-67
RAMP2-AS1	-1.37703	1.74274e-16	3.42045e-15		RPL4	-1.03068	1.98981e-68	2.71074e-67
LHFPL1	-1.57711	1.79965e-16	3.5235e-15		C2orf70	1.72935	1.99627e-68	2.71773e-67
TEAD4	1.66499	1.7969e-16	3.52098e-15		SCN11A	-1.86181	2.1475e-68	2.92168e-67
CENPA	1.85301	1.84083e-16	3.60118e-15		VIM	2.6792	2.3644e-68	3.21464e-67
LGR5	-1.97415	1.88337e-16	3.6814e-15		SPRY4	2.80732	2.50534e-68	3.40401e-67
PKIB	1.93375	1.93004e-16	3.76648e-15		CNN3	1.45728	2.54696e-68	3.45828e-67
MAP3K7CL	1.65827	1.92568e-16	3.76104e-15		C5orf34	1.63775	2.71203e-68	3.67997e-67
FAM46A	1.57855	1.93394e-16	3.77103e-15		LRRC15	2.71278	2.75149e-68	3.73105e-67
FOXD2	1.40762	1.94556e-16	3.79061e-15		LDLRAD2	2.0505	2.83763e-68	3.84092e-67
PCSK2	-2.43905	2.02847e-16	3.94253e-15		UBE2C	3.4435	2.83813e-68	3.84092e-67
GABBR2	-1.96689	2.08789e-16	4.05145e-15		SP100	1.77067	2.96236e-68	4.00377e-67
AP001046.5	1.42814	2.19451e-16	4.24804e-15		NDUFA4L2	1.65301	3.00094e-68	4.05324e-67
CACNA1A	-1.66337	2.16099e-16	4.18653e-15		CLEC18A	2.20948	3.01552e-68	4.07026e-67
B3GAT2	-1.97995	2.19678e-16	4.249e-15		FAM20A	2.8967	3.09018e-68	4.16829e-67
VEPH1	-2.0688	2.3081e-16	4.45712e-15		ZNF217	1.36782	3.52929e-68	4.75436e-67
AHNAK2	1.53118	2.30559e-16	4.45586e-15		RAI2	-1.52919	3.65339e-68	4.9183e-67
EMR1	1.94034	2.38338e-16	4.59085e-15		KMO	2.63265	3.76073e-68	5.05949e-67
APCDD1L	2.36938	2.55735e-16	4.9147e-15		BCL2L2	-1.16067	4.12632e-68	5.53682e-67
SP6	1.52368	2.37404e-16	4.57709e-15		SLC22A17	-1.11795	4.20614e-68	5.64024e-67
P2RY12	-1.9971	2.37341e-16	4.57709e-15		RPL41	1.04887	4.88269e-68	6.5304e-67
SOX4	-1.46388	2.38501e-16	4.59085e-15		VAMP5	1.77751	5.41758e-68	7.21758e-67
TCF12	-1.28405	2.44453e-16	4.70165e-15		SHROOM3	2.60591	5.50227e-68	7.32565e-67
MTMR7	-1.35075	2.5762e-16	4.94697e-15		IQGAP1	1.56862	6.40823e-68	8.5263e-67
RP11-189B4.6	3.29429	3.24701e-16	6.15136e-15		SMYD2	1.6213	6.50665e-68	8.65166e-67
SLC2A4	-1.53685	2.61674e-16	5.01678e-15		SLC7A14	-3.09425	6.74289e-68	8.95417e-67
CHST2	1.18195	2.63881e-16	5.05505e-15		MGC12916	1.81603	7.54194e-68	1.00088e-66
OSR2	2.25681	2.98882e-16	5.70277e-15		SLC38A6	1.12222	8.33736e-68	1.1043e-66
CASKIN1	-1.63631	2.71091e-16	5.18903e-15		CYP2A6	-1.84174	9.07511e-68	1.20124e-66
MBOAT1	1.33503	2.86716e-16	5.48372e-15		UNC80	-2.22969	9.34609e-68	1.23631e-66
C10orf10	1.37818	2.89538e-16	5.5333e-15		SUMF2	1.1702	9.5864e-68	1.26656e-66
DGUOK-AS1	1.55308	3.0522e-16	5.81446e-15		NRXN1	-2.23664	9.58709e-68	1.26656e-66
ADCY8	-1.65162	2.91303e-16	5.56259e-15		LPHN3	-1.34071	9.85065e-68	1.30054e-66
FAM47E-STBD1	1.21798	2.99661e-16	5.71308e-15		SGOL1	2.81207	9.95421e-68	1.31337e-66
SERPINF1	1.58252	3.06165e-16	5.82783e-15		CAST	1.00247	1.10799e-67	1.45907e-66
GNAO1	-1.39447	3.10796e-16	5.91128e-15		C14orf50	2.05213	1.14888e-67	1.51099e-66
CMTM5	-1.72357	3.13666e-16	5.95642e-15		IFITM3	1.95439	1.16033e-67	1.52507e-66
CLSPN	1.66859	3.19412e-16	6.06074e-15		RPL39L	2.41404	1.18571e-67	1.55744e-66
RASGEF1C	-1.67833	3.21915e-16	6.10341e-15		RPRM	-2.91544	1.27385e-67	1.67107e-66
ERBB4	-1.52532	3.34701e-16	6.33582e-15		EHD2	1.57409	1.44367e-67	1.89262e-66
PDIA4	1.09995	3.50255e-16	6.61979e-15		RPS6KA5	-1.53981	1.47337e-67	1.93033e-66
ACADSB	-1.08395	3.51929e-16	6.6462e-15		RHOC	1.43542	1.88081e-67	2.45786e-66
GRID2IP	-1.24958	3.58945e-16	6.77336e-15		MFAP2	3.5069	1.89286e-67	2.47204e-66
KIAA1161	-1.24582	3.63421e-16	6.85243e-15		S100A16	1.69402	2.1105e-67	2.75452e-66
TMEM255B	1.54305	3.65322e-16	6.88287e-15		HOXB13	3.35297	2.15342e-67	2.80697e-66
AURKB	1.79674	3.70381e-16	6.97269e-15		HJURP	3.02964	2.35643e-67	3.06769e-66
KCNK4	-1.89596	3.75963e-16	7.06669e-15		XBP1	1.01114	2.49912e-67	3.24933e-66
SKIDA1	1.20346	3.75323e-16	7.0602e-15		GDAP1L1	-2.47036	2.54515e-67	3.30709e-66
FZD5	1.1066	3.88534e-16	7.29155e-15		FAM22D	-1.45355	2.72413e-67	3.53517e-66
RP11-290F20.3	2.1105	4.01337e-16	7.52594e-15		CACNA2D2	-2.39457	2.86519e-67	3.71354e-66
RP11-545E17.3	1.34037	4.02492e-16	7.54169e-15		MPZL2	2.72169	3.00001e-67	3.88582e-66
HES5	-2.33033	4.22375e-16	7.90191e-15		C5orf39	1.56843	3.03741e-67	3.9293e-66
LRRC25	1.32878	4.28796e-16	8.01578e-15		MGAT3	-1.46136	3.046e-67	3.93794e-66
NCR3LG1	-1.72554	4.30919e-16	8.04919e-15		CHST2	1.51051	3.13258e-67	4.04732e-66
SAA1	4.28941	5.22134e-16	9.61078e-15		CHI3L2	4.18469	3.16542e-67	4.08717e-66
DAPK1	-1.18112	4.37197e-16	8.16011e-15		RAD51AP1	1.95733	3.5405e-67	4.56861e-66
SOD3	2.03818	4.45957e-16	8.31714e-15		GRAMD1B	-2.00938	3.70181e-67	4.77376e-66
VWC2	-1.85291	4.49567e-16	8.37794e-15		SLITRK1	-3.04743	3.8376e-67	4.94576e-66
S100A9	2.16263	4.59586e-16	8.558e-15		TGFB1I1	1.5985	3.9643e-67	5.10584e-66
HOXC6	2.96507	5.46294e-16	1.00401e-14		SOD2	2.2059	3.97495e-67	5.11635e-66
RP11-108K14.4	-1.2606	4.6892e-16	8.72504e-15		HBXIP	1.00783	4.46056e-67	5.7378e-66
FAIM2	-1.55682	4.72151e-16	8.77834e-15		PGR	-2.3453	4.94335e-67	6.35486e-66
ULBP2	1.32397	4.88225e-16	9.05614e-15		DOCK10	-1.25565	5.14378e-67	6.60837e-66
RNF165	-1.58773	4.80266e-16	8.9223e-15		LAMB1	2.37407	5.75751e-67	7.39223e-66
KCNK12	-1.76644	4.87891e-16	9.05614e-15		KIAA1462	-1.51811	6.34819e-67	8.14044e-66
MAML2	-1.12279	4.90738e-16	9.09571e-15		C1QTNF6	1.49045	6.40067e-67	8.20261e-66
RDH10	1.52757	5.02561e-16	9.30049e-15		NTRK2	-2.17629	6.48461e-67	8.30499e-66
DHRS9	-1.93439	5.09931e-16	9.40783e-15		LPIN1	-1.09459	6.54557e-67	8.37784e-66
PHEX	1.21454	5.06964e-16	9.37473e-15		EMILIN1	1.744	6.57697e-67	8.41279e-66
AKR1C1	-1.98477	5.08392e-16	9.39389e-15		DSG2	3.47834	6.96158e-67	8.89366e-66
GTSE1	1.67689	5.09018e-16	9.39821e-15		BAI3	-1.68973	7.03068e-67	8.97635e-66
SLC1A7	-1.52282	5.19439e-16	9.57589e-15		SLC25A41	-1.89273	7.59915e-67	9.6901e-66
SAMD8	-1.00257	5.21703e-16	9.61024e-15		SPP1	3.09624	7.96477e-67	1.01437e-65
RP3-439F8.1	1.92572	5.8723e-16	1.07512e-14		PTCHD2	-2.24165	1.00331e-66	1.27621e-65
IER5L	1.23588	5.42654e-16	9.98085e-15		ASH1L	-1.02318	1.09896e-66	1.39701e-65
FLNA	1.57613	5.59932e-16	1.02828e-14		RNASEH2A	1.26152	1.13697e-66	1.44443e-65
KLHDC7B	1.70954	5.72196e-16	1.05e-14		NUF2	2.37451	1.21843e-66	1.54697e-65
RP11-54O7.1	-2.00859	5.7471e-16	1.05381e-14		PSD	-2.51678	1.28289e-66	1.6278e-65
KIF14	1.63466	5.79705e-16	1.06216e-14		RGS16	2.50042	1.31062e-66	1.66093e-65
MX2	1.40537	5.91204e-16	1.08111e-14		GPR89C	1.74309	1.34933e-66	1.70893e-65
CYR61	2.03358	5.91404e-16	1.08111e-14		ST8SIA3	-3.59504	1.68586e-66	2.1312e-65
DHH	1.49302	6.06336e-16	1.10757e-14		ATP6V0B	1.00557	1.69404e-66	2.14022e-65
TMEFF2	-2.15466	6.1689e-16	1.12599e-14		VASP	1.16704	1.76267e-66	2.22556e-65
CXorf40A	1.18343	6.27218e-16	1.14397e-14		C1QTNF2	1.7182	1.78519e-66	2.25261e-65
SERPING1	1.97851	6.28299e-16	1.14507e-14		C13orf29	1.78294	1.89503e-66	2.38827e-65
TACR1	-1.85906	6.33475e-16	1.15363e-14		RIMS2	-3.68212	1.98165e-66	2.4959e-65
BUB1	1.6001	6.33988e-16	1.15368e-14		LHFPL4	-2.31834	2.22041e-66	2.79491e-65
FAM171A1	-1.38687	6.39958e-16	1.16367e-14		APBB1	-1.02137	2.31405e-66	2.90744e-65
USP43	-1.83505	6.51002e-16	1.18285e-14		ACOT12	1.42503	2.68879e-66	3.37621e-65
RUNDC3A	-1.8296	6.51556e-16	1.18296e-14		RCOR2	-2.12077	3.6455e-66	4.57191e-65
RP1-168L15.5	-1.17944	6.53405e-16	1.18542e-14		MYO1G	2.69974	4.61413e-66	5.76907e-65
DEPDC1B	1.4439	6.59889e-16	1.19628e-14		SLC16A9	-1.47553	5.19981e-66	6.49343e-65
RET	-1.67801	6.83778e-16	1.23865e-14		STEAP1	2.74261	5.25681e-66	6.56063e-65
SYDE1	1.03362	6.94897e-16	1.25784e-14		P2RX6	-1.9406	5.6581e-66	7.0486e-65
PXDNL	1.61179	7.23005e-16	1.30773e-14		SSTR5	-2.0836	5.863e-66	7.295e-65
GRHL3	-1.63443	7.45343e-16	1.34596e-14		FKBP11	1.26821	5.94516e-66	7.39274e-65
LEPREL1	1.43105	7.44199e-16	1.34505e-14		MYT1	-3.18899	7.115e-66	8.83672e-65
AL358113.1	-1.73426	8.33544e-16	1.49751e-14		VSTM1	2.05283	7.44415e-66	9.23993e-65
NKAIN3	-1.39182	7.45825e-16	1.34596e-14		FGFRL1	1.7938	7.69052e-66	9.53996e-65
TEX22	-1.16601	7.59202e-16	1.36907e-14		LRCH2	-1.03516	8.52798e-66	1.05661e-64
RP11-118K6.3	-1.40445	8.01634e-16	1.44342e-14		PARP12	1.5803	8.66485e-66	1.07292e-64
HOXD13	3.51152	9.46098e-16	1.68457e-14		TMEM132C	-2.72976	9.35198e-66	1.1573e-64
SMIM10	1.50987	8.23157e-16	1.47996e-14		EXO1	2.74166	1.02921e-65	1.27287e-64
EXO1	1.5186	8.22811e-16	1.47996e-14		MAP2	-1.5569	1.25063e-65	1.54207e-64
RP11-483I13.5	1.26715	8.3806e-16	1.50403e-14		TPPP	-2.51842	1.4046e-65	1.73088e-64
B3GNT5	1.23631	8.38429e-16	1.50403e-14		GDF10	-3.60552	1.44433e-65	1.77877e-64
RP11-157J24.2	1.48981	9.48285e-16	1.68722e-14		MKX	-3.43641	1.56474e-65	1.92475e-64
HOTAIRM1	2.30223	8.8797e-16	1.59171e-14		GRIK4	-1.45579	1.63136e-65	2.0055e-64
BEST3	-1.85222	8.90044e-16	1.59424e-14		C17orf91	1.49616	1.63422e-65	2.00781e-64
TEAD2	1.3905	8.92067e-16	1.59667e-14		C1R	2.5158	1.76638e-65	2.16759e-64
CPLX2	-2.81217	9.04553e-16	1.61696e-14		HSPG2	2.19016	2.10686e-65	2.58077e-64
ACTG2	2.15035	9.32733e-16	1.66572e-14		ITPRIPL1	2.31383	2.16023e-65	2.64457e-64
ARC	1.76878	9.39022e-16	1.67571e-14		CEP290	-1.12966	2.21648e-65	2.7102e-64
CD101	1.74387	9.44372e-16	1.684e-14		S100A13	1.90032	2.4262e-65	2.9631e-64
ARID5A	1.10727	9.46047e-16	1.68457e-14		CTF1	1.80528	2.76977e-65	3.37869e-64
SDC4	1.46075	9.60177e-16	1.70711e-14		TAS2R4	-1.59733	3.15958e-65	3.84734e-64
SOCS1	1.73218	9.76669e-16	1.73386e-14		HMMR	2.57465	3.82334e-65	4.65007e-64
CPE	-1.65511	9.73617e-16	1.72972e-14		C1orf54	1.66246	3.90667e-65	4.74861e-64
MGC4294	1.79727	1.0056e-15	1.77864e-14		SPC24	2.87663	3.99028e-65	4.8445e-64
KCNT2	-1.42259	9.86759e-16	1.75048e-14		GDAP1	-1.13675	4.12963e-65	5.00776e-64
NXPH1	-2.10363	9.92309e-16	1.75834e-14		ZNF292	-1.06462	4.66603e-65	5.64155e-64
RP11-508O18.1	-1.85478	1.28021e-15	2.22175e-14		TRIM6	1.93937	4.7287e-65	5.71311e-64
RP11-1134I14.8	-1.53622	9.92661e-16	1.75834e-14		CLDN23	1.94325	4.89e-65	5.90193e-64
CTD-2587M2.1	1.28617	1.01147e-15	1.78771e-14		NEGR1	-2.49981	4.9226e-65	5.93777e-64
RP11-986E7.7	2.1508	1.03855e-15	1.83017e-14		FER1L4	2.61404	5.21881e-65	6.29138e-64
C1QL1	-2.26106	1.01317e-15	1.78939e-14		DPYSL4	-1.37854	5.41352e-65	6.51845e-64
CHRM4	-1.61053	1.03759e-15	1.82983e-14		ECSCR	2.31667	5.49008e-65	6.60676e-64
C5AR1	1.65908	1.02083e-15	1.80158e-14		GATA4	2.88332	5.56056e-65	6.68765e-64
RP11-806H10.4	2.07196	1.11918e-15	1.95787e-14		ADAMTS3	2.77349	5.7346e-65	6.89294e-64
STRA6	1.3923	1.0401e-15	1.83155e-14		F3	2.17093	5.78669e-65	6.95148e-64
FAM19A5	-1.47064	1.04866e-15	1.84527e-14		GABRA3	-3.15779	6.92437e-65	8.29873e-64
DDX25	-1.85245	1.05597e-15	1.85541e-14		LRRC8E	2.07146	6.94039e-65	8.31308e-64
IL17B	1.54334	1.22494e-15	2.13355e-14		AKR1C1	-2.73594	7.05873e-65	8.4499e-64
MAP2	-1.44697	1.05287e-15	1.85132e-14		ZNF275	-1.08146	7.21538e-65	8.62736e-64
SFRP4	1.83439	1.07479e-15	1.88572e-14		FABP7	2.64333	8.38222e-65	1.00109e-63
NEBL	-1.27372	1.08903e-15	1.9093e-14		CSTA	3.07676	8.88717e-65	1.06078e-63
OSBPL11	-1.11257	1.09403e-15	1.91666e-14		APC2	-1.49927	9.64015e-65	1.14998e-63
ABLIM3	-1.26998	1.10697e-15	1.93793e-14		PCDH7	-2.37994	1.01827e-64	1.214e-63
PCOLCE	1.70785	1.12291e-15	1.96296e-14		EID3	1.99867	1.0548e-64	1.25682e-63
MBNL3	1.26811	1.13944e-15	1.9904e-14		TTBK1	-1.21236	1.12983e-64	1.34545e-63
CDH22	-2.05236	1.14757e-15	2.00315e-14		KCNJ15	2.06308	1.16811e-64	1.39022e-63
RP11-222A11.1	1.6113	1.26404e-15	2.19528e-14		PIK3IP1	-1.0741	1.18141e-64	1.40443e-63
GPR123	-1.74092	1.17331e-15	2.0466e-14		FAM183A	2.8147	1.19093e-64	1.4141e-63
ZNF385C	-1.06765	1.21276e-15	2.11388e-14		CMTM5	-1.89102	1.34156e-64	1.59204e-63
LRRTM3	-1.6225	1.23236e-15	2.14492e-14		IL2RA	3.28123	1.40219e-64	1.66302e-63
LHFPL3	-2.19019	1.23984e-15	2.15637e-14		FAM169A	-1.14126	1.76642e-64	2.09018e-63
MAP2K3	1.10507	1.25119e-15	2.17453e-14		CELF5	-2.71953	1.88983e-64	2.23364e-63
ANKRD35	1.69138	1.3022e-15	2.25664e-14		TTC38	1.33558	1.89321e-64	2.23634e-63
AC004019.13	-1.49478	1.32836e-15	2.30032e-14		SERPINA3	3.85295	1.92271e-64	2.26988e-63
WI2-81516E3.1	-1.34283	1.39581e-15	2.41189e-14		PHF16	-1.30581	1.94886e-64	2.29943e-63
LHFPL4	-1.85053	1.35912e-15	2.35189e-14		RPS6KA6	-2.8224	2.04755e-64	2.41448e-63
TNFRSF18	1.79313	1.36706e-15	2.36392e-14		TDH	-2.35239	2.12514e-64	2.50454e-63
LINC00519	-1.35997	1.48391e-15	2.55126e-14		CHEK2	1.65018	2.15723e-64	2.54091e-63
CCDC122	1.45805	1.41293e-15	2.43973e-14		AMZ1	-2.38396	2.16392e-64	2.54732e-63
CD58	1.67039	1.42423e-15	2.45569e-14		CNTNAP2	-2.89767	2.20698e-64	2.59652e-63
MIR22HG	1.13507	1.42144e-15	2.45265e-14		PABPC4L	1.67001	2.59503e-64	3.04956e-63
FOS	1.58773	1.43724e-15	2.47634e-14		ALDH3A1	2.43078	2.86167e-64	3.35906e-63
ANKK1	1.90923	1.51441e-15	2.59996e-14		GPRC5A	3.27465	2.8972e-64	3.39883e-63
SPTBN5	1.17588	1.50368e-15	2.5834e-14		WASF3	-1.44011	3.50682e-64	4.10228e-63
CTD-2308L22.1	1.32238	1.51877e-15	2.6056e-14		SERTAD1	1.61188	3.79042e-64	4.43151e-63
NAP1L2	-1.70802	1.62422e-15	2.78053e-14		DBF4	1.24416	3.80179e-64	4.44227e-63
ZMYND11	-1.16121	1.72327e-15	2.948e-14		FOSL1	2.80893	4.04549e-64	4.71898e-63
ASTN2	-1.06047	1.7409e-15	2.97604e-14		CXCL11	3.14505	4.25276e-64	4.9523e-63
PSD	-1.60286	1.79443e-15	3.06536e-14		MFSD6	-1.22374	4.41638e-64	5.13993e-63
CTD-2035E11.4	1.6112	1.86848e-15	3.18957e-14		ATCAY	-3.01565	4.59926e-64	5.34973e-63
CNRIP1	-1.38388	1.88798e-15	3.22057e-14		PRC1	1.76912	4.81979e-64	5.59485e-63
TRDC	2.30619	2.09862e-15	3.56216e-14		ZEB1	-1.18029	4.82089e-64	5.59485e-63
IL1RAP	1.48944	1.95487e-15	3.32994e-14		GADD45A	1.9026	5.11114e-64	5.92834e-63
RP11-280K24.4	-1.11957	2.28321e-15	3.84824e-14		GLRA3	-3.66792	5.12583e-64	5.94203e-63
KLHL32	-1.75249	2.02576e-15	3.4458e-14		LOC440957	1.16599	5.1378e-64	5.95254e-63
EBF2	1.67635	2.12522e-15	3.60221e-14		RAD18	1.15208	5.25048e-64	6.07966e-63
C2orf70	2.02438	2.1663e-15	3.66925e-14		CADM2	-1.89792	5.41362e-64	6.259e-63
TGFBI	2.01022	2.04659e-15	3.47877e-14		C1orf53	1.65997	5.41451e-64	6.259e-63
TTYH2	-1.18607	2.08745e-15	3.5457e-14		TICAM2	1.8969	5.56396e-64	6.42092e-63
RP11-932O9.10	1.44672	2.39405e-15	4.02939e-14		SFRP4	2.64144	6.20911e-64	7.15739e-63
CDH10	-1.85437	2.12003e-15	3.59595e-14		USP46	-1.05292	6.64453e-64	7.64642e-63
FGF13	-2.14641	2.17266e-15	3.67743e-14		FAS	1.87498	6.70266e-64	7.709e-63
VAT1L	-1.89855	2.1807e-15	3.68843e-14		C10orf75	-1.5631	7.1324e-64	8.18949e-63
CNTNAP2	-1.98708	2.1846e-15	3.69242e-14		FAM22A	-1.59973	7.40169e-64	8.49394e-63
NOL4	-1.28216	2.21534e-15	3.74175e-14		JHDM1D	-1.07318	7.58702e-64	8.70176e-63
RP11-182J1.1	-1.14867	2.27813e-15	3.84238e-14		ALDOC	-2.05934	7.59283e-64	8.70357e-63
DDB2	1.38798	2.26554e-15	3.82383e-14		RNASE4	2.07595	8.07115e-64	9.24669e-63
RP11-1348G14.6	-1.12809	2.4004e-15	4.03725e-14		IRX2	-4.24933	8.58662e-64	9.81533e-63
C8orf4	1.71338	2.37343e-15	3.9975e-14		LILRA5	2.48343	8.77649e-64	1.00268e-62
SLAMF9	2.12652	2.74258e-15	4.57745e-14		DYNLT3	1.92733	9.94996e-64	1.13611e-62
RDM1	1.63909	2.54633e-15	4.27072e-14		CDK5R1	-1.81576	1.04915e-63	1.19728e-62
CD300E	1.93922	2.49762e-15	4.19488e-14		TROAP	3.07959	1.13607e-63	1.29575e-62
STOX1	-1.62541	2.46843e-15	4.14876e-14		WNT7B	-3.14481	1.15401e-63	1.31548e-62
RP11-680F20.11	-1.71336	2.62205e-15	4.38544e-14		HDAC11	-1.29176	1.17981e-63	1.34415e-62
EMP2	1.10302	2.56932e-15	4.30626e-14		PODNL1	2.21183	1.19479e-63	1.35851e-62
MAPK8IP2	-1.58182	2.59059e-15	4.33888e-14		NFKBIZ	1.90862	1.40275e-63	1.59019e-62
GPM6A	-1.23918	2.61979e-15	4.38471e-14		TUBA1A	1.11355	1.49891e-63	1.69639e-62
SEMA4A	-1.13954	2.62981e-15	4.39535e-14		MBOAT1	1.88254	1.56789e-63	1.77348e-62
COL8A2	1.24742	2.69243e-15	4.49688e-14		DMP1	1.36762	1.59993e-63	1.80874e-62
SLC26A2	1.09113	2.74891e-15	4.58483e-14		CCBL1	-1.14658	1.63149e-63	1.84238e-62
PLVAP	1.54678	2.8207e-15	4.69851e-14		C8orf45	-1.21108	1.6506e-63	1.86191e-62
TM7SF2	-1.06545	2.82099e-15	4.69851e-14		LRRC42	1.06916	1.78452e-63	2.01077e-62
MOCOS	1.41885	2.89755e-15	4.816e-14		UNC13A	-2.46053	1.8626e-63	2.0976e-62
RP11-375I20.6	-1.36884	2.98204e-15	4.94957e-14		AGAP4	-1.45653	2.01133e-63	2.26137e-62
FANCI	1.26102	2.89129e-15	4.80893e-14		FHL3	1.31988	2.13647e-63	2.40076e-62
HIPK2	-1.14085	2.91017e-15	4.83362e-14		TDO2	2.9474	2.36589e-63	2.65419e-62
RP11-568K15.1	1.15444	3.06014e-15	5.07217e-14		SLC8A3	-2.55912	2.47525e-63	2.77536e-62
LRRN4	-1.28156	3.18267e-15	5.26073e-14		FKBP9L	1.72581	2.50431e-63	2.80642e-62
RP11-382J12.1	1.70561	3.29609e-15	5.43323e-14		PHF21B	-1.52722	2.77819e-63	3.10824e-62
NKX3-2	2.11286	3.227e-15	5.33032e-14		CTSB	1.16738	2.9629e-63	3.31309e-62
CENPK	1.52058	3.11968e-15	5.16729e-14		MGST2	1.24088	3.20249e-63	3.57905e-62
SEC31B	-1.38649	3.14293e-15	5.20221e-14		FGF13	-2.67769	3.3451e-63	3.7364e-62
ADARB2	-1.94441	3.17321e-15	5.2487e-14		RNF112	-1.37953	3.64394e-63	4.06797e-62
E2F8	1.82989	3.25975e-15	5.38072e-14		CECR2	-1.6659	3.69465e-63	4.12011e-62
CXCL9	2.09662	3.38221e-15	5.56754e-14		DKFZp434J0226	-3.26938	3.83821e-63	4.27787e-62
AF131216.5	-1.83236	3.36354e-15	5.5406e-14		HSPA7	2.87078	4.31284e-63	4.80166e-62
RBM47	1.19732	3.29246e-15	5.43098e-14		TAGLN	1.98707	5.56083e-63	6.17769e-62
RP6-201G10.2	-1.75856	3.55512e-15	5.84014e-14		PDCD1LG2	2.56987	6.8422e-63	7.5807e-62
VWA1	1.47785	3.43823e-15	5.65586e-14		TNFSF14	1.98316	7.03317e-63	7.78808e-62
ITGA1	1.35352	3.51706e-15	5.78158e-14		PLCB4	-1.6959	7.50977e-63	8.31135e-62
APOBEC3C	1.42748	3.57611e-15	5.8706e-14		NMI	1.64166	7.91828e-63	8.75875e-62
KLRK1	-1.82735	3.62094e-15	5.94013e-14		PLOD2	1.66572	7.9797e-63	8.82193e-62
RAPGEF4	-1.52851	3.63533e-15	5.95966e-14		LOC283314	1.7507	8.45197e-63	9.33902e-62
COL12A1	1.38204	3.70412e-15	6.06828e-14		HMOX1	2.06005	8.54207e-63	9.4335e-62
ROR2	1.6244	3.74361e-15	6.12878e-14		CARD16	2.36776	9.56254e-63	1.05378e-61
KCNN4	1.50097	3.88066e-15	6.3445e-14		NRM	1.40197	1.08145e-62	1.18919e-61
SIPA1L1	1.03979	3.95766e-15	6.46597e-14		PITX1	3.39921	1.16637e-62	1.28188e-61
RP11-58B17.2	-1.68848	3.98712e-15	6.50968e-14		SERPINB1	1.66036	1.18942e-62	1.30652e-61
COL26A1	-1.8568	4.06565e-15	6.63338e-14		LOC153328	-3.31342	1.21255e-62	1.3305e-61
KRT18	1.69472	4.22928e-15	6.89566e-14		CENPW	1.74167	1.23549e-62	1.35494e-61
TMSB4XP8	1.34869	4.32423e-15	7.03611e-14		RHBDL3	-1.98202	1.25286e-62	1.37326e-61
RP11-19E11.1	2.1141	4.94917e-15	7.9665e-14		SGMS2	1.79417	1.28539e-62	1.40741e-61
LINC00320	-2.21959	4.3449e-15	7.05538e-14		HIST1H2BJ	2.00265	1.32751e-62	1.45276e-61
BTBD19	1.25114	4.28515e-15	6.98199e-14		HAR1A	-2.69032	1.5384e-62	1.68175e-61
CTSC	1.5277	4.32348e-15	7.03611e-14		ITGA7	1.61205	1.59289e-62	1.74039e-61
RP11-508N22.12	-1.29921	4.33701e-15	7.05045e-14		CYTL1	2.34913	1.62222e-62	1.7715e-61
MYO1B	1.40062	4.33892e-15	7.05045e-14		SUSD2	1.97595	1.64356e-62	1.79384e-61
CACNA2D2	-1.39043	4.45115e-15	7.2208e-14		PNMAL2	-1.74115	1.91781e-62	2.08984e-61
PLCB4	-1.24057	4.45279e-15	7.2208e-14		AGTR1	2.0312	1.99949e-62	2.17769e-61
RP11-313J2.1	-1.76406	4.52112e-15	7.32666e-14		TP53I13	1.26979	2.24952e-62	2.44611e-61
GPR82	1.65347	4.55737e-15	7.38041e-14		ZNF423	-1.55021	2.26898e-62	2.46597e-61
MYL4	1.44328	4.98458e-15	8.00737e-14		LOC100128977	-1.98425	2.44708e-62	2.65812e-61
CD74	1.45861	4.57274e-15	7.40031e-14		NRP1	1.47319	2.49609e-62	2.70993e-61
LINC00928	-1.65825	4.96039e-15	7.97921e-14		CROT	1.20727	2.66158e-62	2.88807e-61
PIPOX	1.15988	4.68658e-15	7.57432e-14		TMEFF2	-2.75906	2.8251e-62	3.06226e-61
LRRN4CL	1.6654	4.71426e-15	7.61393e-14		AEBP1	3.09714	3.04968e-62	3.30222e-61
NTM	-1.18338	4.76323e-15	7.68784e-14		MCM6	1.04949	3.13005e-62	3.38745e-61
NDC80	1.77775	4.80118e-15	7.74388e-14		HK3	2.46688	3.23605e-62	3.50033e-61
ADCY5	-1.20674	4.86481e-15	7.84123e-14		FRZB	1.65485	3.36473e-62	3.63568e-61
EFS	-1.21354	4.87191e-15	7.84741e-14		DAAM2	-2.63898	3.41915e-62	3.69254e-61
HEY1	-1.24634	4.97424e-15	7.99613e-14		OLIG2	-2.04621	3.45434e-62	3.72858e-61
BEST4	1.64091	5.016e-15	8.0417e-14		SCRT1	-3.43339	3.49074e-62	3.76589e-61
KDELC2	1.37196	4.99705e-15	8.02203e-14		LIMS3	1.83187	3.53955e-62	3.81454e-61
LYZ	1.91255	5.01064e-15	8.03848e-14		CARHSP1	1.0933	4.08926e-62	4.40234e-61
GLIS1	-1.55063	5.08942e-15	8.15394e-14		MRPS17	1.305	4.20908e-62	4.52895e-61
KCTD4	-2.04371	5.25343e-15	8.41109e-14		APITD1	1.06734	4.37476e-62	4.70229e-61
CTD-3092A11.2	1.2278	5.27696e-15	8.44313e-14		REEP4	1.2255	4.42731e-62	4.75629e-61
PPL	1.64481	5.28954e-15	8.45762e-14		EFS	-1.23575	4.72963e-62	5.07841e-61
LCK	1.42406	5.39441e-15	8.61382e-14		S100A6	1.94457	4.95719e-62	5.3172e-61
SLC1A1	-1.57715	5.34924e-15	8.54738e-14		NDC80	2.97184	5.31959e-62	5.69996e-61
INSM2	-2.07856	5.65574e-15	9.01312e-14		CCDC120	-1.48114	5.37852e-62	5.76009e-61
HLA-J	1.54953	5.96558e-15	9.45037e-14		C6orf168	-1.36288	5.52524e-62	5.91414e-61
HLA-DOA	1.50386	5.5991e-15	8.93472e-14		IGFBP5	2.14119	5.77159e-62	6.17461e-61
CELF5	-1.96555	5.61602e-15	8.95575e-14		LOC100133545	-2.15733	6.3566e-62	6.79338e-61
LAMA2	1.23035	5.66836e-15	9.02722e-14		KCNH8	-2.62744	6.73419e-62	7.18944e-61
RP11-290F20.1	1.29325	5.82481e-15	9.25181e-14		ALOX5AP	2.63631	7.51838e-62	8.00998e-61
SERP2	-1.53844	5.68642e-15	9.04997e-14		SLC8A2	-3.0786	7.68908e-62	8.1876e-61
SLC4A3	1.10651	5.85229e-15	9.2893e-14		SKA3	2.46643	9.75962e-62	1.03709e-60
LEF1-AS1	1.48401	5.91368e-15	9.37433e-14		C6orf147	1.9994	9.91127e-62	1.05266e-60
HAPLN1	-1.8749	6.21631e-15	9.84105e-14		EML5	-1.14404	1.08333e-61	1.1488e-60
RP11-475N22.4	-1.13793	6.22886e-15	9.85442e-14		CYFIP2	-1.27491	1.09503e-61	1.1606e-60
EXOC3L1	1.33729	6.64286e-15	1.04955e-13		HIP1R	-1.95262	1.14048e-61	1.20816e-60
NKAIN1	-1.85916	6.77519e-15	1.06976e-13		EMILIN3	3.81268	1.22198e-61	1.2925e-60
IGSF21	-1.57946	6.82673e-15	1.07719e-13		PCSK6	-2.89954	1.22758e-61	1.29775e-60
P2RX6	-1.34285	6.89291e-15	1.0862e-13		SERPINA1	2.6849	1.31117e-61	1.38469e-60
PRKCE	-1.04572	7.01158e-15	1.10345e-13		DRP2	-1.70831	1.36281e-61	1.43849e-60
SIMC1	1.32908	7.11417e-15	1.11886e-13		PDZD8	-1.3973	1.37635e-61	1.45203e-60
TMEM176A	1.70905	7.20391e-15	1.13149e-13		TRIM17	-2.02283	1.44389e-61	1.5225e-60
LIX1	-1.7227	7.24345e-15	1.13621e-13		TRIM21	1.38275	1.44805e-61	1.5261e-60
SPATA6	1.13463	7.29519e-15	1.14358e-13		PRKCE	-1.48105	1.59533e-61	1.68046e-60
KLHDC8A	1.4965	7.36335e-15	1.15351e-13		B2M	1.43665	1.72729e-61	1.8176e-60
SLCO5A1	-1.48465	7.41994e-15	1.16162e-13		HN1L	1.15409	1.75887e-61	1.84988e-60
PLEKHG1	1.03523	7.45757e-15	1.16675e-13		GALNT9	-3.10444	1.76631e-61	1.8558e-60
RP11-261N11.8	-1.74036	8.04162e-15	1.25184e-13		RP1-177G6.2	-2.35665	1.82999e-61	1.92074e-60
RIBC2	1.7333	7.97719e-15	1.24318e-13		ATRNL1	-2.25728	1.86135e-61	1.95266e-60
PAK3	-1.60825	7.64939e-15	1.19598e-13		HMGB2	1.18757	1.99635e-61	2.09214e-60
ALDH1L2	-1.14779	7.71932e-15	1.20612e-13		FRAT1	-1.41812	2.02565e-61	2.12177e-60
ABHD6	-1.06848	7.79258e-15	1.21678e-13		C12orf53	-1.47905	2.06028e-61	2.15694e-60
C15orf59	-1.42504	7.96754e-15	1.24248e-13		IER5	1.06582	2.07246e-61	2.16858e-60
SORCS3	-1.38536	8.04322e-15	1.25184e-13		TMEM151B	-2.67262	2.51012e-61	2.62254e-60
LINGO1	-1.70499	8.1235e-15	1.26351e-13		SLC6A1	-1.80126	2.51963e-61	2.63112e-60
RP11-253M7.1	1.57158	8.33087e-15	1.29325e-13		NOL4	-1.46743	2.84249e-61	2.96676e-60
SLC25A18	-1.3144	8.28833e-15	1.28748e-13		LGALS8	1.05202	3.02396e-61	3.14817e-60
SEC24D	1.21584	8.4428e-15	1.30978e-13		PLCH2	-2.75924	3.0813e-61	3.20461e-60
VIM-AS1	1.38175	8.68066e-15	1.34494e-13		HIST1H1B	1.66426	3.11536e-61	3.2384e-60
RAB6B	-1.11799	8.76465e-15	1.35708e-13		SCN3A	-2.13166	3.12941e-61	3.25136e-60
TMEM217	1.13616	9.18711e-15	1.42066e-13		HOXC5	2.67442	3.13611e-61	3.25502e-60
RP11-268P4.5	-1.53183	1.04542e-14	1.60726e-13		LRP4	-1.65098	3.32473e-61	3.44905e-60
SLC38A1	-1.2303	9.60333e-15	1.48311e-13		DLG2	-1.83207	3.3536e-61	3.47548e-60
ADIRF-AS1	1.33649	9.72222e-15	1.5005e-13		RBMS1	1.35267	3.44821e-61	3.57173e-60
CPB2-AS1	-1.24196	9.81837e-15	1.51436e-13		VSTM2B	-2.77198	3.45298e-61	3.57487e-60
RP11-513I15.6	-1.89802	1.04249e-14	1.60379e-13		CLTCL1	-1.14463	3.67286e-61	3.79677e-60
CHRNA1	2.1085	1.03996e-14	1.60093e-13		TTK	3.01392	3.73265e-61	3.85663e-60
ATF3	1.51778	1.00516e-14	1.54935e-13		FCHSD1	1.53919	3.80732e-61	3.9318e-60
KCNQ5	-1.69487	1.02198e-14	1.57426e-13		C4orf47	2.06948	4.23525e-61	4.36933e-60
WFDC2	1.64783	1.05338e-14	1.61847e-13		S100A9	3.40544	4.30418e-61	4.43821e-60
KISS1R	2.12175	1.11226e-14	1.70675e-13		LOXL2	2.29383	4.50727e-61	4.64529e-60
RP11-524D16__A.3	1.7409	1.14854e-14	1.76129e-13		TBC1D1	1.17131	4.93196e-61	5.07789e-60
SLC9A1	1.01886	1.08616e-14	1.66777e-13		SPDYE7P	-1.35447	5.24385e-61	5.3936e-60
HPD	2.06588	1.15615e-14	1.77183e-13		USP49	-1.87336	5.6009e-61	5.7522e-60
TCTEX1D4	1.68454	1.19791e-14	1.83348e-13		POU2F1	-1.25944	5.71417e-61	5.86266e-60
CTA-268H5.14	-1.53822	1.17845e-14	1.80485e-13		SYN3	-2.30678	5.74559e-61	5.88901e-60
IQGAP2	1.52788	1.2088e-14	1.84897e-13		BTBD8	-2.19174	5.87898e-61	6.02273e-60
GGTA1P	-1.86057	1.22774e-14	1.87554e-13		C7orf54	-1.46917	6.15825e-61	6.30254e-60
F2RL2	1.77284	1.29742e-14	1.97947e-13		CKAP2L	2.8734	6.16651e-61	6.30785e-60
CCR5	1.54114	1.28678e-14	1.96449e-13		MAB21L1	2.36481	6.45635e-61	6.59775e-60
SLC9A2	-1.7652	1.35807e-14	2.06937e-13		ADCY2	-1.85139	7.01017e-61	7.15303e-60
AC104655.3	-1.30514	1.37273e-14	2.08905e-13		PTPRM	-1.06708	7.22807e-61	7.37169e-60
CSMD1	-1.36114	1.35149e-14	2.06065e-13		FRMPD1	-2.07863	7.29034e-61	7.43152e-60
RP11-98D18.9	-1.08063	1.36795e-14	2.0831e-13		CENPE	2.37523	7.6998e-61	7.845e-60
LRRTM1	-1.3897	1.39578e-14	2.12279e-13		ZNF483	-1.56616	7.84588e-61	7.98988e-60
PTGR1	1.03626	1.43034e-14	2.17397e-13		ABCC8	-3.27732	8.61507e-61	8.76015e-60
CTD-2267D19.6	1.18569	1.53004e-14	2.31523e-13		C13orf34	1.04646	8.95705e-61	9.10338e-60
PARVB	1.17328	1.47587e-14	2.24149e-13		DOCK3	-1.75476	9.30563e-61	9.44829e-60
HTR2A	-2.03271	1.48796e-14	2.25584e-13		DENND5B	-1.05595	9.31419e-61	9.45231e-60
PARP12	1.04693	1.47663e-14	2.24149e-13		DHRSX	1.00129	9.96905e-61	1.01119e-59
HERC2P3	-1.69724	1.4801e-14	2.24534e-13		CENPM	1.99952	1.12353e-60	1.13907e-59
ASPN	1.46148	1.53834e-14	2.32633e-13		RUNX1T1	-2.10043	1.15197e-60	1.16732e-59
RP11-44N11.2	-1.38892	1.51817e-14	2.30018e-13		RGS11	-2.19455	1.19816e-60	1.21293e-59
GALR3	-1.55574	1.55986e-14	2.3559e-13		CLEC12A	2.71075	1.21097e-60	1.2253e-59
LILRA6	1.72863	1.55742e-14	2.35369e-13		EHD4	1.27106	1.29495e-60	1.30962e-59
DAPL1	-1.8321	1.61516e-14	2.43024e-13		CMYA5	2.18668	1.30227e-60	1.31638e-59
C9orf89	1.41758	1.58279e-14	2.3865e-13		ZNF727	-2.71663	1.33061e-60	1.34437e-59
MAFF	1.27754	1.58311e-14	2.3865e-13		CCDC34	1.08948	1.37035e-60	1.38316e-59
BEND7	-1.01716	1.61045e-14	2.42467e-13		DSCAM	-2.24088	1.55792e-60	1.5717e-59
IRAK2	1.07178	1.63459e-14	2.45793e-13		VNN2	2.35863	1.71756e-60	1.7319e-59
CADPS	-1.40266	1.65056e-14	2.48039e-13		PPP1R3F	-1.09769	1.92243e-60	1.93563e-59
RP11-9G1.3	-1.29905	1.67906e-14	2.52164e-13		SH3GL3	-2.74486	1.98295e-60	1.99461e-59
MYCN	-1.5591	1.68634e-14	2.53099e-13		C9orf89	1.65671	2.00939e-60	2.02021e-59
ROR1	1.33621	1.73096e-14	2.59633e-13		ZBTB42	1.74424	2.11643e-60	2.12679e-59
GOLGA6L2	-2.12268	2.05176e-14	3.04137e-13		LOC283070	-1.30613	2.36498e-60	2.37398e-59
COL9A3	1.53609	1.7563e-14	2.6327e-13		IFI44	1.65968	2.42602e-60	2.43314e-59
CHGA	-2.48753	1.7793e-14	2.66218e-13		DLL3	-3.07117	2.45734e-60	2.46334e-59
ANG	1.63748	1.85426e-14	2.76915e-13		ADRBK2	-1.30345	2.46423e-60	2.46904e-59
LINC00092	1.57869	1.85097e-14	2.76596e-13		LOC219347	-1.20538	2.56073e-60	2.56323e-59
CACNA1B	-2.17028	1.86797e-14	2.78788e-13		FBLL1	-2.25781	2.71631e-60	2.71764e-59
CELF3	-1.97222	1.9038e-14	2.83783e-13		SHF	-1.08698	2.80943e-60	2.80943e-59
GPR45	-1.52744	1.98279e-14	2.94824e-13		SLC9A2	-2.55602	2.85595e-60	2.85456e-59
PDCD1LG2	1.50051	1.9731e-14	2.93566e-13		KIAA1543	-2.85291	3.70024e-60	3.69125e-59
HGD	1.54293	2.1276e-14	3.1499e-13		TAF13	1.05183	4.16804e-60	4.15589e-59
KCNJ10	-1.58424	1.99059e-14	2.95802e-13		IRF1	1.68124	4.23309e-60	4.21763e-59
PPP1R36	1.12714	2.0057e-14	2.97862e-13		IGFALS	-1.74435	4.30616e-60	4.28736e-59
CBFA2T3	-1.36815	2.02492e-14	3.0053e-13		DUSP9	-2.70738	4.35859e-60	4.33746e-59
PROC	1.32962	2.09083e-14	3.09737e-13		MMP2	1.70669	4.44045e-60	4.41465e-59
RFX8	1.53709	2.26397e-14	3.33943e-13		USP27X	-1.01176	4.45049e-60	4.42249e-59
MRO	-1.37636	2.13169e-14	3.15401e-13		C19orf48	1.15524	4.4692e-60	4.43893e-59
RRN3P2	1.07152	2.20003e-14	3.24911e-13		KISS1R	2.4507	4.54972e-60	4.51672e-59
ALDH1A3	1.91057	2.24845e-14	3.31858e-13		RALGPS1	-1.08807	4.61674e-60	4.57883e-59
ACBD7	-2.04544	2.27894e-14	3.35738e-13		SECTM1	2.55162	4.6531e-60	4.61266e-59
MDK	1.62156	2.27831e-14	3.35738e-13		LPPR1	-2.88079	5.25806e-60	5.20482e-59
NTRK3	-1.02309	2.28731e-14	3.36764e-13		CLDN1	1.66949	5.26271e-60	5.20692e-59
DCX	-2.04253	2.29792e-14	3.38119e-13		NAP1L2	-2.07584	5.28929e-60	5.23069e-59
S1PR3	1.4442	2.33941e-14	3.44013e-13		PLCXD2	-1.98083	5.48681e-60	5.42341e-59
IGFALS	-1.06508	2.38363e-14	3.50301e-13		NTN4	-2.27691	5.59273e-60	5.52545e-59
POC1A	1.18596	2.40236e-14	3.5262e-13		HOXB5	2.32337	5.67904e-60	5.60532e-59
PHF16	-1.14059	2.44162e-14	3.58164e-13		GDPD1	-1.18822	6.19302e-60	6.10969e-59
AC004067.5	1.34857	2.54305e-14	3.72587e-13		SH3BGRL2	-1.17679	6.20855e-60	6.12208e-59
GATA2	-1.16215	2.53865e-14	3.72169e-13		PTPN7	2.57399	6.99094e-60	6.88035e-59
PLOD2	1.14347	2.55119e-14	3.73551e-13		FCN3	2.17493	7.22202e-60	7.10437e-59
ACBD5	-1.06073	2.5705e-14	3.76149e-13		GPR65	2.66234	7.38757e-60	7.26373e-59
LINC00601	1.53287	2.96291e-14	4.29381e-13		ASPN	2.35127	8.06906e-60	7.92621e-59
ELAVL2	-2.09861	2.65632e-14	3.88234e-13		C14orf86	2.53487	8.92787e-60	8.76143e-59
RP11-86H7.7	1.35677	2.71433e-14	3.96447e-13		SP6	1.61079	9.04584e-60	8.87296e-59
TWIST1	1.7187	2.71582e-14	3.96447e-13		SLC39A8	1.33934	9.16912e-60	8.98959e-59
RP11-168O16.1	-1.42334	2.74757e-14	4.00775e-13		FAM46B	2.58783	9.48269e-60	9.29258e-59
CELSR3	-1.25932	2.77192e-14	4.0369e-13		APOL4	3.28803	9.80744e-60	9.60624e-59
WSCD2	-2.2314	2.84045e-14	4.13382e-13		LRGUK	2.04107	1.00935e-59	9.88175e-59
SMYD2	1.18927	2.87677e-14	4.18414e-13		POPDC2	1.01646	1.06492e-59	1.04158e-58
SYT9	-1.64156	2.88171e-14	4.18879e-13		MRVI1	-1.76682	1.15318e-59	1.12737e-58
TMEM254-AS1	-1.27239	2.88691e-14	4.19126e-13		FUCA1	1.20917	1.16891e-59	1.1422e-58
HIVEP3	1.01723	2.88624e-14	4.19126e-13		FAM26F	2.39135	1.20204e-59	1.17402e-58
TP73	1.45803	2.90142e-14	4.20979e-13		TMEM67	1.21524	1.21223e-59	1.18341e-58
PKMP3	-1.2931	3.00333e-14	4.34974e-13		TFAP4	-1.0322	1.22412e-59	1.19445e-58
AC144521.1	-1.54145	3.09608e-14	4.47868e-13		LAMP3	1.99057	1.33303e-59	1.29886e-58
RASEF	1.78002	3.17198e-14	4.57742e-13		HRH1	1.79434	1.40864e-59	1.37124e-58
SNHG14	-1.03109	3.13017e-14	4.52526e-13		LENG9	1.59072	1.43958e-59	1.40069e-58
SNX32	-1.02821	3.15032e-14	4.55164e-13		BTAF1	-1.11671	1.4498e-59	1.40996e-58
RAB30	-1.0416	3.15621e-14	4.55741e-13		CCDC65	1.96281	1.46299e-59	1.42212e-58
BZRAP1	-1.36104	3.19987e-14	4.61489e-13		ETHE1	1.01924	1.6191e-59	1.57164e-58
CMTM4	-1.02767	3.21433e-14	4.63296e-13		LRRTM3	-1.75146	1.62137e-59	1.57309e-58
DEGS2	-1.29051	3.2552e-14	4.68905e-13		HSD3B7	1.41923	1.63977e-59	1.59019e-58
CKMT1B	-2.10718	3.33263e-14	4.79771e-13		SUSD5	-3.25115	1.72447e-59	1.67076e-58
LINC00966	-1.98679	3.35885e-14	4.83255e-13		IQGAP3	2.65154	1.78787e-59	1.73137e-58
CDC25C	1.54478	3.40695e-14	4.89882e-13		PVRL1	-1.40657	1.85631e-59	1.7968e-58
NR3C2	-1.11063	3.42541e-14	4.92242e-13		TMEM51	1.18114	1.91479e-59	1.85253e-58
GSG2	1.36315	3.48749e-14	5.00862e-13		FAR2	1.51103	2.06849e-59	2.00029e-58
KIAA1755	-1.25788	3.49777e-14	5.02038e-13		RAPGEF4	-2.03203	2.10487e-59	2.0345e-58
TDGF1	-1.48166	3.7227e-14	5.33046e-13		CD48	2.95849	2.12765e-59	2.05556e-58
AC003986.6	1.72328	4.33203e-14	6.15153e-13		GGT8P	1.96639	2.14705e-59	2.07235e-58
PTCH1	-1.06484	3.57026e-14	5.11829e-13		HPD	3.25501	2.25211e-59	2.17274e-58
UBASH3B	1.03417	3.58e-14	5.12919e-13		SP140L	1.70129	2.29316e-59	2.2113e-58
RP11-307B6.3	-2.05151	3.98009e-14	5.68205e-13		CXCR4	1.8432	2.3038e-59	2.22052e-58
NMRAL1	1.05809	3.7461e-14	5.36077e-13		ITGA1	1.79585	2.31129e-59	2.22669e-58
SEZ6	-1.56274	3.84189e-14	5.49457e-13		SLC12A7	1.18636	2.31498e-59	2.2292e-58
FZD6	1.4393	3.89275e-14	5.56399e-13		SNAI1	2.08215	2.35678e-59	2.26838e-58
KLHL23	-1.08266	3.96218e-14	5.65985e-13		GRIA3	-1.37133	2.41154e-59	2.32e-58
FAM111B	1.55641	4.00968e-14	5.72089e-13		TSPYL4	-1.0039	2.49508e-59	2.39812e-58
KCNN1	-1.65916	4.03802e-14	5.75789e-13		IGFBP4	1.80148	2.54827e-59	2.44811e-58
OLFM4	-1.89777	4.22938e-14	6.0129e-13		NUSAP1	2.54822	2.57589e-59	2.47348e-58
KLHL4	1.47492	4.12003e-14	5.87135e-13		FAM171A2	-1.33576	2.66636e-59	2.55677e-58
RP11-295G20.2	1.15657	4.34716e-14	6.16864e-13		GPR82	2.85163	2.71268e-59	2.59997e-58
ZBTB18	-1.01703	4.19426e-14	5.97358e-13		TPX2	2.3754	2.87865e-59	2.75647e-58
RAD51	1.23804	4.21254e-14	5.99606e-13		KCTD4	-2.37582	2.95759e-59	2.83074e-58
HMGA2	2.75026	5.02388e-14	7.0878e-13		PLEKHG3	-1.46808	3.18423e-59	3.04482e-58
ACTA2	1.43045	4.22431e-14	6.00924e-13		CDC45	3.0903	3.49495e-59	3.33882e-58
EHD4	1.00091	4.34922e-14	6.16864e-13		ETV2	1.94597	3.50771e-59	3.34945e-58
RAD54L	1.41733	4.4894e-14	6.3637e-13		GPR123	-1.997	3.66024e-59	3.49348e-58
DACH1	-1.37739	4.52968e-14	6.417e-13		ARHGAP11A	1.86005	3.91298e-59	3.73297e-58
ZEB1	-1.0188	4.62013e-14	6.53742e-13		AQP9	3.13328	3.94654e-59	3.76323e-58
CDK5R1	-1.46963	4.63569e-14	6.55557e-13		CXorf1	-2.0312	4.02388e-59	3.83342e-58
FAM183A	2.57381	5.33345e-14	7.48932e-13		KCNIP2	-2.83699	4.47624e-59	4.26041e-58
CCL27	2.06342	6.02782e-14	8.3858e-13		NPC2	1.44661	4.72548e-59	4.49555e-58
IRF7	1.06472	4.92738e-14	6.95986e-13		HES6	-1.91845	4.79259e-59	4.55729e-58
MS4A4E	2.01569	5.34469e-14	7.50071e-13		LRRC32	1.84332	4.82957e-59	4.59033e-58
DHRS2	-1.71869	5.01162e-14	7.07467e-13		LOC647288	-1.03634	4.89981e-59	4.65493e-58
SECTM1	1.43309	5.06185e-14	7.13718e-13		SSTR2	-2.40465	4.90537e-59	4.65806e-58
CD14	1.42447	5.06746e-14	7.14089e-13		COL6A3	3.38653	5.55763e-59	5.26526e-58
TRAC	1.60309	5.34895e-14	7.50229e-13		FAM159A	1.67801	6.00863e-59	5.68729e-58
STEAP1B	1.49367	5.25412e-14	7.38656e-13		FGGY	1.13671	6.05809e-59	5.73145e-58
ZIC3	-1.40038	5.237e-14	7.36682e-13		PPP1R3B	1.49322	6.66961e-59	6.30129e-58
VRK2	1.16056	5.21698e-14	7.34296e-13		CRYZ	1.43182	7.4416e-59	7.02096e-58
CDK2	1.20664	5.29128e-14	7.43446e-13		AKT3	-1.13519	7.5768e-59	7.14195e-58
RP11-401P9.5	-1.73459	5.42797e-14	7.60867e-13		NODAL	2.05502	8.45342e-59	7.96095e-58
TTPA	-1.76102	5.67005e-14	7.92486e-13		FXYD6	-1.40821	8.63422e-59	8.12749e-58
AC004540.4	-2.15501	5.64252e-14	7.89097e-13		MEIS1	1.22665	8.91678e-59	8.38962e-58
PPP1R3B	1.11019	5.62881e-14	7.8764e-13		OSGIN2	-1.24287	8.9516e-59	8.41852e-58
RASSF10	1.87279	6.05362e-14	8.41681e-13		KIF3C	-1.28395	9.06326e-59	8.51963e-58
AKAP12	1.27404	5.85509e-14	8.16444e-13		CDK1	2.52867	9.57041e-59	8.98402e-58
KBTBD11	-1.05899	5.90528e-14	8.22964e-13		HGD	2.15065	1.10547e-58	1.03537e-57
SRRM4	-2.14829	6.06459e-14	8.4223e-13		HRH3	-3.45461	1.13886e-58	1.06616e-57
RP11-21A7A.2	-1.54072	6.52447e-14	9.02439e-13		CAMK2G	-1.30204	1.14067e-58	1.06736e-57
NEAT1	1.41012	6.01439e-14	8.37683e-13		RAD54L	2.21759	1.23587e-58	1.15592e-57
CATSPER1	1.89233	6.57019e-14	9.07716e-13		EYA4	3.27389	1.42619e-58	1.3315e-57
CNNM1	-1.98944	6.16898e-14	8.56232e-13		NDN	-1.91121	1.50451e-58	1.40398e-57
MYL12A	1.65055	6.19616e-14	8.59506e-13		SLC22A18	1.83717	1.53474e-58	1.43154e-57
AC092162.1	-1.82004	7.55678e-14	1.03567e-12		TRIP4	1.35158	1.57274e-58	1.46632e-57
ADAM33	1.62366	6.29973e-14	8.73368e-13		UGT8	-2.65756	1.6143e-58	1.50438e-57
SGCD	-1.41936	6.33e-14	8.77058e-13		KYNU	2.39931	1.74376e-58	1.62209e-57
SPATA17	1.49475	6.36431e-14	8.80794e-13		TSPYL2	-1.51114	1.9189e-58	1.78338e-57
ABCA5	1.45608	6.34598e-14	8.78764e-13		PSMB8	1.43316	1.96737e-58	1.82678e-57
HMOX1	1.52485	6.53483e-14	9.03351e-13		ADAM19	1.71685	2.00458e-58	1.86049e-57
GLRA3	-2.20275	7.18128e-14	9.87591e-13		ELF5	1.73712	2.13983e-58	1.98423e-57
CKM	1.27298	6.99893e-14	9.63618e-13		CMTM3	1.06859	2.35011e-58	2.17724e-57
CD8BP	-1.53988	8.4731e-14	1.15465e-12		PELI3	-1.11568	2.54383e-58	2.35353e-57
XXbac-BPGBPG55C20.2	-1.4645	6.72696e-14	9.27468e-13		NID2	1.86892	2.57046e-58	2.37709e-57
RP4-792G4.2	2.35475	7.24766e-14	9.95577e-13		EPHB4	1.2328	2.66075e-58	2.4586e-57
P4HA2	1.16533	6.78995e-14	9.35383e-13		RNF150	-1.74685	2.66099e-58	2.4586e-57
FPR3	1.72112	7.24019e-14	9.95122e-13		NAT1	1.55419	2.74196e-58	2.53227e-57
TICAM2	1.20594	7.50332e-14	1.02952e-12		MTHFS	1.18746	2.93442e-58	2.70758e-57
TOX	-1.49325	7.38531e-14	1.01391e-12		SLC16A4	1.68311	3.03164e-58	2.79603e-57
SQRDL	1.39355	7.54124e-14	1.03413e-12		CNRIP1	-1.03652	3.08834e-58	2.84704e-57
ZNF534	-1.32689	7.6693e-14	1.05049e-12		ULBP1	2.41869	3.11832e-58	2.87339e-57
BRINP3	-1.69795	7.70496e-14	1.05477e-12		FAM19A5	-1.45903	3.15563e-58	2.90647e-57
GGN	1.06106	7.93192e-14	1.0846e-12		CATSPER1	1.73563	3.21308e-58	2.95805e-57
STEAP1	1.57986	8.21551e-14	1.12019e-12		ZNF600	1.25573	3.22687e-58	2.96942e-57
SERTAD3	1.09007	7.97391e-14	1.08972e-12		CENPH	1.41177	3.69797e-58	3.40141e-57
NCAPG	1.68194	8.13529e-14	1.11114e-12		ST6GALNAC1	-1.74419	3.7055e-58	3.4068e-57
APOL1	1.18612	8.1621e-14	1.11417e-12		LRRC1	-1.1257	3.74193e-58	3.43876e-57
RP13-270P17.1	1.01936	8.6383e-14	1.1745e-12		TRIM5	1.45143	3.85289e-58	3.53598e-57
ADAMTS3	1.60953	8.49029e-14	1.15634e-12		PER3	-1.62726	4.28899e-58	3.93269e-57
NAT16	-1.6518	8.55783e-14	1.16488e-12		PDGFRL	1.97979	4.76845e-58	4.37037e-57
STK32B	1.39288	8.59633e-14	1.16945e-12		PID1	-1.54355	4.82514e-58	4.41838e-57
NEGR1	-1.69035	8.77589e-14	1.19185e-12		SEC31B	-1.86507	4.99554e-58	4.56831e-57
E2F1	1.12236	8.85383e-14	1.20176e-12		PALLD	1.03315	5.10571e-58	4.66697e-57
ZC3H12A	1.07026	8.93813e-14	1.21251e-12		NCRNA00219	-1.15626	6.11503e-58	5.58211e-57
ROPN1L	1.6485	9.26768e-14	1.25509e-12		NCAPG	2.94175	6.13356e-58	5.59654e-57
CPLX1	-2.15941	9.16923e-14	1.24316e-12		CHRNA1	3.35582	6.73565e-58	6.14318e-57
FAM64A	1.59304	9.28733e-14	1.25704e-12		EYA1	-2.96056	6.91045e-58	6.297e-57
PLK1	1.09194	9.31425e-14	1.25997e-12		ABLIM3	-1.79219	7.32033e-58	6.66543e-57
RGS11	-1.34755	9.35077e-14	1.26349e-12		HOXC4	2.88093	7.32126e-58	6.66543e-57
WDR63	1.82979	9.76465e-14	1.31497e-12		PEA15	-1.06039	7.3861e-58	6.72148e-57
S100A8	2.14818	9.44201e-14	1.27438e-12		KIAA1644	-3.12773	7.40447e-58	6.73522e-57
ENPEP	1.61857	9.45607e-14	1.27556e-12		SILV	1.81041	7.45664e-58	6.77966e-57
RP5-1120P11.1	1.43239	1.02334e-13	1.37193e-12		HECW1	-2.94811	7.60966e-58	6.91267e-57
AC093620.5	-1.08566	9.62566e-14	1.29744e-12		MAGEE1	-1.74822	7.73515e-58	7.02045e-57
SYP	-1.35252	9.62907e-14	1.29744e-12		TACC3	1.93675	8.05257e-58	7.30532e-57
CXCR6	1.56016	1.0053e-13	1.34925e-12		ELF4	1.78993	8.1825e-58	7.41991e-57
SPINT1	1.19449	9.84483e-14	1.32279e-12		ENG	1.30244	8.27345e-58	7.49907e-57
SLC17A9	1.2315	9.84054e-14	1.32279e-12		EHD3	-1.33005	8.45456e-58	7.65985e-57
DOCK3	-1.17898	9.84321e-14	1.32279e-12		KLF12	-1.13697	9.46657e-58	8.55784e-57
OTUD7A	-1.16388	9.91431e-14	1.33138e-12		NCAPH	2.32906	9.92707e-58	8.96625e-57
CHRDL2	2.01896	1.03437e-13	1.3844e-12		COX7B	1.02352	9.97517e-58	9.00573e-57
OXTR	1.28425	1.00872e-13	1.35308e-12		AP1S2	1.06492	1.03855e-57	9.37208e-57
ASCL5	-1.31002	1.0256e-13	1.37419e-12		ACOT9	1.29284	1.05072e-57	9.47774e-57
SULF2	-1.13472	1.02625e-13	1.3743e-12		SSBP2	1.2045	1.13017e-57	1.01899e-56
HOXB7	1.84061	1.1011e-13	1.47062e-12		PARP9	1.39019	1.15403e-57	1.03959e-56
KLF1	-1.2256	1.07399e-13	1.43662e-12		PDLIM3	1.82534	1.15487e-57	1.03989e-56
LDLRAD2	1.76125	1.09066e-13	1.4581e-12		TYMP	2.56765	1.17726e-57	1.05958e-56
ITK	1.55794	1.11847e-13	1.49278e-12		GLIPR1	1.66868	1.22783e-57	1.10414e-56
RP11-122C5.1	1.4381	1.29831e-13	1.71919e-12		AURKB	3.17204	1.27211e-57	1.14345e-56
FRRS1L	-1.85016	1.13495e-13	1.51394e-12		GPR179	-2.3331	1.32454e-57	1.18954e-56
PPIF	-1.16313	1.15068e-13	1.53407e-12		KCNQ5	-2.42529	1.45203e-57	1.30232e-56
ZDHHC23	1.33187	1.1532e-13	1.53658e-12		PTN	1.39868	1.45613e-57	1.30543e-56
CYTIP	1.31087	1.19271e-13	1.58746e-12		CA2	1.84059	1.45967e-57	1.30804e-56
NAPSB	1.82733	1.23027e-13	1.63382e-12		LAP3	1.00113	1.53065e-57	1.37104e-56
DNM1P35	1.26408	1.33812e-13	1.7624e-12		FAAH	-1.61114	1.60806e-57	1.43975e-56
TULP1	1.76769	1.50826e-13	1.96919e-12		RFC3	1.06737	1.6859e-57	1.50812e-56
C3orf52	1.4859	1.32762e-13	1.7505e-12		?|390284	-1.18398	1.70602e-57	1.52546e-56
PLEKHA6	-1.13441	1.28539e-13	1.70419e-12		GPNMB	2.88569	1.77064e-57	1.58255e-56
RP5-1024N4.4	1.707	1.29886e-13	1.71919e-12		MYO1B	1.59578	1.77771e-57	1.58818e-56
SIGLEC9	1.28234	1.29151e-13	1.71136e-12		SPOCK2	-1.4672	1.86484e-57	1.66458e-56
MYT1L	-2.32943	1.30087e-13	1.72091e-12		CXXC4	-2.09401	1.8714e-57	1.6697e-56
MAPK13	1.22451	1.30405e-13	1.72416e-12		HOXD9	3.77538	2.04467e-57	1.82271e-56
KIAA1549L	-1.167	1.30964e-13	1.7306e-12		RACGAP1	1.26002	2.13608e-57	1.90254e-56
FAM65C	1.58091	1.31919e-13	1.74227e-12		GBE1	1.10872	2.14586e-57	1.91043e-56
RP11-707M1.1	-1.87507	1.51371e-13	1.97415e-12		TMEM45A	1.6717	2.29058e-57	2.03838e-56
GALM	1.00908	1.32758e-13	1.7505e-12		GAL3ST4	1.30376	2.33127e-57	2.0737e-56
DLGAP3	-1.73193	1.3305e-13	1.75333e-12		COL6A1	1.42833	2.42618e-57	2.15626e-56
RAB32	1.65228	1.35147e-13	1.77902e-12		SERP2	-1.19031	2.52871e-57	2.2464e-56
MLPH	1.53278	1.41191e-13	1.85147e-12		ROMO1	1.07617	2.72877e-57	2.42098e-56
FAM181B	-1.30111	1.35506e-13	1.78277e-12		ARSE	1.6423	2.75154e-57	2.44014e-56
PRC1	1.18882	1.35869e-13	1.78655e-12		SULF2	-1.42356	2.98397e-57	2.64397e-56
GALNT3	1.51129	1.36959e-13	1.79793e-12		THBS1	3.02433	2.99501e-57	2.65261e-56
FAM135B	-1.22898	1.36346e-13	1.79185e-12		TWIST1	2.22546	3.03727e-57	2.68888e-56
ADAMTS7	1.3285	1.36892e-13	1.79793e-12		RGR	-2.87083	3.24074e-57	2.86777e-56
AC009014.3	-1.87065	1.40636e-13	1.8452e-12		C2orf66	1.87353	3.30926e-57	2.92589e-56
RP11-396F22.1	1.50767	1.67189e-13	2.16866e-12		CTSC	1.75964	3.40619e-57	3.0103e-56
RP11-262H14.5	-1.56757	1.43551e-13	1.88138e-12		DEGS2	-1.81663	3.50902e-57	3.09983e-56
RP11-5C23.2	1.27481	1.47878e-13	1.93281e-12		TTC12	2.28412	4.13063e-57	3.64583e-56
RP1-74M1.3	1.31746	1.44495e-13	1.89272e-12		GPR141	1.77761	4.40685e-57	3.88741e-56
HRH1	1.1576	1.46082e-13	1.91171e-12		CCL27	1.09124	4.40813e-57	3.88741e-56
GABRD	-1.8702	1.46104e-13	1.91171e-12		OLFML3	1.68944	4.73069e-57	4.16471e-56
HMGCS1	-1.10223	1.47806e-13	1.93281e-12		KIAA0182	-1.21241	4.78909e-57	4.21432e-56
PAIP2B	-1.33199	1.53076e-13	1.99532e-12		CCDC140	1.48983	5.0448e-57	4.43553e-56
HIST2H2AA4	1.46353	1.54969e-13	2.0189e-12		PIK3R1	-1.21831	5.18915e-57	4.5605e-56
CD2	1.67476	1.60344e-13	2.08664e-12		KIF26A	-2.32357	5.38255e-57	4.72642e-56
SLC12A5	-1.68769	1.58794e-13	2.0676e-12		GTSE1	2.41691	5.42322e-57	4.7601e-56
CTB-1I21.1	-2.25631	2.12522e-13	2.71e-12		CCDC125	1.30774	5.98327e-57	5.23823e-56
AC097724.3	-1.17414	1.63332e-13	2.12092e-12		EPHA10	-2.7098	6.28543e-57	5.50042e-56
CDC42BPG	1.4778	1.62049e-13	2.10655e-12		GRB14	2.93365	6.47694e-57	5.6656e-56
AGTR1	1.41902	1.80261e-13	2.32815e-12		BDKRB2	2.79399	6.50582e-57	5.68844e-56
GFI1	1.22673	1.71912e-13	2.22752e-12		PRF1	2.38849	6.55186e-57	5.72626e-56
EDN3	-1.75049	1.71562e-13	2.22419e-12		CHEK1	1.23782	6.78795e-57	5.92503e-56
HOXA9	2.82509	2.14213e-13	2.72903e-12		PRR24	1.4999	7.13091e-57	6.21646e-56
JAKMIP3	-1.42953	1.72431e-13	2.23303e-12		EFR3B	-1.00989	7.30605e-57	6.36644e-56
BUB1B	1.43456	1.72802e-13	2.23664e-12		MPDZ	-1.05615	7.31176e-57	6.3687e-56
RHOJ	1.21177	1.75454e-13	2.26974e-12		FZD2	1.58606	7.43032e-57	6.46923e-56
ID4	-1.10659	1.8756e-13	2.42112e-12		PIPOX	1.77975	7.70454e-57	6.70514e-56
RP11-93B14.5	1.99051	1.97576e-13	2.5422e-12		KRT7	2.5762	7.78898e-57	6.77575e-56
RP11-363E6.3	1.55904	1.96564e-13	2.53053e-12		RAC2	1.96717	7.95913e-57	6.91791e-56
LUM	2.11413	1.93351e-13	2.49185e-12		LYZ	2.98271	8.38299e-57	7.27707e-56
USP30-AS1	1.54634	2.11356e-13	2.69923e-12		PPARA	-1.08015	8.49252e-57	7.36904e-56
CTNND2	-1.01423	1.9226e-13	2.48045e-12		ESCO2	2.55445	9.04649e-57	7.84309e-56
MYOF	1.20728	1.93857e-13	2.49703e-12		C1orf198	-1.14078	1.0253e-56	8.87782e-56
SPAG17	2.35876	2.15742e-13	2.74501e-12		OSR2	3.01375	1.09725e-56	9.48888e-56
ITIH1	1.84747	2.31214e-13	2.93409e-12		NETO1	-2.69819	1.10442e-56	9.54685e-56
RP11-341N2.1	-1.22394	2.02066e-13	2.59579e-12		KIAA1161	-1.64368	1.1269e-56	9.73297e-56
RP11-797H7.1	-1.50444	2.01184e-13	2.58586e-12		FZD5	1.25874	1.12866e-56	9.74403e-56
HLA-DRA	1.64673	2.00734e-13	2.58146e-12		SP7	-1.52159	1.18864e-56	1.02532e-55
OLIG1	-2.07085	2.03129e-13	2.60805e-12		GNAZ	-1.10488	1.36577e-56	1.17664e-55
IL7R	1.57208	2.05858e-13	2.63744e-12		GIMAP2	1.53921	1.42316e-56	1.22557e-55
LILRA5	1.65277	2.26788e-13	2.8825e-12		GSG2	2.13759	1.46438e-56	1.26053e-55
IRF1	1.06849	2.04123e-13	2.61941e-12		C17orf53	1.36834	1.4679e-56	1.26303e-55
MIR210HG	1.34249	2.05338e-13	2.6336e-12		FAM64A	3.04406	1.51227e-56	1.29958e-55
RCAN1	1.28534	2.06896e-13	2.64933e-12		C19orf69	1.1618	1.53928e-56	1.32224e-55
SOCS2	1.50298	2.08832e-13	2.67269e-12		DENND2D	2.10786	1.67597e-56	1.43845e-55
RAD54B	1.0988	2.11845e-13	2.70404e-12		GABARAPL3	-1.209	1.93047e-56	1.65273e-55
NCF1C	1.39734	2.12538e-13	2.71e-12		SCNN1G	2.37806	2.23039e-56	1.90791e-55
DNAAF3	1.50411	2.14258e-13	2.72903e-12		DNAH9	2.11452	2.23354e-56	1.90981e-55
TMEM169	-1.04111	2.15397e-13	2.74208e-12		LAMA2	1.72943	2.51354e-56	2.14566e-55
FOXD3	2.17687	2.24978e-13	2.86101e-12		MXRA8	1.61105	3.09402e-56	2.6357e-55
GS1-39E22.2	-1.81965	2.92476e-13	3.66114e-12		CD93	2.18012	3.14797e-56	2.67943e-55
LPO	-1.46036	2.34513e-13	2.97438e-12		C20orf203	-1.9633	3.34162e-56	2.8419e-55
CYP27B1	1.66938	2.28488e-13	2.90104e-12		CDCP1	2.09546	3.38035e-56	2.87365e-55
SLC29A2	-1.34395	2.27523e-13	2.89032e-12		SCPEP1	1.09735	3.42655e-56	2.91051e-55
NMUR2	-1.41168	2.51226e-13	3.17964e-12		RPS12	-1.1146	3.43293e-56	2.91472e-55
TM4SF1	1.36383	2.40202e-13	3.04493e-12		MAST1	-1.87729	3.65559e-56	3.09993e-55
FAM155B	-1.40236	2.44744e-13	3.10087e-12		AQP7	-1.2966	4.39125e-56	3.72069e-55
RP11-839D17.3	1.38413	2.62314e-13	3.31278e-12		IL15	2.13377	4.43669e-56	3.7561e-55
AMOT	-1.04313	2.51646e-13	3.18327e-12		BEND4	-2.76437	5.25189e-56	4.44074e-55
CD69	1.5846	2.57088e-13	3.24869e-12		CBR1	2.09257	5.28527e-56	4.46529e-55
ABHD14A-ACY1	-1.04088	2.53895e-13	3.21003e-12		KIF1B	-1.11022	5.34307e-56	4.51227e-55
TMEM2	1.10443	2.62437e-13	3.31278e-12		CD302	1.38073	5.40472e-56	4.56245e-55
HOXB-AS1	2.07248	2.83094e-13	3.55856e-12		SGIP1	-1.37838	5.929e-56	5.00297e-55
FAM19A2	-1.71334	2.64682e-13	3.33761e-12		RGS3	1.23337	6.39167e-56	5.38674e-55
AL009178.1	1.93054	2.87897e-13	3.60759e-12		IGFBP3	3.00247	6.62619e-56	5.58209e-55
FAM27A	1.04848	2.67458e-13	3.37084e-12		KDELC1	1.10236	6.72321e-56	5.65918e-55
WBP1LP2	1.00924	2.87317e-13	3.60409e-12		DGCR10	-1.95082	6.94934e-56	5.84713e-55
OXCT1-AS1	-1.24181	2.85154e-13	3.5807e-12		LILRA6	2.29281	7.23198e-56	6.08245e-55
LTBP2	1.09331	2.79602e-13	3.51836e-12		HSPA6	2.68511	7.61163e-56	6.39913e-55
RP11-1112C15.1	-2.88559	3.16457e-13	3.93667e-12		FANCI	1.71269	8.11159e-56	6.81665e-55
S100A11	2.02448	2.83896e-13	3.56677e-12		CEBPD	2.10243	8.84533e-56	7.42718e-55
CTD-2132N18.2	-1.00746	2.87823e-13	3.60759e-12		EFCAB5	-1.54827	8.85279e-56	7.4304e-55
SLC22A18	1.26733	2.86246e-13	3.59253e-12		EMR2	2.08415	9.04614e-56	7.58649e-55
MATN4	1.88156	3.03197e-13	3.78744e-12		TPST1	1.18769	9.6806e-56	8.10864e-55
CEBPB	1.15301	2.92465e-13	3.66114e-12		NDST4	-3.12102	1.19266e-55	9.96147e-55
SFN	1.78989	3.00345e-13	3.75572e-12		SMCR5	-1.95701	1.3555e-55	1.13078e-54
TTN	-1.29367	2.95855e-13	3.70151e-12		ELL3	1.03692	1.37672e-55	1.14801e-54
RHOD	1.66655	3.06594e-13	3.8239e-12		DBC1	-2.75031	1.3869e-55	1.15603e-54
MYO7A	1.02909	3.01589e-13	3.76932e-12		EPHA2	1.73055	1.43087e-55	1.1922e-54
EEPD1	-1.30255	3.05314e-13	3.81189e-12		CD40	1.44969	1.46723e-55	1.222e-54
KIF1A	-1.32723	3.05568e-13	3.81308e-12		SUGT1L1	-1.17689	1.53827e-55	1.28013e-54
PDCD1	1.52111	3.2462e-13	4.02985e-12		PBK	3.01947	1.59134e-55	1.32376e-54
WDR78	1.27528	3.0875e-13	3.84679e-12		PPP1R3E	-1.0925	1.62983e-55	1.35412e-54
PTGER4	1.28855	3.09881e-13	3.85888e-12		LOC285696	-2.30911	1.71023e-55	1.41978e-54
CCDC89	1.28004	3.16315e-13	3.93667e-12		ZNF276	-1.04438	1.79006e-55	1.48545e-54
OSM	1.81064	3.20676e-13	3.98502e-12		CYB5R1	1.10104	1.86182e-55	1.54437e-54
OLFML3	1.13158	3.24084e-13	4.02529e-12		GPR61	-2.21987	1.92252e-55	1.59344e-54
UGT8	-1.90433	3.29657e-13	4.09027e-12		CPVL	1.97488	1.9649e-55	1.62659e-54
LRRC1	-1.06712	3.30556e-13	4.09931e-12		KIF5C	-1.54693	2.10742e-55	1.74387e-54
SH3GL3	-1.86784	3.34393e-13	4.14474e-12		NAV1	-1.20195	2.12539e-55	1.75803e-54
ITGA2	1.24051	3.35771e-13	4.15967e-12		C1orf135	1.49819	2.45357e-55	2.02541e-54
GPR179	-1.37929	3.38354e-13	4.18951e-12		GBP1	2.29834	2.61915e-55	2.16122e-54
ARNTL2	1.00524	3.39338e-13	4.19952e-12		FCER1G	1.96651	2.68542e-55	2.21412e-54
UNC93B1	1.11957	3.40552e-13	4.2102e-12		FAM111A	1.24619	2.73809e-55	2.25664e-54
FUCA2	1.28682	3.57749e-13	4.41821e-12		RIN1	2.11635	3.1498e-55	2.59492e-54
IBSP	2.96295	4.37182e-13	5.33879e-12		F7	-2.27381	4.0994e-55	3.36643e-54
CMYA5	1.53571	3.57929e-13	4.41821e-12		OLIG1	-1.93708	4.16671e-55	3.42033e-54
ZHX2	-1.08734	3.64837e-13	4.49885e-12		MSMP	1.58232	4.20442e-55	3.44991e-54
RP11-23P13.6	1.29764	3.70318e-13	4.56409e-12		TRADD	1.14294	4.24585e-55	3.47973e-54
ACOT9	1.03032	3.73084e-13	4.59581e-12		SUGT1P1	-1.24108	4.35349e-55	3.56653e-54
CTD-2306M10.1	1.23756	4.10158e-13	5.03183e-12		GPR17	-3.55794	4.37869e-55	3.58574e-54
MAN1C1	1.48171	3.8045e-13	4.68414e-12		ST8SIA4	1.53274	4.76705e-55	3.90066e-54
CGREF1	-1.18683	3.88739e-13	4.78375e-12		LEPREL1	1.84988	5.38372e-55	4.39999e-54
RAB3C	-1.93712	3.95183e-13	4.85805e-12		HOXB8	2.42514	5.4476e-55	4.45043e-54
FAM201A	-1.67127	4.0041e-13	4.91476e-12		TM4SF1	2.02009	5.73357e-55	4.68219e-54
OASL	1.4633	3.98438e-13	4.89305e-12		HSP90AB2P	-1.53192	5.75875e-55	4.70088e-54
KLHL26	1.06852	4.13858e-13	5.07463e-12		CFH	1.86291	6.36157e-55	5.18883e-54
RP11-5A19.5	-1.30812	4.23062e-13	5.18218e-12		DACH2	-3.35271	6.45888e-55	5.26612e-54
ATRNL1	-1.66402	4.22538e-13	5.17841e-12		STK40	1.08406	6.69078e-55	5.45302e-54
SYT14	-1.36695	4.25563e-13	5.21016e-12		TMEM26	2.0991	6.73949e-55	5.49055e-54
NLRC5	1.06679	4.2591e-13	5.21175e-12		GRIN2C	-2.35056	6.91744e-55	5.63105e-54
UST	-1.36462	4.31204e-13	5.27384e-12		ANTXR2	1.34081	7.46136e-55	6.0666e-54
FREM3	-2.20709	4.8221e-13	5.86775e-12		SSH3	1.51433	7.59782e-55	6.17511e-54
MYCBPAP	1.38396	4.35998e-13	5.32975e-12		SALL2	-1.05135	7.68762e-55	6.24562e-54
CACNA1I	-1.72073	4.45406e-13	5.43645e-12		SIT1	1.86382	7.98542e-55	6.48499e-54
2024-03-04	-1.78863	4.50713e-13	5.49563e-12		P4HA2	1.52108	8.18539e-55	6.64476e-54
EVA1C	1.50608	4.49292e-13	5.48109e-12		RHOD	2.36429	8.61657e-55	6.98926e-54
MGAT3	-1.10627	4.5212e-13	5.50999e-12		LDHD	-1.52615	9.64665e-55	7.8074e-54
F7	-1.3953	4.63484e-13	5.64274e-12		PECAM1	1.23763	9.7575e-55	7.89289e-54
BSN	-1.2451	4.59285e-13	5.59446e-12		FBP1	1.95763	1.01868e-54	8.2369e-54
PI3	3.13985	5.2996e-13	6.42272e-12		WDR62	2.18227	1.06277e-54	8.59e-54
RP11-116N8.1	-1.13741	5.36649e-13	6.49394e-12		HIST1H2BK	1.6508	1.09363e-54	8.836e-54
CTSB	1.04554	4.8936e-13	5.9457e-12		ZAK	1.21083	1.16821e-54	9.43482e-54
RP11-697N18.3	1.21995	5.59401e-13	6.74205e-12		BSN	-2.06993	1.27118e-54	1.02624e-53
SCNN1G	1.69031	5.89279e-13	7.0737e-12		C1S	2.15145	1.32149e-54	1.06644e-53
SLC1A2	-1.34953	5.22228e-13	6.33862e-12		SYNGR1	-1.36139	1.32719e-54	1.07062e-53
AC011747.7	-1.17212	5.30304e-13	6.42364e-12		ELAVL3	-1.56414	1.35615e-54	1.09355e-53
FGF12	-1.5203	5.26495e-13	6.38395e-12		AFF3	-1.5992	1.36897e-54	1.10346e-53
HAR1B	-1.52717	5.92749e-13	7.1118e-12		IQCG	1.07514	1.39126e-54	1.12098e-53
TLX1NB	-2.38547	6.91453e-13	8.2261e-12		KCNJ11	-2.61697	1.39916e-54	1.1269e-53
SCN11A	-1.1705	5.39637e-13	6.52351e-12		DPPA4	1.5748	1.40127e-54	1.12816e-53
CABP1	-2.02738	5.33815e-13	6.46291e-12		POTEE	1.64857	1.47172e-54	1.18348e-53
PTPRD	-1.19386	5.38623e-13	6.51454e-12		PNMA3	-2.38614	1.48076e-54	1.18983e-53
SCN2B	-1.5254	5.43144e-13	6.5626e-12		PLK5P	-2.32517	1.52099e-54	1.22167e-53
ENDOU	-1.28747	5.52162e-13	6.66485e-12		ZNF98	-2.38298	1.57475e-54	1.26436e-53
CHST6	1.33775	5.5609e-13	6.70888e-12		PTCH1	-1.7509	1.76032e-54	1.41224e-53
CAPN5	1.03645	5.58549e-13	6.73516e-12		BATF3	2.02231	1.7917e-54	1.43686e-53
SIDT1	-1.36758	5.63602e-13	6.7885e-12		C7orf51	-1.32364	1.80541e-54	1.44729e-53
RP11-195F19.30	1.22975	5.63821e-13	6.7885e-12		SNORD115-26	-2.4688	1.90497e-54	1.52591e-53
CTC-510F12.6	1.50537	6.53066e-13	7.79648e-12		FLJ37201	-1.29965	1.93738e-54	1.55126e-53
NDN	-1.50443	5.72872e-13	6.89056e-12		RUNX1	2.15095	1.99179e-54	1.59359e-53
OR8T1P	-1.13448	5.99994e-13	7.19154e-12		SKAP2	1.7175	2.03149e-54	1.62472e-53
PIANP	-1.53002	5.80442e-13	6.9781e-12		MAGEH1	-1.06043	2.04688e-54	1.63575e-53
C21orf62	1.67044	5.81868e-13	6.99175e-12		NEU4	-2.39944	2.13938e-54	1.709e-53
CTC-548K16.1	1.70002	7.41207e-13	8.75719e-12		PROCR	1.3656	2.15498e-54	1.7208e-53
RTN4R	-1.54466	5.97895e-13	7.16996e-12		KRT80	2.10731	2.41521e-54	1.92785e-53
PHBP4	-1.299	7.26467e-13	8.60424e-12		SLC1A1	-1.8304	2.45395e-54	1.95801e-53
RP4-562J12.2	1.25619	6.37789e-13	7.62929e-12		SPOCD1	3.84792	2.64146e-54	2.10599e-53
GPR27	-1.64701	6.21124e-13	7.44107e-12		AGXT2L1	-3.57476	3.25526e-54	2.59234e-53
IL2RB	1.50129	6.34039e-13	7.58822e-12		C1orf113	1.53963	3.6061e-54	2.8684e-53
CTD-2555A7.2	-1.50039	6.49627e-13	7.76533e-12		WDR76	1.4011	3.98353e-54	3.16248e-53
TCF19	1.11164	6.29121e-13	7.53312e-12		PARD3	-1.03122	4.11908e-54	3.26883e-53
GJA3	1.97092	7.03827e-13	8.35673e-12		CYP19A1	2.33846	4.19625e-54	3.32879e-53
C17orf72	1.19497	6.5059e-13	7.77079e-12		EVC	1.95126	4.24073e-54	3.36147e-53
CTD-2341M24.1	1.20438	7.02078e-13	8.34423e-12		MYL9	1.65229	4.27376e-54	3.38635e-53
RP11-94L15.2	1.33292	6.73679e-13	8.03057e-12		SMAD9	-1.93226	4.43825e-54	3.51533e-53
TLR2	1.54636	6.76111e-13	8.05556e-12		SOD3	2.2095	4.49069e-54	3.55412e-53
MB	-1.29196	6.89991e-13	8.21278e-12		ZNF468	1.04041	5.01429e-54	3.96393e-53
PLK5	-1.62129	6.89526e-13	8.21131e-12		ZNF37B	-1.18337	5.90316e-54	4.66482e-53
GABRG2	-2.46009	7.06128e-13	8.37575e-12		GPR162	-1.14856	6.1904e-54	4.88992e-53
CLCNKA	1.4039	7.4718e-13	8.81908e-12		SPOCK1	-2.05475	7.05942e-54	5.5678e-53
HGF	1.40632	7.00535e-13	8.33002e-12		LOC158696	-2.48298	7.22775e-54	5.69837e-53
FKBP10	1.12125	7.20165e-13	8.53381e-12		LOC649330	-1.15113	8.39107e-54	6.6054e-53
CTB-12O2.1	-1.75552	7.56778e-13	8.92358e-12		APOBEC3B	2.15881	9.0871e-54	7.14508e-53
LDHD	-1.04353	7.28827e-13	8.62793e-12		EEF1DP3	-1.27784	9.67838e-54	7.60418e-53
AP001469.9	-1.1076	7.34839e-13	8.69052e-12		CBS	-1.29755	9.79848e-54	7.69559e-53
BRSK2	-1.28527	7.42196e-13	8.76456e-12		GBAS	1.23561	9.84491e-54	7.7291e-53
TBC1D10C	1.0874	7.52471e-13	8.87716e-12		MOCOS	2.01142	1.00495e-53	7.88365e-53
NPIPB6	-1.49227	7.72049e-13	9.08579e-12		MXRA7	1.05977	1.07848e-53	8.45084e-53
VCAN	-1.17535	7.62565e-13	8.9874e-12		CLIC4	1.16354	1.11056e-53	8.6989e-53
LINC00461	-1.17175	7.63053e-13	8.98873e-12		CYP27B1	2.18809	1.12702e-53	8.82448e-53
MX1	1.19595	7.63821e-13	8.99336e-12		LRRC4C	-1.37079	1.1402e-53	8.92083e-53
PAMR1	1.11127	7.73833e-13	9.10215e-12		PPP1R1A	-2.76067	1.21024e-53	9.46163e-53
CSPG5	-1.51739	7.74199e-13	9.10215e-12		DERL3	1.73144	1.23523e-53	9.6533e-53
SGOL1	1.44183	7.98093e-13	9.37044e-12		ZMAT1	-1.41465	1.46609e-53	1.14487e-52
B3GALT2	-1.63601	8.03818e-13	9.43189e-12		PKP4	-1.06765	1.48986e-53	1.163e-52
CLDN4	1.21395	8.16184e-13	9.5723e-12		FOXM1	2.43587	1.51584e-53	1.18283e-52
ATP2B2	-1.40206	8.24722e-13	9.66771e-12		CDCA7	1.73755	1.56051e-53	1.21676e-52
PPP2R2C	-1.89143	8.43539e-13	9.88346e-12		ARNTL	1.09242	1.63848e-53	1.27707e-52
SAPCD2	-1.29826	8.51172e-13	9.96803e-12		LOC100128239	-1.54653	1.64916e-53	1.2849e-52
GRIN1	-2.68963	8.60584e-13	1.00684e-11		C17orf93	1.94778	1.82616e-53	1.42065e-52
HOXA2	2.95406	1.1034e-12	1.27169e-11		CKMT1B	-2.80834	1.83858e-53	1.42977e-52
UPP2	-1.35249	9.12153e-13	1.06562e-11		SH3BGRL3	1.01148	1.85635e-53	1.44305e-52
CTD-2616J11.2	1.13758	1.02606e-12	1.18907e-11		MTMR11	1.45073	1.90154e-53	1.4765e-52
ZDHHC11B	-1.3988	8.91526e-13	1.04253e-11		LOC284232	1.07982	1.90293e-53	1.47702e-52
KLF15	-1.04102	8.95252e-13	1.04638e-11		C2orf39	3.08542	2.01269e-53	1.56044e-52
RP11-10C24.3	1.04207	9.23701e-13	1.07806e-11		FAM86B1	1.58498	2.0673e-53	1.60217e-52
LBX2-AS1	1.16088	9.28948e-13	1.08365e-11		CLEC4F	-2.38232	2.1072e-53	1.63187e-52
RP1-40E16.9	1.37734	9.9403e-13	1.15452e-11		NKAIN1	-2.14515	2.18323e-53	1.68947e-52
HILS1	1.8348	1.0543e-12	1.21921e-11		GCLC	-1.06466	2.32202e-53	1.79485e-52
SLC7A7	1.04829	9.52405e-13	1.10994e-11		DLGAP3	-2.1879	2.37448e-53	1.8347e-52
GALNT9	-1.90693	9.57487e-13	1.11532e-11		ECE1	1.06712	2.53783e-53	1.95798e-52
ACP5	1.57193	9.74267e-13	1.13376e-11		TCTN2	1.00604	2.56827e-53	1.97927e-52
MAST1	-1.42156	9.74161e-13	1.13376e-11		PRSS23	1.75476	2.56833e-53	1.97927e-52
HSPB7	1.47829	9.92687e-13	1.15352e-11		MTP18	1.17287	2.63744e-53	2.03177e-52
SYCP2L	-1.22363	9.99126e-13	1.15988e-11		P2RX7	-1.67769	2.77676e-53	2.13589e-52
NFE2L3	1.02095	1.00449e-12	1.16554e-11		HSPB6	2.30742	2.88807e-53	2.22067e-52
IGHG2	2.99636	1.07778e-12	1.24456e-11		PPM1L	-1.72564	3.04974e-53	2.34411e-52
RP11-182J23.1	-1.7024	1.06145e-12	1.22688e-11		TMEM22	1.69921	3.36604e-53	2.58336e-52
C1orf85	1.26513	1.0165e-12	1.17891e-11		TMEM217	1.2107	3.38801e-53	2.59925e-52
AC011524.1	-1.63073	1.37635e-12	1.57042e-11		C7orf29	1.83921	3.43959e-53	2.63783e-52
OR7E28P	-1.63553	1.25279e-12	1.43559e-11		BMS1P5	-1.39221	4.13029e-53	3.16399e-52
ASXL3	-1.48216	1.02626e-12	1.18907e-11		NTM	-1.418	4.14204e-53	3.17181e-52
CENPI	1.18782	1.0365e-12	1.20036e-11		SLC47A2	3.43791	4.29178e-53	3.28525e-52
PODN	-1.19565	1.04197e-12	1.20611e-11		VAMP2	-1.00381	4.90147e-53	3.74775e-52
CTD-2545M3.8	-1.6582	1.08594e-12	1.25217e-11		CALHM2	1.01084	5.13465e-53	3.92458e-52
XXbac-BPGBPG55C20.3	-1.11253	1.16376e-12	1.33741e-11		CFI	2.37009	5.2389e-53	3.9998e-52
ERCC6L	1.44863	1.07339e-12	1.24009e-11		PRRT1	-1.43817	5.29736e-53	4.04293e-52
UGCG	1.00141	1.07905e-12	1.24543e-11		GPSM1	-1.0178	5.52201e-53	4.21125e-52
VWC2L	-1.64549	1.13028e-12	1.30079e-11		C14orf19	1.31225	5.58076e-53	4.25448e-52
PARP9	1.05002	1.12539e-12	1.29642e-11		RICH2	-2.24638	5.69584e-53	4.33898e-52
TNFAIP2	1.30666	1.12939e-12	1.3004e-11		PPP1R15A	1.19094	5.94443e-53	4.52667e-52
EOMES	1.34412	1.21274e-12	1.39235e-11		FAM171B	-1.01392	6.66169e-53	5.07099e-52
RP1-18D14.7	-1.16916	1.15815e-12	1.33159e-11		CLSTN2	-1.91055	7.01809e-53	5.3403e-52
ESCO2	1.40249	1.20365e-12	1.38258e-11		FAM84B	-1.66269	7.1302e-53	5.4236e-52
THEMIS2	1.05941	1.22325e-12	1.40375e-11		C3orf52	1.88183	7.22511e-53	5.49172e-52
FRMPD2	-1.63522	1.24905e-12	1.43199e-11		MXRA5	2.48456	7.82999e-53	5.94929e-52
SAA2	3.60307	1.61121e-12	1.82194e-11		IER5L	1.74262	8.03084e-53	6.09738e-52
CLDN23	1.35425	1.30722e-12	1.49366e-11		FCGR3A	2.47657	8.33842e-53	6.32389e-52
ZAP70	1.12205	1.27664e-12	1.46222e-11		FCGR2A	2.02077	8.72131e-53	6.60695e-52
ARSI	1.27152	1.28147e-12	1.46706e-11		ZNF711	-1.2304	8.97157e-53	6.79404e-52
ADD2	-1.00597	1.28399e-12	1.46923e-11		ADAM29	-1.94621	9.27763e-53	7.02063e-52
MB21D2	-1.08392	1.28497e-12	1.46966e-11		EDN2	1.27875	9.32962e-53	7.05737e-52
ST8SIA5	1.34095	1.29248e-12	1.47754e-11		ANKRD13B	-1.03071	9.45855e-53	7.15227e-52
P2RY6	1.18782	1.30782e-12	1.49366e-11		FANCD2	1.63006	9.63707e-53	7.28457e-52
RP11-128A17.1	-1.03654	1.38648e-12	1.58123e-11		MYADM	1.18919	9.8149e-53	7.41627e-52
ALPK1	1.08631	1.36199e-12	1.55478e-11		GABBR2	-2.49556	9.8684e-53	7.45394e-52
PDZK1IP1	1.81943	1.43942e-12	1.63819e-11		HNF4G	1.47512	1.00177e-52	7.56394e-52
ABCB4	1.17833	1.39889e-12	1.59463e-11		TCIRG1	1.49038	1.01552e-52	7.66494e-52
LRRC61	1.54335	1.40254e-12	1.59803e-11		C16orf75	1.80646	1.02083e-52	7.70218e-52
MMP24	-1.31053	1.41165e-12	1.60765e-11		TTC39A	2.26479	1.06928e-52	8.06477e-52
TC2N	1.41536	1.43983e-12	1.63819e-11		WASF1	-1.29259	1.11876e-52	8.43486e-52
RP11-155G14.5	1.77476	1.55465e-12	1.76214e-11		MAPK10	-1.07646	1.13706e-52	8.56967e-52
AC010729.2	1.50052	1.69157e-12	1.90651e-11		KCNK4	-2.2822	1.17385e-52	8.8437e-52
NUDT16P	1.04846	1.50674e-12	1.71268e-11		METTL1	1.44352	1.18872e-52	8.95247e-52
DIRC3	1.13481	1.52482e-12	1.7316e-11		PDGFD	2.88607	1.22133e-52	9.18792e-52
STX1B	-1.14219	1.52408e-12	1.73157e-11		CXorf50B	-1.51829	1.3094e-52	9.84328e-52
ZC4H2	-1.11074	1.53401e-12	1.74116e-11		EPSTI1	1.93488	1.31307e-52	9.86724e-52
HK2	1.15232	1.553e-12	1.76109e-11		CTBS	1.33713	1.42157e-52	1.06748e-51
TNFAIP3	1.26995	1.5909e-12	1.80152e-11		CACNA1B	-3.27718	1.44011e-52	1.081e-51
SPINK8	1.65605	1.84862e-12	2.07378e-11		SCN3B	-2.57265	1.49387e-52	1.12095e-51
BST2	1.27627	1.59725e-12	1.80785e-11		ELN	1.50385	1.58793e-52	1.19065e-51
COL6A1	1.1178	1.60402e-12	1.81467e-11		FBXL16	-2.0598	1.59328e-52	1.19423e-51
PAX3	3.40333	2.21222e-12	2.45327e-11		CDHR5	-1.43179	1.73343e-52	1.2988e-51
IL1RN	1.80114	1.69967e-12	1.91474e-11		PIP4K2A	-1.32509	1.76084e-52	1.31887e-51
CCNB2	1.74187	1.68786e-12	1.90322e-11		LRRN4	-1.38879	2.08159e-52	1.5557e-51
NSUN6	-1.07511	1.71157e-12	1.92725e-11		CFB	2.17031	2.31849e-52	1.73079e-51
GPR162	-1.15079	1.71541e-12	1.93066e-11		SSPO	-2.4033	2.36499e-52	1.76427e-51
VWA5B2	-1.44212	1.78279e-12	2.00368e-11		PRKX	-1.3348	2.36582e-52	1.76427e-51
KCTD16	-1.49866	1.83075e-12	2.05566e-11		SYT9	-2.25995	2.40483e-52	1.7927e-51
RP11-338N10.1	-1.42213	1.87347e-12	2.09968e-11		IL17RC	1.39323	2.45609e-52	1.83026e-51
KIF3A	-1.01349	1.86532e-12	2.09154e-11		DNAJB1	1.1927	2.59819e-52	1.93544e-51
CHRM1	-2.1138	1.89649e-12	2.1235e-11		PAX1	-3.41204	2.73754e-52	2.03703e-51
SLC2A3	1.07615	1.88787e-12	2.11484e-11		MXD3	1.31771	3.001e-52	2.23145e-51
CD300LB	1.28458	1.96775e-12	2.19612e-11		FTL	1.36144	3.02759e-52	2.2496e-51
SRL	-1.09515	1.91378e-12	2.14086e-11		SFRP2	-4.12972	3.10912e-52	2.30934e-51
MFSD7	1.15312	1.9647e-12	2.19475e-11		ASB9	1.57357	3.19394e-52	2.37149e-51
CDC45	1.50212	1.98558e-12	2.21498e-11		KLHL4	2.22921	3.30938e-52	2.45542e-51
HIST1H2BJ	2.21078	2.03864e-12	2.27101e-11		TNC	2.0109	3.39698e-52	2.51951e-51
MOB3B	-1.20258	2.01175e-12	2.24313e-11		ENPP1	1.62298	3.60818e-52	2.67326e-51
HPCAL4	-1.88241	2.01578e-12	2.24659e-11		SEMA3G	-1.86298	3.92821e-52	2.90827e-51
C9orf117	1.33881	2.05461e-12	2.28773e-11		UPK2	-1.57856	4.21133e-52	3.11675e-51
HMMR	1.43864	2.09575e-12	2.33137e-11		MREG	1.4544	4.47463e-52	3.30922e-51
CCDC18	1.08073	2.08036e-12	2.31533e-11		PSMB9	1.55067	4.57377e-52	3.38133e-51
RP11-159H10.3	-1.33207	2.28768e-12	2.52963e-11		KIAA1524	1.24161	4.80105e-52	3.54807e-51
IFITM3	1.75158	2.12547e-12	2.36281e-11		KLRK1	-2.29523	5.07393e-52	3.74435e-51
FAM3D	1.41144	2.51085e-12	2.75986e-11		FOXL1	1.57275	5.13299e-52	3.78657e-51
GADD45B	1.23586	2.14619e-12	2.38417e-11		LOC653653	1.2073	5.15418e-52	3.80084e-51
AC105053.3	-1.32576	2.44066e-12	2.68887e-11		FANCB	1.32082	5.24268e-52	3.86332e-51
ELAVL4	-1.68287	2.15194e-12	2.38945e-11		SOX1	-2.31513	5.61332e-52	4.13052e-51
GPR65	1.59942	2.21249e-12	2.45327e-11		HIST1H2AL	1.15667	5.6158e-52	4.13086e-51
RP11-363E6.4	1.78842	2.26448e-12	2.50744e-11		PLVAP	1.83182	5.87891e-52	4.3213e-51
BHLHE40	1.09308	2.26354e-12	2.50744e-11		LEF1	1.14717	6.06327e-52	4.45522e-51
HIST3H2A	-1.14713	2.27379e-12	2.51659e-11		DGCR6	-1.64965	6.29175e-52	4.6198e-51
SYBU	-1.02812	2.28355e-12	2.52623e-11		ERBB4	-2.14808	6.32563e-52	4.64301e-51
STAB1	1.28414	2.33081e-12	2.57257e-11		KIAA1107	-1.5829	6.55882e-52	4.81246e-51
UBXN10	1.81819	2.36562e-12	2.6098e-11		ADD3	-1.15005	6.74591e-52	4.9462e-51
RP11-20I20.4	1.29564	2.71425e-12	2.97118e-11		SEL1L3	2.47119	7.07375e-52	5.18472e-51
AC005220.3	-1.19989	2.51788e-12	2.76632e-11		LOXL3	1.36005	7.25941e-52	5.3189e-51
CD79B	1.32818	2.42081e-12	2.66823e-11		GRIN3A	-2.94177	7.68389e-52	5.62791e-51
C6orf3	-1.44976	2.44297e-12	2.69018e-11		PRKG2	-3.22373	7.75714e-52	5.67953e-51
PRSS23	1.39876	2.48485e-12	2.73379e-11		AIM1	2.26763	8.07815e-52	5.91246e-51
LAIR1	1.09672	2.49951e-12	2.74866e-11		CSDA	1.4024	8.36351e-52	6.11478e-51
CCDC178	-1.47356	2.6261e-12	2.87863e-11		FPR2	2.50093	8.59188e-52	6.2795e-51
AC114730.3	-1.52232	2.52928e-12	2.77757e-11		PRKCQ	-1.50072	8.62169e-52	6.29905e-51
AC002454.1	2.1015	3.13746e-12	3.42041e-11		MICALL2	1.37056	8.70696e-52	6.35908e-51
KRT80	1.62116	2.98105e-12	3.2558e-11		CDH6	1.36946	8.8349e-52	6.45023e-51
TNFRSF10C	1.12071	2.5416e-12	2.78982e-11		LTBR	1.29665	9.6232e-52	7.02076e-51
BATF	1.60196	2.64973e-12	2.90188e-11		ST20	1.56429	9.80217e-52	7.1488e-51
LRRC15	1.92317	3.05972e-12	3.33716e-11		TTF2	1.2068	1.03044e-51	7.51239e-51
NCF1	1.3416	2.6351e-12	2.88718e-11		DIAPH3	1.49036	1.03785e-51	7.56106e-51
NRARP	-1.09376	2.83487e-12	3.10039e-11		LOC146336	-1.47859	1.09159e-51	7.94697e-51
RP11-23P13.7	1.27883	2.92564e-12	3.1982e-11		CACNA1I	-2.76104	1.09587e-51	7.97525e-51
DPEP1	2.13769	2.96826e-12	3.24332e-11		TGFB2	2.30684	1.14071e-51	8.29567e-51
SVIL	1.12491	3.02875e-12	3.30489e-11		ADAMTS20	-3.23618	1.31918e-51	9.57668e-51
HORMAD2	1.31361	3.66147e-12	3.96642e-11		TNFRSF4	1.93568	1.34193e-51	9.7349e-51
LINC00632	-1.59623	3.21164e-12	3.4981e-11		SLIT1	-2.26765	1.37308e-51	9.95389e-51
GNAI1	-1.35	3.23444e-12	3.52133e-11		CYP2S1	1.58143	1.39711e-51	1.01245e-50
[truncated: 2,618 more rows]

## Sheet: Figure 1C
cell_cycle	immunecheckpoint	rho	p.value
ASPM	CD276	0.577554	5.24e-16
ASPM	CD28	0.0511632	1
ASPM	CD48	0.207428	0.481862
ASPM	CD70	0.166525	1
ASPM	CD80	0.219299	0.300488
ASPM	PDCD1	0.137923	1
ASPM	TNFRSF14	0.147986	1
ASPM	TNFRSF18	0.0581041	1
ASPM	TNFSF14	-0.0330059	1
AURKA	CD276	0.627521	6.75e-20
AURKA	CD28	0.149745	1
AURKA	CD48	0.214164	0.369802
AURKA	CD70	0.217121	0.327594
AURKA	CD80	0.290224	0.00788771
AURKA	PDCD1	0.181853	1
AURKA	TNFRSF14	0.140732	1
AURKA	TNFRSF18	0.0599715	1
AURKA	TNFSF14	0.0130886	1
AURKB	CD276	0.645572	1.78e-21
AURKB	CD28	-0.0164091	1
AURKB	CD48	0.231071	0.180691
AURKB	CD70	0.191831	0.865649
AURKB	CD80	0.135972	1
AURKB	PDCD1	0.214775	0.362426
AURKB	TNFRSF14	0.313464	0.00180841
AURKB	TNFRSF18	0.198776	0.67476
AURKB	TNFSF14	-0.041112	1
BIRC5	CD276	0.612183	1.25e-18
BIRC5	CD28	0.00610102	1
BIRC5	CD48	0.250788	0.0724519
BIRC5	CD70	0.178772	1
BIRC5	CD80	0.165664	1
BIRC5	PDCD1	0.200085	0.643318
BIRC5	TNFRSF14	0.232826	0.166803
BIRC5	TNFRSF18	0.164962	1
BIRC5	TNFSF14	-0.0966653	1
BUB1	CD276	0.530091	6.94e-13
BUB1	CD28	0.188695	0.958291
BUB1	CD48	0.194216	0.790506
BUB1	CD70	0.182226	1
BUB1	CD80	0.308801	0.00245029
BUB1	PDCD1	0.162326	1
BUB1	TNFRSF14	0.0615204	1
BUB1	TNFRSF18	-0.0397265	1
BUB1	TNFSF14	0.0402271	1
CDC20	CD276	0.679723	8.65e-25
CDC20	CD28	0.0232306	1
CDC20	CD48	0.381461	1.01e-05
CDC20	CD70	0.24528	0.0938848
CDC20	CD80	0.173851	1
CDC20	PDCD1	0.331708	0.000508167
CDC20	TNFRSF14	0.445665	2.15e-08
CDC20	TNFRSF18	0.362026	5.09e-05
CDC20	TNFSF14	0.00325977	1
CDC6	CD276	0.587725	9.58e-17
CDC6	CD28	0.126688	1
CDC6	CD48	0.251527	0.0705056
CDC6	CD70	0.176416	1
CDC6	CD80	0.178096	1
CDC6	PDCD1	0.142702	1
CDC6	TNFRSF14	0.219041	0.301765
CDC6	TNFRSF18	0.108861	1
CDC6	TNFSF14	0.00951609	1
CDK1	CD276	0.589642	6.94e-17
CDK1	CD28	0.0911154	1
CDK1	CD48	0.248709	0.0788273
CDK1	CD70	0.213259	0.382401
CDK1	CD80	0.225685	0.226619
CDK1	PDCD1	0.147496	1
CDK1	TNFRSF14	0.176326	1
CDK1	TNFRSF18	0.0800388	1
CDK1	TNFSF14	-0.0377836	1
CDK2	CD276	0.533267	4.45e-13
CDK2	CD28	0.299682	0.00439386
CDK2	CD48	0.325514	0.000789426
CDK2	CD70	0.25055	0.0728947
CDK2	CD80	0.395043	3.09e-06
CDK2	PDCD1	0.254006	0.0624888
CDK2	TNFRSF14	0.161001	1
CDK2	TNFRSF18	0.0129571	1
CDK2	TNFSF14	0.141051	1
CDKN3	CD276	0.662144	4.96e-23
CDKN3	CD28	0.0841669	1
CDKN3	CD48	0.361869	5.13e-05
CDKN3	CD70	0.286015	0.010121
CDKN3	CD80	0.182879	1
CDKN3	PDCD1	0.22997	0.187985
CDKN3	TNFRSF14	0.312473	0.00192333
CDKN3	TNFRSF18	0.27971	0.0147726
CDKN3	TNFSF14	-0.000664904	1
CENPA	CD276	0.635674	1.35e-20
CENPA	CD28	0.0569975	1
CENPA	CD48	0.317221	0.00140506
CENPA	CD70	0.203767	0.557342
CENPA	CD80	0.2109	0.418957
CENPA	PDCD1	0.230267	0.186644
CENPA	TNFRSF14	0.291439	0.00735306
CENPA	TNFRSF18	0.170617	1
CENPA	TNFSF14	-0.0416885	1
CENPF	CD276	0.533418	4.38e-13
CENPF	CD28	0.0939818	1
CENPF	CD48	0.2432	0.103978
CENPF	CD70	0.143754	1
CENPF	CD80	0.201805	0.602197
CENPF	PDCD1	0.150147	1
CENPF	TNFRSF14	0.151688	1
CENPF	TNFRSF18	0.0570339	1
CENPF	TNFSF14	0.0139941	1
E2F1	CD276	0.533688	4.24e-13
E2F1	CD28	-0.0727645	1
E2F1	CD48	0.250465	0.0728947
E2F1	CD70	0.143973	1
E2F1	CD80	0.024535	1
E2F1	PDCD1	0.198221	0.684965
E2F1	TNFRSF14	0.362937	4.76e-05
E2F1	TNFRSF18	0.304849	0.00316974
E2F1	TNFSF14	-0.102262	1
FOXM1	CD276	0.568537	2.25e-15
FOXM1	CD28	0.0782978	1
FOXM1	CD48	0.262099	0.0406921
FOXM1	CD70	0.161214	1
FOXM1	CD80	0.182806	1
FOXM1	PDCD1	0.206141	0.506043
FOXM1	TNFRSF14	0.220648	0.28412
FOXM1	TNFRSF18	0.136017	1
FOXM1	TNFSF14	-0.02486	1
HMGA2	CD276	0.337316	0.000338314
HMGA2	CD28	0.0778985	1
HMGA2	CD48	0.0195228	1
HMGA2	CD70	0.299836	0.00437651
HMGA2	CD80	0.106496	1
HMGA2	PDCD1	0.14491	1
HMGA2	TNFRSF14	0.0594099	1
HMGA2	TNFRSF18	0.0780712	1
HMGA2	TNFSF14	0.132547	1
KIF2C	CD276	0.624901	1.12e-19
KIF2C	CD28	0.0132787	1
KIF2C	CD48	0.223116	0.254528
KIF2C	CD70	0.16833	1
KIF2C	CD80	0.197201	0.702792
KIF2C	PDCD1	0.197941	0.687045
KIF2C	TNFRSF14	0.235867	0.146304
KIF2C	TNFRSF18	0.156533	1
KIF2C	TNFSF14	-0.0859122	1
LATS2	CD276	0.261649	0.041468
LATS2	CD28	0.49996	3.86e-11
LATS2	CD48	0.235065	0.151253
LATS2	CD70	0.190866	0.884436
LATS2	CD80	0.416919	3.99e-07
LATS2	PDCD1	0.225843	0.226614
LATS2	TNFRSF14	0.0366222	1
LATS2	TNFRSF18	-0.112678	1
LATS2	TNFSF14	0.34256	0.000230955
NEK2	CD276	0.515649	5e-12
NEK2	CD28	0.0962123	1
NEK2	CD48	0.252676	0.0667358
NEK2	CD70	0.169875	1
NEK2	CD80	0.2118	0.405476
NEK2	PDCD1	0.157079	1
NEK2	TNFRSF14	0.12521	1
NEK2	TNFRSF18	0.0493332	1
NEK2	TNFSF14	-0.0354165	1
PLK1	CD276	0.628146	6e-20
PLK1	CD28	0.0805639	1
PLK1	CD48	0.251539	0.0705056
PLK1	CD70	0.18379	1
PLK1	CD80	0.237067	0.13964
PLK1	PDCD1	0.249096	0.0777477
PLK1	TNFRSF14	0.256303	0.0554617
PLK1	TNFRSF18	0.186849	1
PLK1	TNFSF14	-0.0357348	1
PRC1	CD276	0.641563	4.08e-21
PRC1	CD28	-0.0251066	1
PRC1	CD48	0.233769	0.160275
PRC1	CD70	0.145003	1
PRC1	CD80	0.0995821	1
PRC1	PDCD1	0.147205	1
PRC1	TNFRSF14	0.286721	0.0097499
PRC1	TNFRSF18	0.209248	0.447773
PRC1	TNFSF14	-0.0479845	1
SGOL1	CD276	0.562714	5.61e-15
SGOL1	CD28	0.106167	1
SGOL1	CD48	0.227818	0.207391
SGOL1	CD70	0.169475	1
SGOL1	CD80	0.236856	0.140148
SGOL1	PDCD1	0.163232	1
SGOL1	TNFRSF14	0.13649	1
SGOL1	TNFRSF18	0.0588371	1
SGOL1	TNFSF14	-0.0243489	1
TACC3	CD276	0.665502	2.35e-23
TACC3	CD28	0.000885508	1
TACC3	CD48	0.339993	0.000278642
TACC3	CD70	0.239283	0.126456
TACC3	CD80	0.109828	1
TACC3	PDCD1	0.29437	0.00614507
TACC3	TNFRSF14	0.496158	6.2e-11
TACC3	TNFRSF18	0.389789	4.91e-06
TACC3	TNFSF14	0.0322224	1
TPX2	CD276	0.630515	3.78e-20
TPX2	CD28	0.114223	1
TPX2	CD48	0.276963	0.0173075
TPX2	CD70	0.167371	1
TPX2	CD80	0.237869	0.135002
TPX2	PDCD1	0.181673	1
TPX2	TNFRSF14	0.191662	0.865649
TPX2	TNFRSF18	0.112865	1
TPX2	TNFSF14	-0.00670725	1

## Sheet: Figure 1D
IDHwt-GBM	IDHmut-LGG
AURKA	AURKA
0.5	1.1
4.91	3.01
1.33	3.77
5.49	2.01
2.71	1.25
9.05	1.36
9.08	1.35
5.51	1.24
8.79	2.89
13.99	2.62
3.71	1.3
10.75	2.32
1	0.45
2.26	1.71
4.56	1.04
0.86	0.78
2	2.15
1.06	1.61
5.28	0.67
3.87	1.21
8.24	0.69
10.6	0.82
5.04	2.85
0.59	0.96
4.46	1.27
3.27	0.8
3.62	0.33
21.92	1.67
3.51	1.24
4.24	1.69
10.6	0.58
6.43	0.9
7.38	0.9
2.08	1.25
3.5	1.16
2.09	1.57
0.76	1.06
3.87	1.21
8.93	1.2
3.12	0.88
15.42	1.23
6.16	1.19
2.36	1.02
15.12	0.51
5.61	1
4.89	0.66
10.25	2.5
9.53	1.58
13.25	0.86
2.95	0.71
11.7	0.87
2.15	0.56
1.1	1.01
1.35	0.89
5.48	0.71
0.68	0.53
1.73	0.86
2.74	2.66
0.42	1.46
1.4	3.6
0.97	0.91
5.99	1.6
4.69	1.36
5.71	1.73
4.22	0.55
4.84	3.2
3.36	2.06
5.79	0.97
7.9	1.18
6.05	0.89
2.95	1.1
4.29	2.78
5.05	0.85
5.61	0.65
9.03	0.96
11.85	0.62
0.75	4.06
12.4	1.11
10.61	0.94
0.51	1.73
3.36	1.28
4.52	0.56
5.39	1.65
1.35	0.91
6.08	6.58
6.71	1.83
6.95	2.11
9.04	1.18
5.28	2.27
1.56	1.71
10.81	1.69
1.62	2.54
3.05	3.65
1.61	1.29
2.82	1.33
4.86	0.68
3.49	1.21
15.82	0.76
8.23	3.19
6.69	3.61
3.48	1.5
9.04	0.83
18.71	0.69
3.04	1.64
11.32	1.12
14.03	0.65
12.62	1.91
2.34	1.7
1.85	0.81
5.99	0.91
3.84	1.54
6.83	3.89
11.4	1.32
2.56	2.29
10.99	0.92
4.26	2.62
0.72	2.25
18.71	1.75
3.9	1.01
6.84	3.95
16.08	2.39
1.31	1.23
2.37	2.94
3.41	3.16
6.86	1.52
1.93	1.73
7.23	1.35
12.54	1.53
2.55	1.5
11.03	1.1
4.42	1.21
2.76	1.34
2.22	0.85
6.54	2.1
8.9	1.28
0.61
3.43
8.37
62.2
11.77
3.78
6.73
8.88
1.82
1.2
0.79
3.43
0.55
5.22
5.16
12.8
3.11
5.22
10.59
8.35
6.93
2.5
7.89
6.18
8.1
12.09
8.69
7.38
1.23
5.08
1.4
5.32
5.32
0.58
1.45
0.73
7.76
5.66
1.06
5.91
1.48
8.81
0.75
12.03
2.28
0.53
1.26
1.66
11.36
8.58
6.71
0.68
1.37
2.66
3.51

## Sheet: Figure 1E
IDHwt-GBM	IDHmut-LGG
AURKA	AURKA
8.5967	5.7975
7.6311	5.8929
8.1182	6.7149
7.7504	5.5341
8.7745	7.4878
8.7866	6.3951
8.7303	4.9597
8.736	6.0687
8.9222	5.5187
7.806	5.8549
9.4145	5.1127
8.3145	4.7757
6.522	6.3773
7.9313	8.8459
8.795	6.7286
9.0842	5.1605
8.2782	5.1086
7.4656	5.4616
6.8359	5.7179
7.5101	6.5253
8.3328	5.4853
7.7311	4.9522
8.5183	5.2789
7.441	7.0084
8.1968	5.2811
6.8919	6.7282
7.4641	9.2533
8.8123	5.1288
8.3243	5.8611
8.7758	4.1899
7.4463	5.5822
8.5038	6.9966
9.0071	6.5911
7.8187	5.5533
8.4631	3.8276
8.4857	5.1977
9.2531	4.8171
8.4805	6.2755
8.0316	6.1548
7.0797	5.3312
7.8746	5.3539
6.7465	5.9256
8.5441	6.6606
7.2514	4.9006
9.1892	5.1321
9.3018	5.8817
7.8328	5.7599
8.2647	6.5507
9.0709	5.5519
8.19	5.5869
9.1492	5.5603
8.9333	6.4225
8.386	5.9368
7.9442	6.3061
8.134	5.9353
9.2289	5.3284
9.1348	7.1718
7.572	6.3551
8.7103	5.7539
9.0036	5.9207
8.6201	5.1271
8.7298	5.3839
8.0505	5.7985
7.9916	5.2371
8.9883	5.3072
8.2168	4.8841
8.3448	6.7048
6.3503	5.3427
7.3949	5.3269
8.7095	5.8356
9.0055	6.5104
7.708	6.707
8.2486	4.6118
9.152	6.4111
7.9435	8.9104
8.8716	6.0507
6.4097	7.7235
8.3701	5.244
8.4046	5.048
7.9073	4.9923
7.4959	5.2558
8.6966	5.7569
7.6293	7.0507
7.5356	5.746
6.5684	5.3729
8.7686	5.0545
7.4426	4.9729
8.3199	5.8189
6.796	5.0705
8.4751	5.9372
8.2555	4.9237
8.9083	7.8635
8.1767	6.3401
7.3678	6.2294
8.8234	5.3155
9.3269	5.3776
8.1385	6.5123
9.0365	5.8134
8.9105	5.665
8.1742	5.3461
8.0232	4.8771
8.1473	5.5173
8.4101	6.1943
9.188	6.68
6.09	5.7193
7.14	6.1391
7.8037	4.9503
8.1461	6.0116
8.9897	4.4278
8.412	5.5928
7.9924	6.6142
10.0354	4.9969
8.5776	6.0057
9.5455	4.6947
8.1639	6.1605
8.0093	6.6343
7.913	7.0387
8.1421	6.0157
7.9228	5.3393
8.6043	5.8565
9.588	5.7457
8.52	5.7435
8.3561	5.7249
6.0074	5.0389
9.0164	5.2509
10.2657	6.6322
7.6906	6.3677
7.5686	5.7868
7.3223	6.6713
9.5176	7.1831
7.6311	5.2225
7.0489	5.2573
8.6828	6.7151
6.9935	6.0986
8.5275	5.2286
8.0374	5.303
7.8439	6.0233
8.1344	8.0108
6.8239	4.8213
7.5535	4.607
7.2179	4.8695
7.2097	6.1011
	5.5351
	7.1815
	7.9463
	4.812
	5.5208
	8.2017
	5.241
	5.7315
	4.9866
	5.5413
	4.5588
	6.6969
	4.9237
	6.0561
	5.1207
	5.4207
	5.2399
	5.3027
	4.6198
	6.112
	5.8393
	9.6667
	5.4211
	6.6416
	5.7693
	5.194
	5.824
	5.6467
	5.9417
	5.6016
	5.4073
	5.1687
	5.6248
	7.191
	5.1126
	4.7022
	5.1972
	6.6451
	5.3502
	5.2025
	5.444
	6.3958
	5.2445
	6.7033
	5.4859
	5.7059
	6.8078
	7.557
	4.8399
	6.3501
	4.312
	4.8316
	4.9678
	6.853
	7.6609
	4.8937
	5.3114
	5.4471
	5.7609
	5.5769
	4.8438
	5.3946
	5.8639
	5.8381
	5.3254
	6.1761
	5.5774
	6.7371
	5.2178
	5.4814
	5.0375
	5.4495
	5.2484
	5.6891
	8.2496
	6.8192
	5.3489
	5.1852
	5.8078
	5.6717
	4.6734
	5.8813
	6.6537
	6.0675
	5.268
	5.2156
	5.7391
	6.9331
	5.3147
	5.8216
	5.8237
	5.4901
	8.8399
	5.8364
	5.466
	5.5145
	6.9236
	6.5687
	4.9166
	5.2466
	5.454
	5.3092
	6.6138
	6.6835
	7.181
	5.9313
	5.0022
	6.1052
	6.1453
	6.8694
	5.2371
	4.8146
	5.6188
	5.315
	5.7631
	7.7676
	5.7448
	5.4097
	6.3335
	5.5624
	6.7195
	5.1187
	5.5134
	5.3935
	5.835
	5.8577
	8.6183
	5.8357
	6.3722
	6.3699
	6.5921
	5.8113
	5.6463
	6.181
	5.8294
	7.0885
	5.5481
	6.591
	4.9452
	6.0653
	6.016
	5.6051
	6.1383
	5.7662
	6.3334
	4.0373
	7.2177
	5.8041
	6.9146
	6.2446
	5.9116
	7.5652
	5.22
	4.8751
	4.8972
	5.2877
	6.1565
	5.7971
	5.6088
	6.0847
	4.534
	6.3034
	5.6163
	4.2073
	5.1917
	5.4164
	6.3617
	6.2035
	5.4956
	6.2673
	5.0981
	6.3242
	5.4439
	7.0495
	6.0411
	6.2591
	5.6018
	5.4645
	7.8239
	6.3171
	5.8728
	6.5969
	6.0827
	5.8042
	6.6539
	5.8544
	5.9623
	5.877
	7.4426
	4.1198
	5.2669
	5.7773
	5.5107
	5.3545
	8.5048
	5.6673
	5.7147
	5.8233
	5.6739
	4.9253
	5.2487
	9.1866
	5.4468
	6.9092
	4.4487
	8.4893
	5.2208
	5.2752
	6.9553
	4.4411
	4.2664
	5.957
	6.3172
	5.0281
	5.315
	4.6769
	7.561
	6.3352
	5.4757
	4.4621
	5.612
	4.6892
	4.9329
	6.1003
	5.6678
	4.9296
	5.2262
	5.7124
	5.3895
	5.4045
	7.9707
	4.9892
	5.9777
	7.1419
	6.1056
	5.5145
	6.3372
	5.1298
	5.3447
	5.9806
	8.0247
	6.0804
	6.2952
	5.567
	6.1283
	7.9143
	6.118
	6.0751
	4.6437
	6.3567
	5.7484
	5.693
	6.513
	6.9094
	6.3683
	5.014
	5.6528
	5.0759
	4.632
	7.2126
	5.5372
	5.8562
	8.6418
	5.7405
	6.6519
	4.6825
	5.4889
	5.3194
	5.3342
	6.5614
	5.7882
	5.8254
	4.0047
	6.2574
	5.6107
	6.1382
	5.7722

## Sheet: Figure 1G
IDHwt-GBM	IDHmut-LGG
CD276	CD276
6.68	13.88
45.79	5.24
14.04	43
45.8	15.32
38.62	13.45
77.09	15.21
103.49	8.02
55	23.76
60.19	15.43
69.45	52.8
37.09	39.59
88.83	12.86
5.26	5.8
15.78	17.94
54.75	12.4
14.73	28.64
47.87	22.16
28.4	12.31
26.88	16.02
20.42	29.85
43.26	41.58
85.46	3.25
21.71	18.7
61.65	12.61
11.05	26.14
16.27	22.04
33.69	4.95
46	29.3
78.23	18.48
103.29	5.74
65.35	28.88
59.91	7.37
45.96	8.95
39.84	8.03
12.87	19.23
28.25	2.16
11.79	3.74
23.41	8.45
45.07	26.5
72.81	12.61
61.48	26.39
48.99	21.12
66.46	29.58
40.8	17.37
88.52	35.11
59.17	14.75
57.95	42.51
62.2	28.79
136.99	36.24
22.1	26.76
46.07	11.79
59.45	26.01
9.48	24.87
33.4	16.5
71.7	15.21
4.2	23.16
23.58	25.21
29.98	14.5
12.5	17.46
25.85	30.02
18.65	17.24
28.91	14.44
36.42	49.2
55.58	43.2
60.47	8.56
39.28	22.19
112.87	29.08
70.76	14.59
37.1	30.75
52.12	12.8
47.43	15.32
69.79	17.38
42.49	16.39
69.19	1.85
40.32	12.37
95.69	10.23
12.77	28.31
80.26	12.71
76.1	15.54
13.04	13.99
58.51	24.74
77.07	12.5
69.18	16.55
2.29	6.34
58.29	21.61
36.82	23.72
117.57	31.48
152.92	17
52.57	18.74
29.92	36.88
53.62	15.24
36.88	13.83
11.68	13.54
29.7	12.38
50.97	13.67
39.02	8.87
40.77	18.39
143.87	14.72
81.79	17.21
80.89	24.98
40.5	25.4
84.79	18.22
47.39	7.08
139.04	18.07
58.46	5.02
53.2	15.76
59.22	13.78
10.48	15.24
43.38	10.42
10.26	19.01
155.91	18.45
52.8	30.48
54.29	19.96
19.27	19.63
59.06	3.8
22.26	18.69
4.13	19.5
101.17	62.64
24.26	33.17
14.74	48.19
51.81	44.99
37.12	31.95
44.99	12.44
60.11	25.14
66.61	13.89
35.92	31.94
80.38	27.71
46.27	23.28
26.65	13.64
48.33	20.81
16.96	10.97
47.91	28.5
39.51	19.17
59.28	11.3
57.84	22.36
28.88
86.43
48.62
29.09
96.21
54.79
40.09
97.25
26.92
4.97
11.89
27.22
5.07
47.65
38.72
80.38
35.66
16.55
49.69
89.12
49.82
27.14
64.46
45.45
203.52
56.54
29.14
51.9
10.79
11.3
5.65
61.91
53.82
20.9
9.78
2.65
81.44
117.92
17.28
42.56
30.87
59.99
8.98
39.41
45.76
14.72
44.47
45.6
46.06
71.99
52.09
9.36
30.09
45.71
54.84

## Sheet: Figure 1H
IDHwt-GBM	IDHmut-LGG
CD276	CD276
11.6023	9.1991
10.7146	9.5827
11.7521	10.246
10.8228	9.9881
13.0664	12.2081
11.024	9.5458
11.523	9.6747
11.4755	9.3875
11.754	9.2994
11.2656	9.4661
11.5523	8.8131
11.073	10.0618
10.9492	8.5106
11.1381	10.9843
11.7476	10.0765
11.917	9.8567
10.6309	8.4
11.0606	9.8176
11.2331	9.3939
10.8522	10.2892
11.943	9.1822
11.5173	9.9537
11.5286	9.1823
11.8884	11.2374
12.3577	9.5703
11.4401	10.6754
11.3991	10.8258
11.2238	9.8336
11.7612	9.1644
11.8566	9.7145
11.6248	9.5199
10.3389	10.3243
12.1861	10.3806
11.5785	10.2969
12.699	9.2124
11.3844	9.3974
11.1451	9.5307
10.8886	10.4146
10.3018	9.6078
12.236	9.8803
11.8895	9.964
10.7617	10.0424
12.0344	10.006
11.5474	8.5464
10.9208	9.5234
11.3764	9.638
10.4513	9.9449
11.7934	10.5751
11.2512	9.1219
10.6495	10.0266
11.5451	8.9823
11.4743	9.151
11.6413	10.743
11.4822	9.6012
11.5066	10.6727
11.7867	10.1811
12.2283	9.2896
10.85	10.5201
11.2992	9.8141
11.0116	10.1149
11.4397	8.9904
11.4365	9.902
11.677	9.2006
11.571	10.286
11.5553	10.1045
12.186	10.3691
11.4401	9.9744
11.3202	11.034
12.5115	9.7751
11.3925	9.5708
11.4648	9.8458
11.0034	9.9938
10.3768	10.12
11.9891	9.261
11.5791	11.6993
11.6146	9.8173
11.9073	10.2682
10.9374	9.8182
11.837	9.4662
11.404	9.2565
11.3564	9.2907
11.7762	9.7675
11.797	11.6289
11.2781	10.3506
11.2773	10.1278
11.1669	9.5037
11.0667	10.337
12.3706	9.9558
10.5205	9.8696
12.1802	8.959
11.8493	9.5126
11.6088	10.1343
11.6298	9.1436
10.3021	9.8765
10.4528	9.8431
13.5415	9.8099
13.0247	9.8785
11.7729	10.2512
11.4362	10.215
11.5649	10.4562
11.1607	9.7364
11.7688	9.3568
11.2883	9.5599
12.6617	10.2492
10.9024	9.6616
10.8469	9.6507
11.5078	9.6293
11.784	9.4046
12.2686	10.4349
11.887	10.1999
11.7047	8.9393
11.8223	9.4383
12.0698	10.0893
12.018	9.3873
10.7107	10.039
11.6185	10.1834
10.1811	10.1344
11.3709	9.6874
12.4467	10.4636
10.2531	9.7532
11.2339	9.2816
12.3862	9.6443
11.8634	9.6394
10.5815	8.9678
11.7743	9.5609
11.6748	10.3167
11.981	9.6194
10.8453	10.0516
11.8011	10.8586
10.1301	10.035
11.5153	9.7392
11.492	10.6066
11.4979	9.4947
12.3646	10.001
11.6584	9.9185
12.9264	10.1241
11.8075	10.4071
11.4559	11.0307
12.3194	9.8742
11.6539	10.8015
11.9531	9.6662
11.0773	9.5075
	10.3702
	8.9195
	10.518
	8.6496
	9.4339
	12.1053
	9.7421
	9.8053
	10.0994
	9.8025
	10.1132
	9.4276
	8.7796
	9.5591
	9.8271
	10.43
	11.3059
	8.5096
	10.1302
	9.3532
	10.5612
	9.7759
	9.3799
	10.3696
	10.146
	10.2714
	9.2094
	9.7823
	9.2572
	10.1449
	9.5609
	9.3596
	9.8736
	9.8219
	8.7852
	9.6516
	8.9808
	9.8221
	8.8038
	9.9623
	10.2005
	9.9896
	9.4071
	9.7292
	9.8859
	10.0263
	9.5363
	10.3118
	9.4571
	9.3811
	9.8329
	9.9842
	8.8266
	10.2499
	10.4626
	8.3573
	9.7681
	9.3369
	9.7722
	9.7973
	10.9403
	8.8226
	10.1846
	9.7548
	9.4219
	9.8981
	10.0207
	10.3433
	8.8999
	9.7906
	10.119
	9.4308
	9.1061
	9.648
	10.5076
	10.6117
	9.5395
	10.2691
	10.2568
	9.8124
	9.5649
	10.292
	10.7267
	9.629
	8.9705
	9.5211
	10.786
	9.9976
	9.9843
	10.0592
	10.1064
	9.4392
	9.6031
	9.9254
	9.5379
	10.2849
	9.9162
	9.312
	9.6346
	8.7088
	10.2331
	9.4034
	10.434
	10.0195
	9.3256
	9.9872
	8.8135
	9.5046
	10.1205
	10.5153
	9.9768
	9.5077
	11.0161
	10.0252
	10.2089
	10.0945
	8.7052
	9.1247
	9.8539
	9.7997
	10.0481
	9.7322
	9.4748
	8.7819
	9.7813
	10.6373
	11.2403
	9.5605
	9.8753
	9.9706
	9.3801
	9.742
	9.9441
	9.9115
	10.1893
	9.931
	10.7639
	11.3913
	10.536
	10.2404
	10.395
	9.0796
	10.5104
	8.5731
	11.4667
	9.2585
	9.9085
	10.1093
	9.5386
	10.1182
	10.0019
	10.3341
	9.7668
	9.4795
	9.9195
	9.3873
	9.7419
	10.0563
	9.8048
	9.3498
	9.8377
	10.6281
	9.0959
	9.5086
	10.7714
	9.7435
	9.5593
	10.0445
	9.9933
	9.8136
	11.0222
	9.6011
	9.8701
	10.1936
	9.9505
	9.7408
	9.8103
	9.6166
	9.9381
	9.3136
	10.1471
	9.8943
	9.2968
	10.11
	9.3105
	9.4927
	9.5433
	10.5599
	9.8895
	10.0903
	10.1266
	9.5018
	10.2853
	9.4766
	9.5447
	9.9273
	9.7649
	10.4317
	9.6462
	9.3036
	9.2767
	11.4726
	9.7815
	10.4809
	9.406
	10.3713
	9.6341
	10.3314
	9.9597
	10.0992
	9.2028
	9.8665
	10.5033
	9.3945
	9.4177
	8.8991
	8.7761
	9.8578
	9.8775
	10.152
	10.0517
	8.6813
	9.634
	9.3643
	9.3292
	9.9412
	9.3786
	10.2108
	10.1903
	9.6355
	10.3386
	9.0883
	9.5467
	9.9623
	9.6743
	10.0625
	10.8476
	9.3339
	10.1145
	9.6791
	11.404
	10.637
	9.7722
	8.8954
	10.0412
	10.8651
	11.1193
	9.8588
	8.5934
	9.7396
	9.8464
	9.6039
	9.7691
	10.0073
	9.8947
	9.9491
	9.1615
	10.0701
	9.0571
	10.2583
	9.3324
	8.8353
	10.1409
	9.936
	12.5722
	9.7776
	9.9653
	9.8414
	9.2027
	10.1659
	9.535
	9.7412
	9.0782
	10.8038
	10.3588
	9.6062
	9.0101

## Sheet: Figure 1K
	Peritumoral				LGG				GBM
AURKA	0.226921	0.278415	0.190083	0.25308	0.528095	0.440294	0.467081	0.387982	0.970621	0.832568	0.725553	0.853207
B7-H3	0.159018	0.139566	0.079547	0.102063	0.191963	0.234024	0.288913	0.151712	1.57143	1.20476	0.950452	0.951163

## Sheet: Figure 2A
Protein	Fold change(shAURKA/shNC)	p-value
sp|P04040|CATA_HUMAN_group_Catalase OS=Homo sapiens OX=9606 GN=CAT PE=1 SV=3	1.56007	1.49603e-05
sp|P22314|UBA1_HUMAN_group_Ubiquitin-like modifier-activating enzyme 1 OS=Homo sapiens OX=9606 GN=UBA1 PE=1 SV=3	1.14835	2.0333e-05
sp|Q9H857|NT5D2_HUMAN_group_5'-nucleotidase domain-containing protein 2 OS=Homo sapiens OX=9606 GN=NT5DC2 PE=1 SV=1	1.38877	3.03611e-05
sp|O15118|NPC1_HUMAN_group_NPC intracellular cholesterol transporter 1 OS=Homo sapiens OX=9606 GN=NPC1 PE=1 SV=2	0.654743	5.17568e-05
sp|Q9Y617|SERC_HUMAN_group_Phosphoserine aminotransferase OS=Homo sapiens OX=9606 GN=PSAT1 PE=1 SV=2	0.711129	5.72716e-05
sp|Q13867|BLMH_HUMAN_group_Bleomycin hydrolase OS=Homo sapiens OX=9606 GN=BLMH PE=1 SV=1	1.50905	6.84827e-05
sp|O60732|MAGC1_HUMAN_group_Melanoma-associated antigen C1 OS=Homo sapiens OX=9606 GN=MAGEC1 PE=1 SV=3	2.30477	7.50134e-05
sp|Q9BZX2|UCK2_HUMAN_group_Uridine-cytidine kinase 2 OS=Homo sapiens OX=9606 GN=UCK2 PE=1 SV=1	0.549852	7.77296e-05
sp|P46108|CRK_HUMAN_group_Adapter molecule crk OS=Homo sapiens OX=9606 GN=CRK PE=1 SV=2	0.732842	0.000103484
sp|Q9Y512|SAM50_HUMAN_group_Sorting and assembly machinery component 50 homolog OS=Homo sapiens OX=9606 GN=SAMM50 PE=1 SV=3	0.807163	0.000110275
sp|Q8NBS9|TXND5_HUMAN_group_Thioredoxin domain-containing protein 5 OS=Homo sapiens OX=9606 GN=TXNDC5 PE=1 SV=2	1.26547	0.000137403
sp|P09972|ALDOC_HUMAN_group_Fructose-bisphosphate aldolase C OS=Homo sapiens OX=9606 GN=ALDOC PE=1 SV=2	1.37252	0.000166743
sp|Q86SF2|GALT7_HUMAN_group_N-acetylgalactosaminyltransferase 7 OS=Homo sapiens OX=9606 GN=GALNT7 PE=1 SV=1	0.452077	0.000172153
sp|P50281|MMP14_HUMAN_group_Matrix metalloproteinase-14 OS=Homo sapiens OX=9606 GN=MMP14 PE=1 SV=3	0.632195	0.000244109
sp|P00387|NB5R3_HUMAN_group_NADH-cytochrome b5 reductase 3 OS=Homo sapiens OX=9606 GN=CYB5R3 PE=1 SV=3	1.28148	0.000249838
sp|Q9NZ45|CISD1_HUMAN_group_CDGSH iron-sulfur domain-containing protein 1 OS=Homo sapiens OX=9606 GN=CISD1 PE=1 SV=1	0.813077	0.00027825
sp|Q13637|RAB32_HUMAN_group_Ras-related protein Rab-32 OS=Homo sapiens OX=9606 GN=RAB32 PE=1 SV=3	0.758322	0.000291081
sp|P15559|NQO1_HUMAN_group_NAD(P)H dehydrogenase [quinone] 1 OS=Homo sapiens OX=9606 GN=NQO1 PE=1 SV=1	0.803151	0.000301426
sp|Q2TAY7|SMU1_HUMAN_group_WD40 repeat-containing protein SMU1 OS=Homo sapiens OX=9606 GN=SMU1 PE=1 SV=2	0.619737	0.000302628
sp|Q9HB71|CYBP_HUMAN_group_Calcyclin-binding protein OS=Homo sapiens OX=9606 GN=CACYBP PE=1 SV=2	0.784705	0.000309525
sp|P08243|ASNS_HUMAN_group_Asparagine synthetase [glutamine-hydrolyzing] OS=Homo sapiens OX=9606 GN=ASNS PE=1 SV=4	0.697265	0.000312757
sp|Q01813|PFKAP_HUMAN_group_ATP-dependent 6-phosphofructokinase, platelet type OS=Homo sapiens OX=9606 GN=PFKP PE=1 SV=2	1.32795	0.000323473
sp|P05026|AT1B1_HUMAN_group_Sodium_potassium-transporting ATPase subunit beta-1 OS=Homo sapiens OX=9606 GN=ATP1B1 PE=1 SV=1	0.571615	0.000323551
sp|Q14764|MVP_HUMAN_group_Major vault protein OS=Homo sapiens OX=9606 GN=MVP PE=1 SV=4	1.42605	0.000336202
sp|P29373|RABP2_HUMAN_group_Cellular retinoic acid-binding protein 2 OS=Homo sapiens OX=9606 GN=CRABP2 PE=1 SV=2	1.70053	0.000364556
sp|P10644|KAP0_HUMAN_group_cAMP-dependent protein kinase type I-alpha regulatory subunit OS=Homo sapiens OX=9606 GN=PRKAR1A PE=1 SV=1	1.26699	0.00038733
sp|P49257|LMAN1_HUMAN_group_Protein ERGIC-53 OS=Homo sapiens OX=9606 GN=LMAN1 PE=1 SV=2	1.17268	0.0003887
sp|Q99447|PCY2_HUMAN_group_Ethanolamine-phosphate cytidylyltransferase OS=Homo sapiens OX=9606 GN=PCYT2 PE=1 SV=1	1.20214	0.000400306
sp|O94925|GLSK_HUMAN_group_Glutaminase kidney isoform, mitochondrial OS=Homo sapiens OX=9606 GN=GLS PE=1 SV=1	1.1105	0.000411521
sp|Q15813|TBCE_HUMAN_group_Tubulin-specific chaperone E OS=Homo sapiens OX=9606 GN=TBCE PE=1 SV=1	1.57609	0.000426073
sp|Q9GZT9|EGLN1_HUMAN_group_Egl nine homolog 1 OS=Homo sapiens OX=9606 GN=EGLN1 PE=1 SV=1	1.36525	0.000426765
sp|P62072|TIM10_HUMAN_group_Mitochondrial import inner membrane translocase subunit Tim10 OS=Homo sapiens OX=9606 GN=TIMM10 PE=1 SV=1	0.801718	0.000431781
sp|P50454|SERPH_HUMAN_group_Serpin H1 OS=Homo sapiens OX=9606 GN=SERPINH1 PE=1 SV=2	1.67953	0.0004699
sp|Q9Y277|VDAC3_HUMAN_group_Voltage-dependent anion-selective channel protein 3 OS=Homo sapiens OX=9606 GN=VDAC3 PE=1 SV=1	0.84631	0.000477796
sp|Q92597|NDRG1_HUMAN_group_Protein NDRG1 OS=Homo sapiens OX=9606 GN=NDRG1 PE=1 SV=1	1.69268	0.000484953
sp|Q14203|DCTN1_HUMAN_group_Dynactin subunit 1 OS=Homo sapiens OX=9606 GN=DCTN1 PE=1 SV=3	1.56435	0.000506919
sp|Q9UI42|CBPA4_HUMAN_group_Carboxypeptidase A4 OS=Homo sapiens OX=9606 GN=CPA4 PE=1 SV=2	1.30327	0.000516476
sp|Q7L523|RRAGA_HUMAN_group_Ras-related GTP-binding protein A OS=Homo sapiens OX=9606 GN=RRAGA PE=1 SV=1	0.781727	0.000520674
sp|Q9Y5V3|MAGD1_HUMAN_group_Melanoma-associated antigen D1 OS=Homo sapiens OX=9606 GN=MAGED1 PE=1 SV=3	1.72022	0.000525628
sp|Q14956|GPNMB_HUMAN_group_Transmembrane glycoprotein NMB OS=Homo sapiens OX=9606 GN=GPNMB PE=1 SV=2	0.549155	0.000541527
sp|Q9NPD8|UBE2T_HUMAN_group_Ubiquitin-conjugating enzyme E2 T OS=Homo sapiens OX=9606 GN=UBE2T PE=1 SV=1	0.586418	0.000573796
sp|P23396|RS3_HUMAN_group_40S ribosomal protein S3 OS=Homo sapiens OX=9606 GN=RPS3 PE=1 SV=2	0.828834	0.000576026
sp|P11233|RALA_HUMAN_group_Ras-related protein Ral-A OS=Homo sapiens OX=9606 GN=RALA PE=1 SV=1	0.713835	0.000584157
sp|Q99685|MGLL_HUMAN_group_Monoglyceride lipase OS=Homo sapiens OX=9606 GN=MGLL PE=1 SV=2	0.735319	0.000610158
sp|Q6FI13|H2A2A_HUMAN_group_Histone H2A type 2-A OS=Homo sapiens OX=9606 GN=H2AC19 PE=1 SV=3	8.18982	0.000640056
sp|P51149|RAB7A_HUMAN_group_Ras-related protein Rab-7a OS=Homo sapiens OX=9606 GN=RAB7A PE=1 SV=1	0.79338	0.000667121
sp|Q16658|FSCN1_HUMAN_group_Fascin OS=Homo sapiens OX=9606 GN=FSCN1 PE=1 SV=3	1.33241	0.000676934
sp|Q16790|CAH9_HUMAN_group_Carbonic anhydrase 9 OS=Homo sapiens OX=9606 GN=CA9 PE=1 SV=2	1.76273	0.000677496
sp|O00154|BACH_HUMAN_group_Cytosolic acyl coenzyme A thioester hydrolase OS=Homo sapiens OX=9606 GN=ACOT7 PE=1 SV=3	1.15466	0.0006895
sp|Q8NHP8|PLBL2_HUMAN_group_Putative phospholipase B-like 2 OS=Homo sapiens OX=9606 GN=PLBD2 PE=1 SV=2	1.25626	0.000694963
sp|P00338|LDHA_HUMAN_group_L-lactate dehydrogenase A chain OS=Homo sapiens OX=9606 GN=LDHA PE=1 SV=2	1.20366	0.000695145
sp|P78357|CNTP1_HUMAN_group_Contactin-associated protein 1 OS=Homo sapiens OX=9606 GN=CNTNAP1 PE=1 SV=1	0.448965	0.000732327
sp|P09601|HMOX1_HUMAN_group_Heme oxygenase 1 OS=Homo sapiens OX=9606 GN=HMOX1 PE=1 SV=1	0.487053	0.000738684
sp|O14787|TNPO2_HUMAN_group_Transportin-2 OS=Homo sapiens OX=9606 GN=TNPO2 PE=1 SV=3	1.41802	0.000746681
sp|Q15758|AAAT_HUMAN_group_Neutral amino acid transporter B(0) OS=Homo sapiens OX=9606 GN=SLC1A5 PE=1 SV=2	0.813444	0.000782163
sp|P61421|VA0D1_HUMAN_group_V-type proton ATPase subunit d 1 OS=Homo sapiens OX=9606 GN=ATP6V0D1 PE=1 SV=1	0.796754	0.000793074
sp|O00469|PLOD2_HUMAN_group_Procollagen-lysine,2-oxoglutarate 5-dioxygenase 2 OS=Homo sapiens OX=9606 GN=PLOD2 PE=1 SV=2	1.43566	0.00079762
sp|O43488|ARK72_HUMAN_group_Aflatoxin B1 aldehyde reductase member 2 OS=Homo sapiens OX=9606 GN=AKR7A2 PE=1 SV=3	1.3036	0.00080491
sp|Q9HCJ6|VAT1L_HUMAN_group_Synaptic vesicle membrane protein VAT-1 homolog-like OS=Homo sapiens OX=9606 GN=VAT1L PE=1 SV=2	1.81331	0.000881912
sp|Q92636|FAN_HUMAN_group_Protein FAN OS=Homo sapiens OX=9606 GN=NSMAF PE=1 SV=2	0.79052	0.000890255
sp|Q8NBI5|S43A3_HUMAN_group_Equilibrative nucleobase transporter 1 OS=Homo sapiens OX=9606 GN=SLC43A3 PE=1 SV=2	0.576917	0.000902066
sp|P21589|5NTD_HUMAN_group_5'-nucleotidase OS=Homo sapiens OX=9606 GN=NT5E PE=1 SV=1	1.49664	0.000907816
sp|P09874|PARP1_HUMAN_group_Poly [ADP-ribose] polymerase 1 OS=Homo sapiens OX=9606 GN=PARP1 PE=1 SV=4	0.689392	0.000929937
sp|P49902|5NTC_HUMAN_group_Cytosolic purine 5'-nucleotidase OS=Homo sapiens OX=9606 GN=NT5C2 PE=1 SV=1	0.563851	0.000965313
sp|Q13501|SQSTM_HUMAN_group_Sequestosome-1 OS=Homo sapiens OX=9606 GN=SQSTM1 PE=1 SV=1	0.556352	0.000970642
sp|P21399|ACOHC_HUMAN_group_Cytoplasmic aconitate hydratase OS=Homo sapiens OX=9606 GN=ACO1 PE=1 SV=3	0.711381	0.000978142
sp|P12268|IMDH2_HUMAN_group_Inosine-5'-monophosphate dehydrogenase 2 OS=Homo sapiens OX=9606 GN=IMPDH2 PE=1 SV=2	1.2066	0.000995944
sp|P17655|CAN2_HUMAN_group_Calpain-2 catalytic subunit OS=Homo sapiens OX=9606 GN=CAPN2 PE=1 SV=6	1.27998	0.000999023
sp|P00390|GSHR_HUMAN_group_Glutathione reductase, mitochondrial OS=Homo sapiens OX=9606 GN=GSR PE=1 SV=2	0.745079	0.00101359
sp|Q9BSJ2|GCP2_HUMAN_group_Gamma-tubulin complex component 2 OS=Homo sapiens OX=9606 GN=TUBGCP2 PE=1 SV=2	0.85354	0.0010442
sp|P63244|RACK1_HUMAN_group_Receptor of activated protein C kinase 1 OS=Homo sapiens OX=9606 GN=RACK1 PE=1 SV=3	0.792892	0.00119068
sp|P61764|STXB1_HUMAN_group_Syntaxin-binding protein 1 OS=Homo sapiens OX=9606 GN=STXBP1 PE=1 SV=1	1.66217	0.00121923
sp|O75531|BAF_HUMAN_group_Barrier-to-autointegration factor OS=Homo sapiens OX=9606 GN=BANF1 PE=1 SV=1	0.518214	0.00124972
sp|P35232|PHB1_HUMAN_group_Prohibitin 1 OS=Homo sapiens OX=9606 GN=PHB1 PE=1 SV=1	0.732165	0.00125987
sp|Q53GQ0|DHB12_HUMAN_group_Very-long-chain 3-oxoacyl-CoA reductase OS=Homo sapiens OX=9606 GN=HSD17B12 PE=1 SV=2	1.19348	0.00131774
sp|O00194|RB27B_HUMAN_group_Ras-related protein Rab-27B OS=Homo sapiens OX=9606 GN=RAB27B PE=1 SV=4	0.731582	0.00131857
sp|P04818|TYSY_HUMAN_group_Thymidylate synthase OS=Homo sapiens OX=9606 GN=TYMS PE=1 SV=3	0.585323	0.00133329
sp|P40261|NNMT_HUMAN_group_Nicotinamide N-methyltransferase OS=Homo sapiens OX=9606 GN=NNMT PE=1 SV=1	0.515746	0.00134691
sp|Q9Y5Z4|HEBP2_HUMAN_group_Heme-binding protein 2 OS=Homo sapiens OX=9606 GN=HEBP2 PE=1 SV=1	1.18596	0.00135898
sp|P38919|IF4A3_HUMAN_group_Eukaryotic initiation factor 4A-III OS=Homo sapiens OX=9606 GN=EIF4A3 PE=1 SV=4	0.754961	0.00136435
sp|P62805|H4_HUMAN_group_Histone H4 OS=Homo sapiens OX=9606 GN=H4-16 PE=1 SV=2	0.746061	0.00139057
sp|O43175|SERA_HUMAN_group_D-3-phosphoglycerate dehydrogenase OS=Homo sapiens OX=9606 GN=PHGDH PE=1 SV=4	0.6773	0.0014027
sp|P0C0L4|CO4A_HUMAN_group_Complement C4-A OS=Homo sapiens OX=9606 GN=C4A PE=1 SV=2	0.323332	0.00140297
sp|P21333|FLNA_HUMAN_group_Filamin-A OS=Homo sapiens OX=9606 GN=FLNA PE=1 SV=4	1.24404	0.00146746
sp|P54920|SNAA_HUMAN_group_Alpha-soluble NSF attachment protein OS=Homo sapiens OX=9606 GN=NAPA PE=1 SV=3	0.725816	0.00151351
sp|Q99426|TBCB_HUMAN_group_Tubulin-folding cofactor B OS=Homo sapiens OX=9606 GN=TBCB PE=1 SV=2	1.21491	0.00153124
sp|P07237|PDIA1_HUMAN_group_Protein disulfide-isomerase OS=Homo sapiens OX=9606 GN=P4HB PE=1 SV=3	1.12124	0.00154126
sp|Q9NZN4|EHD2_HUMAN_group_EH domain-containing protein 2 OS=Homo sapiens OX=9606 GN=EHD2 PE=1 SV=2	1.68413	0.00154861
sp|P42892|ECE1_HUMAN_group_Endothelin-converting enzyme 1 OS=Homo sapiens OX=9606 GN=ECE1 PE=1 SV=2	1.31479	0.00159339
sp|Q04837|SSBP_HUMAN_group_Single-stranded DNA-binding protein, mitochondrial OS=Homo sapiens OX=9606 GN=SSBP1 PE=1 SV=1	2.38939	0.0016394
sp|P11717|MPRI_HUMAN_group_Cation-independent mannose-6-phosphate receptor OS=Homo sapiens OX=9606 GN=IGF2R PE=1 SV=3	0.849006	0.00164798
sp|P35610|SOAT1_HUMAN_group_Sterol O-acyltransferase 1 OS=Homo sapiens OX=9606 GN=SOAT1 PE=1 SV=3	0.55613	0.00169401
sp|P55010|IF5_HUMAN_group_Eukaryotic translation initiation factor 5 OS=Homo sapiens OX=9606 GN=EIF5 PE=1 SV=2	0.895791	0.00170163
sp|P49748|ACADV_HUMAN_group_Very long-chain specific acyl-CoA dehydrogenase, mitochondrial OS=Homo sapiens OX=9606 GN=ACADVL PE=1 SV=1	1.1737	0.00170721
sp|Q9NSD9|SYFB_HUMAN_group_Phenylalanine--tRNA ligase beta subunit OS=Homo sapiens OX=9606 GN=FARSB PE=1 SV=3	1.27116	0.00172937
sp|Q14914|PTGR1_HUMAN_group_Prostaglandin reductase 1 OS=Homo sapiens OX=9606 GN=PTGR1 PE=1 SV=2	0.796097	0.00176772
sp|Q14789|GOGB1_HUMAN_group_Golgin subfamily B member 1 OS=Homo sapiens OX=9606 GN=GOLGB1 PE=1 SV=2	1.23451	0.00177668
sp|Q02809|PLOD1_HUMAN_group_Procollagen-lysine,2-oxoglutarate 5-dioxygenase 1 OS=Homo sapiens OX=9606 GN=PLOD1 PE=1 SV=2	1.11749	0.00178973
sp|Q14315|FLNC_HUMAN_group_Filamin-C OS=Homo sapiens OX=9606 GN=FLNC PE=1 SV=3	1.13061	0.00183249
sp|Q92598|HS105_HUMAN_group_Heat shock protein 105 kDa OS=Homo sapiens OX=9606 GN=HSPH1 PE=1 SV=1	0.871661	0.00185219
sp|Q9UHR5|S30BP_HUMAN_group_SAP30-binding protein OS=Homo sapiens OX=9606 GN=SAP30BP PE=1 SV=1	0.765789	0.00185648
sp|Q9H7C9|AAMDC_HUMAN_group_Mth938 domain-containing protein OS=Homo sapiens OX=9606 GN=AAMDC PE=1 SV=1	1.26672	0.0019024
sp|Q7Z4W1|DCXR_HUMAN_group_L-xylulose reductase OS=Homo sapiens OX=9606 GN=DCXR PE=1 SV=2	1.21423	0.00190407
sp|Q8IWE2|NXP20_HUMAN_group_Protein NOXP20 OS=Homo sapiens OX=9606 GN=FAM114A1 PE=1 SV=2	1.22436	0.00193709
sp|Q9NTJ3|SMC4_HUMAN_group_Structural maintenance of chromosomes protein 4 OS=Homo sapiens OX=9606 GN=SMC4 PE=1 SV=2	0.776018	0.00198002
sp|Q13045|FLII_HUMAN_group_Protein flightless-1 homolog OS=Homo sapiens OX=9606 GN=FLII PE=1 SV=2	1.22742	0.00198641
sp|P04114|APOB_HUMAN_group_Apolipoprotein B-100 OS=Homo sapiens OX=9606 GN=APOB PE=1 SV=2	0.31446	0.0020139
sp|P28161|GSTM2_HUMAN_group_Glutathione S-transferase Mu 2 OS=Homo sapiens OX=9606 GN=GSTM2 PE=1 SV=2	1.36254	0.00204504
sp|Q5ZPR3|CD276_HUMAN_group_CD276 antigen OS=Homo sapiens OX=9606 GN=CD276 PE=1 SV=1	0.737505	0.002144
sp|Q6P5R6|RL22L_HUMAN_group_60S ribosomal protein L22-like 1 OS=Homo sapiens OX=9606 GN=RPL22L1 PE=1 SV=2	0.770961	0.00220916
sp|P45877|PPIC_HUMAN_group_Peptidyl-prolyl cis-trans isomerase C OS=Homo sapiens OX=9606 GN=PPIC PE=1 SV=1	1.22304	0.00224425
sp|Q9NUJ1|ABHDA_HUMAN_group_Palmitoyl-protein thioesterase ABHD10, mitochondrial OS=Homo sapiens OX=9606 GN=ABHD10 PE=1 SV=1	0.775737	0.00227922
sp|Q15382|RHEB_HUMAN_group_GTP-binding protein Rheb OS=Homo sapiens OX=9606 GN=RHEB PE=1 SV=1	0.702099	0.0022911
sp|P07996|TSP1_HUMAN_group_Thrombospondin-1 OS=Homo sapiens OX=9606 GN=THBS1 PE=1 SV=2	0.760073	0.00231485
sp|Q99798|ACON_HUMAN_group_Aconitate hydratase, mitochondrial OS=Homo sapiens OX=9606 GN=ACO2 PE=1 SV=2	1.3248	0.00234943
sp|Q6UX53|MET7B_HUMAN_group_Thiol S-methyltransferase METTL7B OS=Homo sapiens OX=9606 GN=METTL7B PE=1 SV=2	1.21046	0.00238231
sp|O95816|BAG2_HUMAN_group_BAG family molecular chaperone regulator 2 OS=Homo sapiens OX=9606 GN=BAG2 PE=1 SV=1	0.904775	0.00248422
sp|P18510|IL1RA_HUMAN_group_Interleukin-1 receptor antagonist protein OS=Homo sapiens OX=9606 GN=IL1RN PE=1 SV=1	0.615091	0.00249902
sp|Q13347|EIF3I_HUMAN_group_Eukaryotic translation initiation factor 3 subunit I OS=Homo sapiens OX=9606 GN=EIF3I PE=1 SV=1	1.15779	0.0025394
sp|Q9P0K7|RAI14_HUMAN_group_Ankycorbin OS=Homo sapiens OX=9606 GN=RAI14 PE=1 SV=2	0.819042	0.00255807
sp|Q14204|DYHC1_HUMAN_group_Cytoplasmic dynein 1 heavy chain 1 OS=Homo sapiens OX=9606 GN=DYNC1H1 PE=1 SV=5	1.13091	0.00258229
sp|P30041|PRDX6_HUMAN_group_Peroxiredoxin-6 OS=Homo sapiens OX=9606 GN=PRDX6 PE=1 SV=3	0.868921	0.00260959
sp|Q92820|GGH_HUMAN_group_Gamma-glutamyl hydrolase OS=Homo sapiens OX=9606 GN=GGH PE=1 SV=2	1.49233	0.00261765
sp|Q9H3P7|GCP60_HUMAN_group_Golgi resident protein GCP60 OS=Homo sapiens OX=9606 GN=ACBD3 PE=1 SV=4	1.44052	0.00267306
sp|P06703|S10A6_HUMAN_group_Protein S100-A6 OS=Homo sapiens OX=9606 GN=S100A6 PE=1 SV=1	2.86835	0.00267446
sp|Q08257|QOR_HUMAN_group_Quinone oxidoreductase OS=Homo sapiens OX=9606 GN=CRYZ PE=1 SV=1	1.11167	0.0027113
sp|Q9BUR5|MIC26_HUMAN_group_MICOS complex subunit MIC26 OS=Homo sapiens OX=9606 GN=APOO PE=1 SV=1	0.925436	0.00273832
sp|P20742|PZP_HUMAN_group_Pregnancy zone protein OS=Homo sapiens OX=9606 GN=PZP PE=1 SV=4	0.497011	0.00276121
sp|O14617|AP3D1_HUMAN_group_AP-3 complex subunit delta-1 OS=Homo sapiens OX=9606 GN=AP3D1 PE=1 SV=1	1.37201	0.00280349
sp|P01023|A2MG_HUMAN_group_Alpha-2-macroglobulin OS=Homo sapiens OX=9606 GN=A2M PE=1 SV=3	0.441673	0.00291148
sp|Q9Y320|TMX2_HUMAN_group_Thioredoxin-related transmembrane protein 2 OS=Homo sapiens OX=9606 GN=TMX2 PE=1 SV=1	0.712675	0.00297473
sp|P52701|MSH6_HUMAN_group_DNA mismatch repair protein Msh6 OS=Homo sapiens OX=9606 GN=MSH6 PE=1 SV=2	0.413631	0.00298443
sp|P55209|NP1L1_HUMAN_group_Nucleosome assembly protein 1-like 1 OS=Homo sapiens OX=9606 GN=NAP1L1 PE=1 SV=1	0.803956	0.00301321
sp|P62140|PP1B_HUMAN_group_Serine_threonine-protein phosphatase PP1-beta catalytic subunit OS=Homo sapiens OX=9606 GN=PPP1CB PE=1 SV=3	1.24129	0.0030875
sp|P00491|PNPH_HUMAN_group_Purine nucleoside phosphorylase OS=Homo sapiens OX=9606 GN=PNP PE=1 SV=2	0.739003	0.00309616
sp|P27487|DPP4_HUMAN_group_Dipeptidyl peptidase 4 OS=Homo sapiens OX=9606 GN=DPP4 PE=1 SV=2	0.703484	0.00310997
sp|P43490|NAMPT_HUMAN_group_Nicotinamide phosphoribosyltransferase OS=Homo sapiens OX=9606 GN=NAMPT PE=1 SV=1	0.533976	0.00317733
sp|P25398|RS12_HUMAN_group_40S ribosomal protein S12 OS=Homo sapiens OX=9606 GN=RPS12 PE=1 SV=3	0.762371	0.00323995
sp|P04004|VTNC_HUMAN_group_Vitronectin OS=Homo sapiens OX=9606 GN=VTN PE=1 SV=1	0.7099	0.00326145
sp|P11216|PYGB_HUMAN_group_Glycogen phosphorylase, brain form OS=Homo sapiens OX=9606 GN=PYGB PE=1 SV=5	1.10598	0.00333628
sp|P52823|STC1_HUMAN_group_Stanniocalcin-1 OS=Homo sapiens OX=9606 GN=STC1 PE=1 SV=1	1.3311	0.00340529
sp|Q9ULA0|DNPEP_HUMAN_group_Aspartyl aminopeptidase OS=Homo sapiens OX=9606 GN=DNPEP PE=1 SV=2	0.787126	0.00342315
sp|O94832|MYO1D_HUMAN_group_Unconventional myosin-Id OS=Homo sapiens OX=9606 GN=MYO1D PE=1 SV=2	1.28304	0.00350495
sp|Q8IV08|PLD3_HUMAN_group_5'-3' exonuclease PLD3 OS=Homo sapiens OX=9606 GN=PLD3 PE=1 SV=1	0.720064	0.00351225
sp|P55039|DRG2_HUMAN_group_Developmentally-regulated GTP-binding protein 2 OS=Homo sapiens OX=9606 GN=DRG2 PE=1 SV=1	1.55614	0.00351713
sp|P43246|MSH2_HUMAN_group_DNA mismatch repair protein Msh2 OS=Homo sapiens OX=9606 GN=MSH2 PE=1 SV=1	0.838332	0.00354425
sp|P09211|GSTP1_HUMAN_group_Glutathione S-transferase P OS=Homo sapiens OX=9606 GN=GSTP1 PE=1 SV=2	0.787892	0.00362701
sp|P10809|CH60_HUMAN_group_60 kDa heat shock protein, mitochondrial OS=Homo sapiens OX=9606 GN=HSPD1 PE=1 SV=2	0.907876	0.00362825
sp|P26038|MOES_HUMAN_group_Moesin OS=Homo sapiens OX=9606 GN=MSN PE=1 SV=3	1.19792	0.00365949
sp|O15460|P4HA2_HUMAN_group_Prolyl 4-hydroxylase subunit alpha-2 OS=Homo sapiens OX=9606 GN=P4HA2 PE=1 SV=1	1.28331	0.00367548
sp|P18754|RCC1_HUMAN_group_Regulator of chromosome condensation OS=Homo sapiens OX=9606 GN=RCC1 PE=1 SV=1	0.678128	0.00370056
sp|Q9UNF1|MAGD2_HUMAN_group_Melanoma-associated antigen D2 OS=Homo sapiens OX=9606 GN=MAGED2 PE=1 SV=2	1.43405	0.0037537
sp|O95232|LC7L3_HUMAN_group_Luc7-like protein 3 OS=Homo sapiens OX=9606 GN=LUC7L3 PE=1 SV=2	0.633955	0.00386326
sp|Q9Y5K6|CD2AP_HUMAN_group_CD2-associated protein OS=Homo sapiens OX=9606 GN=CD2AP PE=1 SV=1	0.821124	0.00388088
sp|Q96IJ6|GMPPA_HUMAN_group_Mannose-1-phosphate guanyltransferase alpha OS=Homo sapiens OX=9606 GN=GMPPA PE=1 SV=1	1.1981	0.00389956
sp|O15427|MOT4_HUMAN_group_Monocarboxylate transporter 4 OS=Homo sapiens OX=9606 GN=SLC16A3 PE=1 SV=1	1.25971	0.00391871
sp|P56385|ATP5I_HUMAN_group_ATP synthase subunit e, mitochondrial OS=Homo sapiens OX=9606 GN=ATP5ME PE=1 SV=2	1.26282	0.00394441
sp|P00966|ASSY_HUMAN_group_Argininosuccinate synthase OS=Homo sapiens OX=9606 GN=ASS1 PE=1 SV=2	0.730542	0.00395195
sp|Q13185|CBX3_HUMAN_group_Chromobox protein homolog 3 OS=Homo sapiens OX=9606 GN=CBX3 PE=1 SV=4	0.645032	0.00400821
sp|P61803|DAD1_HUMAN_group_Dolichyl-diphosphooligosaccharide--protein glycosyltransferase subunit DAD1 OS=Homo sapiens OX=9606 GN=DAD1 PE=1 SV=3	0.838121	0.00403526
sp|P60228|EIF3E_HUMAN_group_Eukaryotic translation initiation factor 3 subunit E OS=Homo sapiens OX=9606 GN=EIF3E PE=1 SV=1	0.871398	0.00404931
sp|P26358|DNMT1_HUMAN_group_DNA (cytosine-5)-methyltransferase 1 OS=Homo sapiens OX=9606 GN=DNMT1 PE=1 SV=2	0.816032	0.0040967
sp|Q9Y653|AGRG1_HUMAN_group_Adhesion G-protein coupled receptor G1 OS=Homo sapiens OX=9606 GN=ADGRG1 PE=1 SV=2	0.656663	0.00411101
sp|Q0IIM8|TBC8B_HUMAN_group_TBC1 domain family member 8B OS=Homo sapiens OX=9606 GN=TBC1D8B PE=1 SV=2	1.25315	0.00411864
sp|P55084|ECHB_HUMAN_group_Trifunctional enzyme subunit beta, mitochondrial OS=Homo sapiens OX=9606 GN=HADHB PE=1 SV=3	1.13709	0.00414855
sp|Q13322|GRB10_HUMAN_group_Growth factor receptor-bound protein 10 OS=Homo sapiens OX=9606 GN=GRB10 PE=1 SV=2	0.768536	0.00417249
sp|P40939|ECHA_HUMAN_group_Trifunctional enzyme subunit alpha, mitochondrial OS=Homo sapiens OX=9606 GN=HADHA PE=1 SV=2	1.19063	0.00417348
sp|Q9UJZ1|STML2_HUMAN_group_Stomatin-like protein 2, mitochondrial OS=Homo sapiens OX=9606 GN=STOML2 PE=1 SV=1	0.873223	0.00423864
sp|Q68EM7|RHG17_HUMAN_group_Rho GTPase-activating protein 17 OS=Homo sapiens OX=9606 GN=ARHGAP17 PE=1 SV=1	1.33752	0.00427473
sp|P00558|PGK1_HUMAN_group_Phosphoglycerate kinase 1 OS=Homo sapiens OX=9606 GN=PGK1 PE=1 SV=3	1.20659	0.00429928
sp|P27708|PYR1_HUMAN_group_CAD protein OS=Homo sapiens OX=9606 GN=CAD PE=1 SV=3	1.26784	0.00435327
sp|Q92562|FIG4_HUMAN_group_Polyphosphoinositide phosphatase OS=Homo sapiens OX=9606 GN=FIG4 PE=1 SV=1	0.78708	0.00440619
sp|P23381|SYWC_HUMAN_group_Tryptophan--tRNA ligase, cytoplasmic OS=Homo sapiens OX=9606 GN=WARS1 PE=1 SV=2	0.861263	0.00440952
sp|Q9HAN9|NMNA1_HUMAN_group_Nicotinamide_nicotinic acid mononucleotide adenylyltransferase 1 OS=Homo sapiens OX=9606 GN=NMNAT1 PE=1 SV=1	0.69563	0.00443191
sp|P31350|RIR2_HUMAN_group_Ribonucleoside-diphosphate reductase subunit M2 OS=Homo sapiens OX=9606 GN=RRM2 PE=1 SV=1	0.551129	0.00455371
sp|P49321|NASP_HUMAN_group_Nuclear autoantigenic sperm protein OS=Homo sapiens OX=9606 GN=NASP PE=1 SV=2	0.645351	0.00456373
sp|Q9NR12|PDLI7_HUMAN_group_PDZ and LIM domain protein 7 OS=Homo sapiens OX=9606 GN=PDLIM7 PE=1 SV=1	0.771796	0.00488697
sp|P22061|PIMT_HUMAN_group_Protein-L-isoaspartate(D-aspartate) O-methyltransferase OS=Homo sapiens OX=9606 GN=PCMT1 PE=1 SV=4	1.15236	0.0049365
sp|Q9BVJ7|DUS23_HUMAN_group_Dual specificity protein phosphatase 23 OS=Homo sapiens OX=9606 GN=DUSP23 PE=1 SV=1	0.624874	0.00500424
sp|O94854|K0754_HUMAN_group_Microtubule-actin cross-linking factor 1, isoforms 6_7 OS=Homo sapiens OX=9606 GN=MACF1 PE=2 SV=5	1.24906	0.00501502
sp|Q96AY3|FKB10_HUMAN_group_Peptidyl-prolyl cis-trans isomerase FKBP10 OS=Homo sapiens OX=9606 GN=FKBP10 PE=1 SV=1	1.1259	0.00503082
sp|Q8IX12|CCAR1_HUMAN_group_Cell division cycle and apoptosis regulator protein 1 OS=Homo sapiens OX=9606 GN=CCAR1 PE=1 SV=2	0.78143	0.00509934
sp|P16615|AT2A2_HUMAN_group_Sarcoplasmic_endoplasmic reticulum calcium ATPase 2 OS=Homo sapiens OX=9606 GN=ATP2A2 PE=1 SV=1	0.878138	0.00510517
sp|Q9HAU5|RENT2_HUMAN_group_Regulator of nonsense transcripts 2 OS=Homo sapiens OX=9606 GN=UPF2 PE=1 SV=1	1.34626	0.00512093
sp|Q9GZR7|DDX24_HUMAN_group_ATP-dependent RNA helicase DDX24 OS=Homo sapiens OX=9606 GN=DDX24 PE=1 SV=1	1.52788	0.00516698
sp|P55769|NH2L1_HUMAN_group_NHP2-like protein 1 OS=Homo sapiens OX=9606 GN=SNU13 PE=1 SV=3	0.756488	0.00519069
sp|P02786|TFR1_HUMAN_group_Transferrin receptor protein 1 OS=Homo sapiens OX=9606 GN=TFRC PE=1 SV=2	0.863597	0.00520716
sp|P16070|CD44_HUMAN_group_CD44 antigen OS=Homo sapiens OX=9606 GN=CD44 PE=1 SV=3	1.15058	0.00523013
sp|P36542|ATPG_HUMAN_group_ATP synthase subunit gamma, mitochondrial OS=Homo sapiens OX=9606 GN=ATP5F1C PE=1 SV=1	1.21385	0.00526313
sp|Q8NF37|PCAT1_HUMAN_group_Lysophosphatidylcholine acyltransferase 1 OS=Homo sapiens OX=9606 GN=LPCAT1 PE=1 SV=2	1.63089	0.00527962
sp|P49327|FAS_HUMAN_group_Fatty acid synthase OS=Homo sapiens OX=9606 GN=FASN PE=1 SV=3	1.15162	0.0052995
sp|Q16877|F264_HUMAN_group_6-phosphofructo-2-kinase_fructose-2,6-bisphosphatase 4 OS=Homo sapiens OX=9606 GN=PFKFB4 PE=1 SV=6	1.46533	0.00549811
sp|P00374|DYR_HUMAN_group_Dihydrofolate reductase OS=Homo sapiens OX=9606 GN=DHFR PE=1 SV=2	0.672953	0.00551425
sp|P53621|COPA_HUMAN_group_Coatomer subunit alpha OS=Homo sapiens OX=9606 GN=COPA PE=1 SV=2	1.19742	0.00555889
sp|Q12906|ILF3_HUMAN_group_Interleukin enhancer-binding factor 3 OS=Homo sapiens OX=9606 GN=ILF3 PE=1 SV=3	1.12265	0.00560087
sp|P20936|RASA1_HUMAN_group_Ras GTPase-activating protein 1 OS=Homo sapiens OX=9606 GN=RASA1 PE=1 SV=1	1.75137	0.0056252
sp|Q99471|PFD5_HUMAN_group_Prefoldin subunit 5 OS=Homo sapiens OX=9606 GN=PFDN5 PE=1 SV=2	1.28412	0.00564591
sp|O95155|UBE4B_HUMAN_group_Ubiquitin conjugation factor E4 B OS=Homo sapiens OX=9606 GN=UBE4B PE=1 SV=1	0.369549	0.0056497
sp|P33316|DUT_HUMAN_group_Deoxyuridine 5'-triphosphate nucleotidohydrolase, mitochondrial OS=Homo sapiens OX=9606 GN=DUT PE=1 SV=4	0.857393	0.00574264
sp|Q9UM00|TMCO1_HUMAN_group_Calcium load-activated calcium channel OS=Homo sapiens OX=9606 GN=TMCO1 PE=1 SV=2	0.864434	0.0057461
sp|P12111|CO6A3_HUMAN_group_Collagen alpha-3(VI) chain OS=Homo sapiens OX=9606 GN=COL6A3 PE=1 SV=5	1.3648	0.00576761
sp|Q99543|DNJC2_HUMAN_group_DnaJ homolog subfamily C member 2 OS=Homo sapiens OX=9606 GN=DNAJC2 PE=1 SV=4	0.745676	0.00582585
sp|P06493|CDK1_HUMAN_group_Cyclin-dependent kinase 1 OS=Homo sapiens OX=9606 GN=CDK1 PE=1 SV=3	0.655142	0.00586577
sp|P50990|TCPQ_HUMAN_group_T-complex protein 1 subunit theta OS=Homo sapiens OX=9606 GN=CCT8 PE=1 SV=4	1.06478	0.00593427
sp|P53396|ACLY_HUMAN_group_ATP-citrate synthase OS=Homo sapiens OX=9606 GN=ACLY PE=1 SV=3	1.24264	0.00594777
sp|O95456|PSMG1_HUMAN_group_Proteasome assembly chaperone 1 OS=Homo sapiens OX=9606 GN=PSMG1 PE=1 SV=1	1.1988	0.00600014
sp|P11021|BIP_HUMAN_group_Endoplasmic reticulum chaperone BiP OS=Homo sapiens OX=9606 GN=HSPA5 PE=1 SV=2	1.11684	0.00605963
sp|Q04446|GLGB_HUMAN_group_1,4-alpha-glucan-branching enzyme OS=Homo sapiens OX=9606 GN=GBE1 PE=1 SV=3	1.10639	0.00614761
sp|P25774|CATS_HUMAN_group_Cathepsin S OS=Homo sapiens OX=9606 GN=CTSS PE=1 SV=3	0.738244	0.00628266
sp|P84022|SMAD3_HUMAN_group_Mothers against decapentaplegic homolog 3 OS=Homo sapiens OX=9606 GN=SMAD3 PE=1 SV=1	1.54754	0.00636589
sp|P84077|ARF1_HUMAN_group_ADP-ribosylation factor 1 OS=Homo sapiens OX=9606 GN=ARF1 PE=1 SV=2	2.00021	0.00639793
sp|Q15036|SNX17_HUMAN_group_Sorting nexin-17 OS=Homo sapiens OX=9606 GN=SNX17 PE=1 SV=1	1.35237	0.00644167
sp|Q9UHL4|DPP2_HUMAN_group_Dipeptidyl peptidase 2 OS=Homo sapiens OX=9606 GN=DPP7 PE=1 SV=3	3.09315	0.00657975
sp|Q96TA1|NIBA2_HUMAN_group_Protein Niban 2 OS=Homo sapiens OX=9606 GN=NIBAN2 PE=1 SV=3	1.22744	0.00658214
sp|P35998|PRS7_HUMAN_group_26S proteasome regulatory subunit 7 OS=Homo sapiens OX=9606 GN=PSMC2 PE=1 SV=3	0.870878	0.00660583
sp|Q13724|MOGS_HUMAN_group_Mannosyl-oligosaccharide glucosidase OS=Homo sapiens OX=9606 GN=MOGS PE=1 SV=5	1.19092	0.00666261
sp|Q3KQV9|UAP1L_HUMAN_group_UDP-N-acetylhexosamine pyrophosphorylase-like protein 1 OS=Homo sapiens OX=9606 GN=UAP1L1 PE=1 SV=2	0.614907	0.00670914
sp|Q9UGP8|SEC63_HUMAN_group_Translocation protein SEC63 homolog OS=Homo sapiens OX=9606 GN=SEC63 PE=1 SV=2	0.893131	0.00672916
sp|P34949|MPI_HUMAN_group_Mannose-6-phosphate isomerase OS=Homo sapiens OX=9606 GN=MPI PE=1 SV=2	1.58338	0.00685246
sp|P30405|PPIF_HUMAN_group_Peptidyl-prolyl cis-trans isomerase F, mitochondrial OS=Homo sapiens OX=9606 GN=PPIF PE=1 SV=1	0.530302	0.00687032
sp|P24844|MYL9_HUMAN_group_Myosin regulatory light polypeptide 9 OS=Homo sapiens OX=9606 GN=MYL9 PE=1 SV=4	1.48788	0.00690964
sp|P55786|PSA_HUMAN_group_Puromycin-sensitive aminopeptidase OS=Homo sapiens OX=9606 GN=NPEPPS PE=1 SV=2	1.21515	0.00693582
sp|Q14181|DPOA2_HUMAN_group_DNA polymerase alpha subunit B OS=Homo sapiens OX=9606 GN=POLA2 PE=1 SV=2	0.627034	0.0069394
sp|P82933|RT09_HUMAN_group_28S ribosomal protein S9, mitochondrial OS=Homo sapiens OX=9606 GN=MRPS9 PE=1 SV=2	0.671707	0.00694946
sp|Q9NRV9|HEBP1_HUMAN_group_Heme-binding protein 1 OS=Homo sapiens OX=9606 GN=HEBP1 PE=1 SV=1	0.886578	0.00696202
sp|O95563|MPC2_HUMAN_group_Mitochondrial pyruvate carrier 2 OS=Homo sapiens OX=9606 GN=MPC2 PE=1 SV=1	1.26364	0.00697002
sp|P51116|FXR2_HUMAN_group_RNA-binding protein FXR2 OS=Homo sapiens OX=9606 GN=FXR2 PE=1 SV=2	0.639523	0.00702222
sp|Q99614|TTC1_HUMAN_group_Tetratricopeptide repeat protein 1 OS=Homo sapiens OX=9606 GN=TTC1 PE=1 SV=1	1.32198	0.00707921
sp|Q96A33|CCD47_HUMAN_group_PAT complex subunit CCDC47 OS=Homo sapiens OX=9606 GN=CCDC47 PE=1 SV=1	1.44751	0.00707923
sp|P13073|COX41_HUMAN_group_Cytochrome c oxidase subunit 4 isoform 1, mitochondrial OS=Homo sapiens OX=9606 GN=COX4I1 PE=1 SV=1	0.790409	0.00709856
sp|Q15392|DHC24_HUMAN_group_Delta(24)-sterol reductase OS=Homo sapiens OX=9606 GN=DHCR24 PE=1 SV=2	0.853574	0.00717363
sp|Q9H0U3|MAGT1_HUMAN_group_Magnesium transporter protein 1 OS=Homo sapiens OX=9606 GN=MAGT1 PE=1 SV=1	1.6521	0.00722086
sp|P49023|PAXI_HUMAN_group_Paxillin OS=Homo sapiens OX=9606 GN=PXN PE=1 SV=3	1.20916	0.00725396
sp|O75347|TBCA_HUMAN_group_Tubulin-specific chaperone A OS=Homo sapiens OX=9606 GN=TBCA PE=1 SV=3	1.29004	0.00727937
sp|Q9BY44|EIF2A_HUMAN_group_Eukaryotic translation initiation factor 2A OS=Homo sapiens OX=9606 GN=EIF2A PE=1 SV=3	1.32674	0.00732171
sp|Q99755|PI51A_HUMAN_group_Phosphatidylinositol 4-phosphate 5-kinase type-1 alpha OS=Homo sapiens OX=9606 GN=PIP5K1A PE=1 SV=1	0.789776	0.00732505
sp|Q92614|MY18A_HUMAN_group_Unconventional myosin-XVIIIa OS=Homo sapiens OX=9606 GN=MYO18A PE=1 SV=3	1.38489	0.00734192
sp|P49588|SYAC_HUMAN_group_Alanine--tRNA ligase, cytoplasmic OS=Homo sapiens OX=9606 GN=AARS1 PE=1 SV=2	0.870447	0.00737948
sp|Q9BV79|MECR_HUMAN_group_Enoyl-[acyl-carrier-protein] reductase, mitochondrial OS=Homo sapiens OX=9606 GN=MECR PE=1 SV=2	0.805086	0.00744785
sp|O00560|SDCB1_HUMAN_group_Syntenin-1 OS=Homo sapiens OX=9606 GN=SDCBP PE=1 SV=1	0.629847	0.00746531
sp|Q9UBM7|DHCR7_HUMAN_group_7-dehydrocholesterol reductase OS=Homo sapiens OX=9606 GN=DHCR7 PE=1 SV=1	0.864355	0.00758607
sp|P45880|VDAC2_HUMAN_group_Voltage-dependent anion-selective channel protein 2 OS=Homo sapiens OX=9606 GN=VDAC2 PE=1 SV=2	0.848444	0.00763204
sp|P18206|VINC_HUMAN_group_Vinculin OS=Homo sapiens OX=9606 GN=VCL PE=1 SV=4	1.1393	0.00763858
sp|Q5T0D9|TPRGL_HUMAN_group_Tumor protein p63-regulated gene 1-like protein OS=Homo sapiens OX=9606 GN=TPRG1L PE=1 SV=1	0.901209	0.00765322
sp|P26639|SYTC_HUMAN_group_Threonine--tRNA ligase 1, cytoplasmic OS=Homo sapiens OX=9606 GN=TARS1 PE=1 SV=3	1.1371	0.0076856
sp|Q9H3U5|MFSD1_HUMAN_group_Major facilitator superfamily domain-containing protein 1 OS=Homo sapiens OX=9606 GN=MFSD1 PE=2 SV=2	0.791913	0.00770846
sp|Q6UXN9|WDR82_HUMAN_group_WD repeat-containing protein 82 OS=Homo sapiens OX=9606 GN=WDR82 PE=1 SV=1	0.653351	0.00771796
sp|P22087|FBRL_HUMAN_group_rRNA 2'-O-methyltransferase fibrillarin OS=Homo sapiens OX=9606 GN=FBL PE=1 SV=2	0.808348	0.0077256
sp|P17931|LEG3_HUMAN_group_Galectin-3 OS=Homo sapiens OX=9606 GN=LGALS3 PE=1 SV=5	0.833903	0.00775805
sp|P55884|EIF3B_HUMAN_group_Eukaryotic translation initiation factor 3 subunit B OS=Homo sapiens OX=9606 GN=EIF3B PE=1 SV=3	1.12899	0.00778143
sp|P51610|HCFC1_HUMAN_group_Host cell factor 1 OS=Homo sapiens OX=9606 GN=HCFC1 PE=1 SV=2	0.920474	0.00782968
sp|O75208|COQ9_HUMAN_group_Ubiquinone biosynthesis protein COQ9, mitochondrial OS=Homo sapiens OX=9606 GN=COQ9 PE=1 SV=1	0.787382	0.00787019
sp|Q8TAT6|NPL4_HUMAN_group_Nuclear protein localization protein 4 homolog OS=Homo sapiens OX=9606 GN=NPLOC4 PE=1 SV=3	1.18337	0.00792367
sp|P01024|CO3_HUMAN_group_Complement C3 OS=Homo sapiens OX=9606 GN=C3 PE=1 SV=2	0.667555	0.00802077
sp|Q13263|TIF1B_HUMAN_group_Transcription intermediary factor 1-beta OS=Homo sapiens OX=9606 GN=TRIM28 PE=1 SV=5	0.766787	0.00804144
sp|Q5VYK3|ECM29_HUMAN_group_Proteasome adapter and scaffold protein ECM29 OS=Homo sapiens OX=9606 GN=ECPAS PE=1 SV=2	1.19322	0.00810998
sp|P50995|ANX11_HUMAN_group_Annexin A11 OS=Homo sapiens OX=9606 GN=ANXA11 PE=1 SV=1	1.1657	0.00820257
sp|Q969U7|PSMG2_HUMAN_group_Proteasome assembly chaperone 2 OS=Homo sapiens OX=9606 GN=PSMG2 PE=1 SV=1	0.728836	0.00820405
sp|Q13418|ILK_HUMAN_group_Integrin-linked protein kinase OS=Homo sapiens OX=9606 GN=ILK PE=1 SV=2	1.26015	0.0082543
sp|P21283|VATC1_HUMAN_group_V-type proton ATPase subunit C 1 OS=Homo sapiens OX=9606 GN=ATP6V1C1 PE=1 SV=4	0.788775	0.00832311
sp|P52888|THOP1_HUMAN_group_Thimet oligopeptidase OS=Homo sapiens OX=9606 GN=THOP1 PE=1 SV=2	0.864636	0.00832582
sp|Q9NVI7|ATD3A_HUMAN_group_ATPase family AAA domain-containing protein 3A OS=Homo sapiens OX=9606 GN=ATAD3A PE=1 SV=2	1.40515	0.00841049
sp|Q9Y3D8|KAD6_HUMAN_group_Adenylate kinase isoenzyme 6 OS=Homo sapiens OX=9606 GN=AK6 PE=1 SV=1	0.799894	0.00863793
sp|O75874|IDHC_HUMAN_group_Isocitrate dehydrogenase [NADP] cytoplasmic OS=Homo sapiens OX=9606 GN=IDH1 PE=1 SV=2	0.872932	0.00864706
sp|Q06033|ITIH3_HUMAN_group_Inter-alpha-trypsin inhibitor heavy chain H3 OS=Homo sapiens OX=9606 GN=ITIH3 PE=1 SV=2	0.40744	0.00868748
sp|P25786|PSA1_HUMAN_group_Proteasome subunit alpha type-1 OS=Homo sapiens OX=9606 GN=PSMA1 PE=1 SV=1	0.89759	0.0087564
sp|O94979|SC31A_HUMAN_group_Protein transport protein Sec31A OS=Homo sapiens OX=9606 GN=SEC31A PE=1 SV=3	1.15319	0.00877218
sp|P61204|ARF3_HUMAN_group_ADP-ribosylation factor 3 OS=Homo sapiens OX=9606 GN=ARF3 PE=1 SV=2	0.642863	0.00880034
sp|P09417|DHPR_HUMAN_group_Dihydropteridine reductase OS=Homo sapiens OX=9606 GN=QDPR PE=1 SV=2	0.858626	0.00885325
sp|O14548|COX7R_HUMAN_group_Cytochrome c oxidase subunit 7A-related protein, mitochondrial OS=Homo sapiens OX=9606 GN=COX7A2L PE=1 SV=2	0.849215	0.00885766
sp|O75368|SH3L1_HUMAN_group_SH3 domain-binding glutamic acid-rich-like protein OS=Homo sapiens OX=9606 GN=SH3BGRL PE=1 SV=1	1.36512	0.00894182
sp|O96008|TOM40_HUMAN_group_Mitochondrial import receptor subunit TOM40 homolog OS=Homo sapiens OX=9606 GN=TOMM40 PE=1 SV=1	0.833763	0.00894833
sp|P11142|HSP7C_HUMAN_group_Heat shock cognate 71 kDa protein OS=Homo sapiens OX=9606 GN=HSPA8 PE=1 SV=1	0.885609	0.00901343
sp|O75352|MPU1_HUMAN_group_Mannose-P-dolichol utilization defect 1 protein OS=Homo sapiens OX=9606 GN=MPDU1 PE=1 SV=2	1.35297	0.00901357
sp|Q9Y3B2|EXOS1_HUMAN_group_Exosome complex component CSL4 OS=Homo sapiens OX=9606 GN=EXOSC1 PE=1 SV=1	0.739454	0.00904113
sp|Q9P003|CNIH4_HUMAN_group_Protein cornichon homolog 4 OS=Homo sapiens OX=9606 GN=CNIH4 PE=1 SV=1	0.759006	0.00923502
sp|Q9BQ52|RNZ2_HUMAN_group_Zinc phosphodiesterase ELAC protein 2 OS=Homo sapiens OX=9606 GN=ELAC2 PE=1 SV=2	0.870986	0.00937222
sp|P07686|HEXB_HUMAN_group_Beta-hexosaminidase subunit beta OS=Homo sapiens OX=9606 GN=HEXB PE=1 SV=4	1.17069	0.00940057
sp|Q5SSJ5|HP1B3_HUMAN_group_Heterochromatin protein 1-binding protein 3 OS=Homo sapiens OX=9606 GN=HP1BP3 PE=1 SV=1	1.45991	0.00941825
sp|P06865|HEXA_HUMAN_group_Beta-hexosaminidase subunit alpha OS=Homo sapiens OX=9606 GN=HEXA PE=1 SV=2	1.35966	0.00950212
sp|P13674|P4HA1_HUMAN_group_Prolyl 4-hydroxylase subunit alpha-1 OS=Homo sapiens OX=9606 GN=P4HA1 PE=1 SV=2	1.34124	0.00951136
sp|Q9NX63|MIC19_HUMAN_group_MICOS complex subunit MIC19 OS=Homo sapiens OX=9606 GN=CHCHD3 PE=1 SV=1	0.756752	0.00965924
sp|Q14566|MCM6_HUMAN_group_DNA replication licensing factor MCM6 OS=Homo sapiens OX=9606 GN=MCM6 PE=1 SV=1	0.864241	0.00982224
sp|Q9P1F3|ABRAL_HUMAN_group_Costars family protein ABRACL OS=Homo sapiens OX=9606 GN=ABRACL PE=1 SV=1	0.860158	0.00997045
sp|Q16698|DECR_HUMAN_group_2,4-dienoyl-CoA reductase [(3E)-enoyl-CoA-producing], mitochondrial OS=Homo sapiens OX=9606 GN=DECR1 PE=1 SV=1	1.3058	0.0100388
sp|Q9Y2Z9|COQ6_HUMAN_group_Ubiquinone biosynthesis monooxygenase COQ6, mitochondrial OS=Homo sapiens OX=9606 GN=COQ6 PE=1 SV=2	0.826555	0.0100588
sp|P35659|DEK_HUMAN_group_Protein DEK OS=Homo sapiens OX=9606 GN=DEK PE=1 SV=1	0.634709	0.0100676
sp|Q7Z417|NUFP2_HUMAN_group_FMR1-interacting protein NUFIP2 OS=Homo sapiens OX=9606 GN=NUFIP2 PE=1 SV=1	2.46056	0.0101067
sp|Q96DG6|CMBL_HUMAN_group_Carboxymethylenebutenolidase homolog OS=Homo sapiens OX=9606 GN=CMBL PE=1 SV=1	1.48651	0.0102353
sp|Q08722|CD47_HUMAN_group_Leukocyte surface antigen CD47 OS=Homo sapiens OX=9606 GN=CD47 PE=1 SV=1	0.756042	0.0102828
sp|Q9UHG3|PCYOX_HUMAN_group_Prenylcysteine oxidase 1 OS=Homo sapiens OX=9606 GN=PCYOX1 PE=1 SV=3	1.26139	0.0103226
sp|Q9H299|SH3L3_HUMAN_group_SH3 domain-binding glutamic acid-rich-like protein 3 OS=Homo sapiens OX=9606 GN=SH3BGRL3 PE=1 SV=1	1.23028	0.0103674
sp|Q5H9R7|PP6R3_HUMAN_group_Serine_threonine-protein phosphatase 6 regulatory subunit 3 OS=Homo sapiens OX=9606 GN=PPP6R3 PE=1 SV=2	0.811958	0.0104078
sp|Q9UHD1|CHRD1_HUMAN_group_Cysteine and histidine-rich domain-containing protein 1 OS=Homo sapiens OX=9606 GN=CHORDC1 PE=1 SV=2	0.577431	0.0104709
sp|O75083|WDR1_HUMAN_group_WD repeat-containing protein 1 OS=Homo sapiens OX=9606 GN=WDR1 PE=1 SV=4	1.24245	0.0106621
sp|O75794|CD123_HUMAN_group_Cell division cycle protein 123 homolog OS=Homo sapiens OX=9606 GN=CDC123 PE=1 SV=1	0.721542	0.010764
sp|P69905|HBA_HUMAN_group_Hemoglobin subunit alpha OS=Homo sapiens OX=9606 GN=HBA2 PE=1 SV=2	0.609602	0.010837
sp|P53007|TXTP_HUMAN_group_Tricarboxylate transport protein, mitochondrial OS=Homo sapiens OX=9606 GN=SLC25A1 PE=1 SV=2	1.26449	0.010873
sp|Q96DB5|RMD1_HUMAN_group_Regulator of microtubule dynamics protein 1 OS=Homo sapiens OX=9606 GN=RMDN1 PE=1 SV=1	0.853138	0.0108991
sp|Q9BZZ5|API5_HUMAN_group_Apoptosis inhibitor 5 OS=Homo sapiens OX=9606 GN=API5 PE=1 SV=3	0.81728	0.0109003
sp|P09132|SRP19_HUMAN_group_Signal recognition particle 19 kDa protein OS=Homo sapiens OX=9606 GN=SRP19 PE=1 SV=3	0.805805	0.0110995
sp|O60711|LPXN_HUMAN_group_Leupaxin OS=Homo sapiens OX=9606 GN=LPXN PE=1 SV=1	0.867576	0.0111143
sp|Q9BTE3|MCMBP_HUMAN_group_Mini-chromosome maintenance complex-binding protein OS=Homo sapiens OX=9606 GN=MCMBP PE=1 SV=2	0.736157	0.0111487
sp|Q9Y5J5|PHLA3_HUMAN_group_Pleckstrin homology-like domain family A member 3 OS=Homo sapiens OX=9606 GN=PHLDA3 PE=1 SV=1	0.881515	0.0111589
sp|Q96A35|RM24_HUMAN_group_39S ribosomal protein L24, mitochondrial OS=Homo sapiens OX=9606 GN=MRPL24 PE=1 SV=1	1.42055	0.0112205
sp|Q96GK7|FAH2A_HUMAN_group_Fumarylacetoacetate hydrolase domain-containing protein 2A OS=Homo sapiens OX=9606 GN=FAHD2A PE=1 SV=1	1.17555	0.0113415
sp|Q9NTK5|OLA1_HUMAN_group_Obg-like ATPase 1 OS=Homo sapiens OX=9606 GN=OLA1 PE=1 SV=2	1.11492	0.0113558
sp|Q9UJS0|S2513_HUMAN_group_Electrogenic aspartate_glutamate antiporter SLC25A13, mitochondrial OS=Homo sapiens OX=9606 GN=SLC25A13 PE=1 SV=2	0.827804	0.0114157
sp|Q96D46|NMD3_HUMAN_group_60S ribosomal export protein NMD3 OS=Homo sapiens OX=9606 GN=NMD3 PE=1 SV=1	3.89763	0.011417
sp|O60238|BNI3L_HUMAN_group_BCL2_adenovirus E1B 19 kDa protein-interacting protein 3-like OS=Homo sapiens OX=9606 GN=BNIP3L PE=1 SV=1	1.1908	0.0114568
sp|Q16222|UAP1_HUMAN_group_UDP-N-acetylhexosamine pyrophosphorylase OS=Homo sapiens OX=9606 GN=UAP1 PE=1 SV=3	0.756736	0.0115917
sp|Q9BRC7|PLCD4_HUMAN_group_1-phosphatidylinositol 4,5-bisphosphate phosphodiesterase delta-4 OS=Homo sapiens OX=9606 GN=PLCD4 PE=1 SV=1	1.83282	0.0116543
sp|Q92616|GCN1_HUMAN_group_eIF-2-alpha kinase activator GCN1 OS=Homo sapiens OX=9606 GN=GCN1 PE=1 SV=7	1.11757	0.011671
sp|Q9Y223|GLCNE_HUMAN_group_Bifunctional UDP-N-acetylglucosamine 2-epimerase_N-acetylmannosamine kinase OS=Homo sapiens OX=9606 GN=GNE PE=1 SV=1	0.499428	0.0116966
sp|Q9H910|JUPI2_HUMAN_group_Jupiter microtubule associated homolog 2 OS=Homo sapiens OX=9606 GN=JPT2 PE=1 SV=1	0.562424	0.0117403
sp|P33993|MCM7_HUMAN_group_DNA replication licensing factor MCM7 OS=Homo sapiens OX=9606 GN=MCM7 PE=1 SV=4	0.903047	0.011761
sp|Q8N6T3|ARFG1_HUMAN_group_ADP-ribosylation factor GTPase-activating protein 1 OS=Homo sapiens OX=9606 GN=ARFGAP1 PE=1 SV=2	1.23319	0.0118241
sp|O95340|PAPS2_HUMAN_group_Bifunctional 3'-phosphoadenosine 5'-phosphosulfate synthase 2 OS=Homo sapiens OX=9606 GN=PAPSS2 PE=1 SV=2	0.694136	0.011855
sp|O00244|ATOX1_HUMAN_group_Copper transport protein ATOX1 OS=Homo sapiens OX=9606 GN=ATOX1 PE=1 SV=1	1.45162	0.0118576
sp|P62913|RL11_HUMAN_group_60S ribosomal protein L11 OS=Homo sapiens OX=9606 GN=RPL11 PE=1 SV=2	1.08221	0.011862
sp|Q14739|LBR_HUMAN_group_Delta(14)-sterol reductase LBR OS=Homo sapiens OX=9606 GN=LBR PE=1 SV=2	0.628254	0.0119752
sp|P04080|CYTB_HUMAN_group_Cystatin-B OS=Homo sapiens OX=9606 GN=CSTB PE=1 SV=2	0.845143	0.012023
sp|Q07812|BAX_HUMAN_group_Apoptosis regulator BAX OS=Homo sapiens OX=9606 GN=BAX PE=1 SV=1	1.47573	0.0120867
sp|Q6NZI2|CAVN1_HUMAN_group_Caveolae-associated protein 1 OS=Homo sapiens OX=9606 GN=CAVIN1 PE=1 SV=1	1.19952	0.0121442
sp|P59998|ARPC4_HUMAN_group_Actin-related protein 2_3 complex subunit 4 OS=Homo sapiens OX=9606 GN=ARPC4 PE=1 SV=3	1.07224	0.0121515
sp|P45974|UBP5_HUMAN_group_Ubiquitin carboxyl-terminal hydrolase 5 OS=Homo sapiens OX=9606 GN=USP5 PE=1 SV=2	1.18526	0.0121697
sp|Q96RS6|NUDC1_HUMAN_group_NudC domain-containing protein 1 OS=Homo sapiens OX=9606 GN=NUDCD1 PE=1 SV=2	0.766833	0.0122178
sp|Q9Y6H1|CHCH2_HUMAN_group_Coiled-coil-helix-coiled-coil-helix domain-containing protein 2 OS=Homo sapiens OX=9606 GN=CHCHD2 PE=1 SV=1	1.31339	0.0122557
sp|Q8NI36|WDR36_HUMAN_group_WD repeat-containing protein 36 OS=Homo sapiens OX=9606 GN=WDR36 PE=1 SV=1	0.83509	0.0122684
sp|Q15436|SC23A_HUMAN_group_Protein transport protein Sec23A OS=Homo sapiens OX=9606 GN=SEC23A PE=1 SV=2	1.13437	0.0122836
sp|P12109|CO6A1_HUMAN_group_Collagen alpha-1(VI) chain OS=Homo sapiens OX=9606 GN=COL6A1 PE=1 SV=3	1.40106	0.0123301
sp|P41250|GARS_HUMAN_group_Glycine--tRNA ligase OS=Homo sapiens OX=9606 GN=GARS1 PE=1 SV=3	0.942108	0.012347
sp|P57088|TMM33_HUMAN_group_Transmembrane protein 33 OS=Homo sapiens OX=9606 GN=TMEM33 PE=1 SV=2	1.30407	0.0123578
sp|Q13813|SPTN1_HUMAN_group_Spectrin alpha chain, non-erythrocytic 1 OS=Homo sapiens OX=9606 GN=SPTAN1 PE=1 SV=3	1.18258	0.0124625
sp|Q9Y2X7|GIT1_HUMAN_group_ARF GTPase-activating protein GIT1 OS=Homo sapiens OX=9606 GN=GIT1 PE=1 SV=2	1.61802	0.0124854
sp|P26440|IVD_HUMAN_group_Isovaleryl-CoA dehydrogenase, mitochondrial OS=Homo sapiens OX=9606 GN=IVD PE=1 SV=2	1.51018	0.0124884
sp|Q03001|DYST_HUMAN_group_Dystonin OS=Homo sapiens OX=9606 GN=DST PE=1 SV=4	1.42243	0.0125931
sp|Q9BPW8|NIPS1_HUMAN_group_Protein NipSnap homolog 1 OS=Homo sapiens OX=9606 GN=NIPSNAP1 PE=1 SV=1	1.2843	0.0127249
sp|Q16799|RTN1_HUMAN_group_Reticulon-1 OS=Homo sapiens OX=9606 GN=RTN1 PE=1 SV=1	1.4292	0.0127617
sp|P19525|E2AK2_HUMAN_group_Interferon-induced, double-stranded RNA-activated protein kinase OS=Homo sapiens OX=9606 GN=EIF2AK2 PE=1 SV=2	1.14366	0.0128719
sp|P49747|COMP_HUMAN_group_Cartilage oligomeric matrix protein OS=Homo sapiens OX=9606 GN=COMP PE=1 SV=2	0.609559	0.0130019
sp|Q15046|SYK_HUMAN_group_Lysine--tRNA ligase OS=Homo sapiens OX=9606 GN=KARS1 PE=1 SV=3	0.947094	0.013029
sp|P08865|RSSA_HUMAN_group_40S ribosomal protein SA OS=Homo sapiens OX=9606 GN=RPSA PE=1 SV=4	0.7836	0.0131269
sp|P49915|GUAA_HUMAN_group_GMP synthase [glutamine-hydrolyzing] OS=Homo sapiens OX=9606 GN=GMPS PE=1 SV=1	0.86374	0.0131651
sp|Q969X5|ERGI1_HUMAN_group_Endoplasmic reticulum-Golgi intermediate compartment protein 1 OS=Homo sapiens OX=9606 GN=ERGIC1 PE=1 SV=1	1.42593	0.0131881
sp|P18887|XRCC1_HUMAN_group_DNA repair protein XRCC1 OS=Homo sapiens OX=9606 GN=XRCC1 PE=1 SV=3	0.783948	0.0132023
sp|P08123|CO1A2_HUMAN_group_Collagen alpha-2(I) chain OS=Homo sapiens OX=9606 GN=COL1A2 PE=1 SV=7	1.43604	0.0134877
sp|Q9H0U4|RAB1B_HUMAN_group_Ras-related protein Rab-1B OS=Homo sapiens OX=9606 GN=RAB1B PE=1 SV=1	0.937993	0.013533
sp|O94808|GFPT2_HUMAN_group_Glutamine--fructose-6-phosphate aminotransferase [isomerizing] 2 OS=Homo sapiens OX=9606 GN=GFPT2 PE=1 SV=3	1.16793	0.0135534
sp|Q12965|MYO1E_HUMAN_group_Unconventional myosin-Ie OS=Homo sapiens OX=9606 GN=MYO1E PE=1 SV=2	1.21768	0.0136983
sp|P0CW20|LIMS4_HUMAN_group_LIM and senescent cell antigen-like-containing domain protein 4 OS=Homo sapiens OX=9606 GN=LIMS4 PE=1 SV=1	1.39522	0.0138142
sp|P00367|DHE3_HUMAN_group_Glutamate dehydrogenase 1, mitochondrial OS=Homo sapiens OX=9606 GN=GLUD1 PE=1 SV=2	1.07262	0.0138847
sp|P05455|LA_HUMAN_group_Lupus La protein OS=Homo sapiens OX=9606 GN=SSB PE=1 SV=2	1.12613	0.0139668
sp|A2RRP1|NBAS_HUMAN_group_NBAS subunit of NRZ tethering complex OS=Homo sapiens OX=9606 GN=NBAS PE=1 SV=2	1.56804	0.01404
sp|Q01581|HMCS1_HUMAN_group_Hydroxymethylglutaryl-CoA synthase, cytoplasmic OS=Homo sapiens OX=9606 GN=HMGCS1 PE=1 SV=2	0.798928	0.0141077
sp|Q96N66|MBOA7_HUMAN_group_Lysophospholipid acyltransferase 7 OS=Homo sapiens OX=9606 GN=MBOAT7 PE=1 SV=2	0.792441	0.0141893
sp|P11234|RALB_HUMAN_group_Ras-related protein Ral-B OS=Homo sapiens OX=9606 GN=RALB PE=1 SV=1	0.835384	0.0141961
sp|Q6RW13|ATRAP_HUMAN_group_Type-1 angiotensin II receptor-associated protein OS=Homo sapiens OX=9606 GN=AGTRAP PE=1 SV=1	0.88842	0.0142506
sp|P13797|PLST_HUMAN_group_Plastin-3 OS=Homo sapiens OX=9606 GN=PLS3 PE=1 SV=4	1.12847	0.0143902
sp|P68371|TBB4B_HUMAN_group_Tubulin beta-4B chain OS=Homo sapiens OX=9606 GN=TUBB4B PE=1 SV=1	0.900168	0.0143933
sp|O00159|MYO1C_HUMAN_group_Unconventional myosin-Ic OS=Homo sapiens OX=9606 GN=MYO1C PE=1 SV=4	1.12802	0.0143954
sp|Q05086|UBE3A_HUMAN_group_Ubiquitin-protein ligase E3A OS=Homo sapiens OX=9606 GN=UBE3A PE=1 SV=4	2.48833	0.0144609
sp|P53634|CATC_HUMAN_group_Dipeptidyl peptidase 1 OS=Homo sapiens OX=9606 GN=CTSC PE=1 SV=2	1.309	0.0144701
sp|P27105|STOM_HUMAN_group_Stomatin OS=Homo sapiens OX=9606 GN=STOM PE=1 SV=3	0.772744	0.0145392
sp|Q5JVF3|PCID2_HUMAN_group_PCI domain-containing protein 2 OS=Homo sapiens OX=9606 GN=PCID2 PE=1 SV=2	1.15417	0.014563
sp|Q96M27|PRRC1_HUMAN_group_Protein PRRC1 OS=Homo sapiens OX=9606 GN=PRRC1 PE=1 SV=1	1.19214	0.0145914
sp|Q9Y262|EIF3L_HUMAN_group_Eukaryotic translation initiation factor 3 subunit L OS=Homo sapiens OX=9606 GN=EIF3L PE=1 SV=1	1.14924	0.0146675
sp|P42126|ECI1_HUMAN_group_Enoyl-CoA delta isomerase 1, mitochondrial OS=Homo sapiens OX=9606 GN=ECI1 PE=1 SV=1	0.790932	0.0147141
sp|Q9H5X1|CIA2A_HUMAN_group_Cytosolic iron-sulfur assembly component 2A OS=Homo sapiens OX=9606 GN=CIAO2A PE=1 SV=1	0.756858	0.0147148
sp|P59780|AP3S2_HUMAN_group_AP-3 complex subunit sigma-2 OS=Homo sapiens OX=9606 GN=AP3S2 PE=2 SV=1	1.50633	0.0147567
sp|Q96RN5|MED15_HUMAN_group_Mediator of RNA polymerase II transcription subunit 15 OS=Homo sapiens OX=9606 GN=MED15 PE=1 SV=2	0.775474	0.0147752
sp|P50213|IDH3A_HUMAN_group_Isocitrate dehydrogenase [NAD] subunit alpha, mitochondrial OS=Homo sapiens OX=9606 GN=IDH3A PE=1 SV=1	0.868527	0.0150503
sp|P05023|AT1A1_HUMAN_group_Sodium_potassium-transporting ATPase subunit alpha-1 OS=Homo sapiens OX=9606 GN=ATP1A1 PE=1 SV=1	0.860931	0.0150849
sp|Q96BY6|DOC10_HUMAN_group_Dedicator of cytokinesis protein 10 OS=Homo sapiens OX=9606 GN=DOCK10 PE=1 SV=3	0.739285	0.0151114
sp|Q8N4H5|TOM5_HUMAN_group_Mitochondrial import receptor subunit TOM5 homolog OS=Homo sapiens OX=9606 GN=TOMM5 PE=1 SV=1	2.21618	0.0151574
sp|P49585|PCY1A_HUMAN_group_Choline-phosphate cytidylyltransferase A OS=Homo sapiens OX=9606 GN=PCYT1A PE=1 SV=2	0.920724	0.015263
sp|Q9UL46|PSME2_HUMAN_group_Proteasome activator complex subunit 2 OS=Homo sapiens OX=9606 GN=PSME2 PE=1 SV=4	0.681477	0.0152845
sp|Q96FQ6|S10AG_HUMAN_group_Protein S100-A16 OS=Homo sapiens OX=9606 GN=S100A16 PE=1 SV=1	1.34874	0.0153499
sp|Q9H4A3|WNK1_HUMAN_group_Serine_threonine-protein kinase WNK1 OS=Homo sapiens OX=9606 GN=WNK1 PE=1 SV=2	0.793336	0.0153621
sp|Q9H8S9|MOB1A_HUMAN_group_MOB kinase activator 1A OS=Homo sapiens OX=9606 GN=MOB1A PE=1 SV=4	0.814579	0.0154471
sp|P84090|ERH_HUMAN_group_Enhancer of rudimentary homolog OS=Homo sapiens OX=9606 GN=ERH PE=1 SV=1	2.07968	0.0155249
sp|P07203|GPX1_HUMAN_group_Glutathione peroxidase 1 OS=Homo sapiens OX=9606 GN=GPX1 PE=1 SV=4	0.860701	0.015593
sp|Q9NS86|LANC2_HUMAN_group_LanC-like protein 2 OS=Homo sapiens OX=9606 GN=LANCL2 PE=1 SV=1	0.841835	0.0156217
sp|O94855|SC24D_HUMAN_group_Protein transport protein Sec24D OS=Homo sapiens OX=9606 GN=SEC24D PE=1 SV=2	1.70064	0.0156497
sp|Q9BSJ8|ESYT1_HUMAN_group_Extended synaptotagmin-1 OS=Homo sapiens OX=9606 GN=ESYT1 PE=1 SV=1	1.19909	0.0156915
sp|Q02978|M2OM_HUMAN_group_Mitochondrial 2-oxoglutarate_malate carrier protein OS=Homo sapiens OX=9606 GN=SLC25A11 PE=1 SV=3	1.12687	0.0156963
sp|Q9Y608|LRRF2_HUMAN_group_Leucine-rich repeat flightless-interacting protein 2 OS=Homo sapiens OX=9606 GN=LRRFIP2 PE=1 SV=1	1.37551	0.0159416
sp|Q15435|PP1R7_HUMAN_group_Protein phosphatase 1 regulatory subunit 7 OS=Homo sapiens OX=9606 GN=PPP1R7 PE=1 SV=1	1.18603	0.0159516
sp|Q96ST3|SIN3A_HUMAN_group_Paired amphipathic helix protein Sin3a OS=Homo sapiens OX=9606 GN=SIN3A PE=1 SV=2	1.48604	0.0160491
sp|Q92685|ALG3_HUMAN_group_Dol-P-Man:Man(5)GlcNAc(2)-PP-Dol alpha-1,3-mannosyltransferase OS=Homo sapiens OX=9606 GN=ALG3 PE=1 SV=1	0.80686	0.0160587
sp|O75367|H2AY_HUMAN_group_Core histone macro-H2A.1 OS=Homo sapiens OX=9606 GN=MACROH2A1 PE=1 SV=4	0.777792	0.0160879
sp|Q15642|CIP4_HUMAN_group_Cdc42-interacting protein 4 OS=Homo sapiens OX=9606 GN=TRIP10 PE=1 SV=3	0.590657	0.0161364
sp|Q8N0X7|SPART_HUMAN_group_Spartin OS=Homo sapiens OX=9606 GN=SPART PE=1 SV=1	0.832758	0.0161464
sp|O60547|GMDS_HUMAN_group_GDP-mannose 4,6 dehydratase OS=Homo sapiens OX=9606 GN=GMDS PE=1 SV=1	2.23667	0.0163297
sp|O75348|VATG1_HUMAN_group_V-type proton ATPase subunit G 1 OS=Homo sapiens OX=9606 GN=ATP6V1G1 PE=1 SV=3	0.887408	0.0163596
sp|Q9Y6W5|WASF2_HUMAN_group_Actin-binding protein WASF2 OS=Homo sapiens OX=9606 GN=WASF2 PE=1 SV=3	0.821054	0.016435
sp|P30040|ERP29_HUMAN_group_Endoplasmic reticulum resident protein 29 OS=Homo sapiens OX=9606 GN=ERP29 PE=1 SV=4	0.918878	0.016515
sp|Q9UBC2|EP15R_HUMAN_group_Epidermal growth factor receptor substrate 15-like 1 OS=Homo sapiens OX=9606 GN=EPS15L1 PE=1 SV=1	0.680882	0.0165519
sp|P12694|ODBA_HUMAN_group_2-oxoisovalerate dehydrogenase subunit alpha, mitochondrial OS=Homo sapiens OX=9606 GN=BCKDHA PE=1 SV=2	2.23297	0.0165846
sp|P08240|SRPRA_HUMAN_group_Signal recognition particle receptor subunit alpha OS=Homo sapiens OX=9606 GN=SRPRA PE=1 SV=2	1.37611	0.0166035
sp|Q08431|MFGM_HUMAN_group_Lactadherin OS=Homo sapiens OX=9606 GN=MFGE8 PE=1 SV=3	0.301678	0.0166397
sp|P00533|EGFR_HUMAN_group_Epidermal growth factor receptor OS=Homo sapiens OX=9606 GN=EGFR PE=1 SV=2	0.782445	0.0166857
sp|Q969H8|MYDGF_HUMAN_group_Myeloid-derived growth factor OS=Homo sapiens OX=9606 GN=MYDGF PE=1 SV=1	2.83197	0.0167469
sp|Q99829|CPNE1_HUMAN_group_Copine-1 OS=Homo sapiens OX=9606 GN=CPNE1 PE=1 SV=1	1.1279	0.0167832
sp|Q7Z7H5|TMED4_HUMAN_group_Transmembrane emp24 domain-containing protein 4 OS=Homo sapiens OX=9606 GN=TMED4 PE=1 SV=1	2.1179	0.0169653
sp|Q7Z460|CLAP1_HUMAN_group_CLIP-associating protein 1 OS=Homo sapiens OX=9606 GN=CLASP1 PE=1 SV=1	0.697724	0.0169772
sp|Q969G6|RIFK_HUMAN_group_Riboflavin kinase OS=Homo sapiens OX=9606 GN=RFK PE=1 SV=2	0.712647	0.0170118
sp|P49792|RBP2_HUMAN_group_E3 SUMO-protein ligase RanBP2 OS=Homo sapiens OX=9606 GN=RANBP2 PE=1 SV=2	1.32578	0.0170599
sp|P63208|SKP1_HUMAN_group_S-phase kinase-associated protein 1 OS=Homo sapiens OX=9606 GN=SKP1 PE=1 SV=2	1.38276	0.0172188
sp|Q16864|VATF_HUMAN_group_V-type proton ATPase subunit F OS=Homo sapiens OX=9606 GN=ATP6V1F PE=1 SV=2	0.76266	0.0174264
sp|P54709|AT1B3_HUMAN_group_Sodium_potassium-transporting ATPase subunit beta-3 OS=Homo sapiens OX=9606 GN=ATP1B3 PE=1 SV=1	0.955629	0.0174376
sp|P83111|LACTB_HUMAN_group_Serine beta-lactamase-like protein LACTB, mitochondrial OS=Homo sapiens OX=9606 GN=LACTB PE=1 SV=2	0.569367	0.0174445
sp|P15121|ALDR_HUMAN_group_Aldo-keto reductase family 1 member B1 OS=Homo sapiens OX=9606 GN=AKR1B1 PE=1 SV=3	0.878453	0.0175106
sp|Q7L2E3|DHX30_HUMAN_group_ATP-dependent RNA helicase DHX30 OS=Homo sapiens OX=9606 GN=DHX30 PE=1 SV=1	0.489611	0.0176708
sp|P14868|SYDC_HUMAN_group_Aspartate--tRNA ligase, cytoplasmic OS=Homo sapiens OX=9606 GN=DARS1 PE=1 SV=2	1.11985	0.0177197
sp|O14907|TX1B3_HUMAN_group_Tax1-binding protein 3 OS=Homo sapiens OX=9606 GN=TAX1BP3 PE=1 SV=2	0.823122	0.0177726
sp|P60842|IF4A1_HUMAN_group_Eukaryotic initiation factor 4A-I OS=Homo sapiens OX=9606 GN=EIF4A1 PE=1 SV=1	0.924662	0.0178962
sp|P18669|PGAM1_HUMAN_group_Phosphoglycerate mutase 1 OS=Homo sapiens OX=9606 GN=PGAM1 PE=1 SV=2	1.1482	0.0179063
sp|Q8IWA4|MFN1_HUMAN_group_Mitofusin-1 OS=Homo sapiens OX=9606 GN=MFN1 PE=1 SV=3	0.85671	0.0179408
sp|Q9NVS9|PNPO_HUMAN_group_Pyridoxine-5'-phosphate oxidase OS=Homo sapiens OX=9606 GN=PNPO PE=1 SV=1	1.279	0.0179864
sp|Q15165|PON2_HUMAN_group_Serum paraoxonase_arylesterase 2 OS=Homo sapiens OX=9606 GN=PON2 PE=1 SV=4	1.2647	0.0180415
sp|Q15293|RCN1_HUMAN_group_Reticulocalbin-1 OS=Homo sapiens OX=9606 GN=RCN1 PE=1 SV=1	1.1302	0.0180624
sp|P24752|THIL_HUMAN_group_Acetyl-CoA acetyltransferase, mitochondrial OS=Homo sapiens OX=9606 GN=ACAT1 PE=1 SV=1	1.13667	0.018124
sp|O60502|OGA_HUMAN_group_Protein O-GlcNAcase OS=Homo sapiens OX=9606 GN=OGA PE=1 SV=2	0.787461	0.0181316
sp|P10619|PPGB_HUMAN_group_Lysosomal protective protein OS=Homo sapiens OX=9606 GN=CTSA PE=1 SV=2	1.29797	0.0181896
sp|Q6P2Q9|PRP8_HUMAN_group_Pre-mRNA-processing-splicing factor 8 OS=Homo sapiens OX=9606 GN=PRPF8 PE=1 SV=2	0.823995	0.0182715
sp|P19823|ITIH2_HUMAN_group_Inter-alpha-trypsin inhibitor heavy chain H2 OS=Homo sapiens OX=9606 GN=ITIH2 PE=1 SV=2	0.641657	0.0183821
sp|Q04828|AK1C1_HUMAN_group_Aldo-keto reductase family 1 member C1 OS=Homo sapiens OX=9606 GN=AKR1C1 PE=1 SV=1	1.83461	0.0184192
sp|Q9HD26|GOPC_HUMAN_group_Golgi-associated PDZ and coiled-coil motif-containing protein OS=Homo sapiens OX=9606 GN=GOPC PE=1 SV=1	0.745844	0.0184229
sp|Q06323|PSME1_HUMAN_group_Proteasome activator complex subunit 1 OS=Homo sapiens OX=9606 GN=PSME1 PE=1 SV=1	0.771329	0.0184839
sp|P51571|SSRD_HUMAN_group_Translocon-associated protein subunit delta OS=Homo sapiens OX=9606 GN=SSR4 PE=1 SV=1	1.13284	0.0184848
sp|Q14139|UBE4A_HUMAN_group_Ubiquitin conjugation factor E4 A OS=Homo sapiens OX=9606 GN=UBE4A PE=1 SV=2	0.658079	0.0184953
sp|Q9NPQ8|RIC8A_HUMAN_group_Synembryn-A OS=Homo sapiens OX=9606 GN=RIC8A PE=1 SV=3	1.20016	0.0186325
sp|Q9UL33|TPC2L_HUMAN_group_Trafficking protein particle complex subunit 2-like protein OS=Homo sapiens OX=9606 GN=TRAPPC2L PE=1 SV=1	0.833134	0.0186426
sp|Q8WUH6|TM263_HUMAN_group_Transmembrane protein 263 OS=Homo sapiens OX=9606 GN=TMEM263 PE=1 SV=1	1.25063	0.0187382
sp|Q99653|CHP1_HUMAN_group_Calcineurin B homologous protein 1 OS=Homo sapiens OX=9606 GN=CHP1 PE=1 SV=3	0.833433	0.0188111
sp|Q12874|SF3A3_HUMAN_group_Splicing factor 3A subunit 3 OS=Homo sapiens OX=9606 GN=SF3A3 PE=1 SV=1	0.81086	0.0188165
sp|Q9BPX3|CND3_HUMAN_group_Condensin complex subunit 3 OS=Homo sapiens OX=9606 GN=NCAPG PE=1 SV=1	0.840257	0.018892
sp|P09382|LEG1_HUMAN_group_Galectin-1 OS=Homo sapiens OX=9606 GN=LGALS1 PE=1 SV=2	1.23606	0.0189399
sp|Q13619|CUL4A_HUMAN_group_Cullin-4A OS=Homo sapiens OX=9606 GN=CUL4A PE=1 SV=3	1.15181	0.0189548
sp|P16104|H2AX_HUMAN_group_Histone H2AX OS=Homo sapiens OX=9606 GN=H2AX PE=1 SV=2	2.20803	0.0189886
sp|Q9ULU4|PKCB1_HUMAN_group_Protein kinase C-binding protein 1 OS=Homo sapiens OX=9606 GN=ZMYND8 PE=1 SV=2	1.40609	0.0191106
sp|P17858|PFKAL_HUMAN_group_ATP-dependent 6-phosphofructokinase, liver type OS=Homo sapiens OX=9606 GN=PFKL PE=1 SV=6	1.56475	0.0191409
sp|Q15555|MARE2_HUMAN_group_Microtubule-associated protein RP_EB family member 2 OS=Homo sapiens OX=9606 GN=MAPRE2 PE=1 SV=1	1.59312	0.0192438
sp|P61221|ABCE1_HUMAN_group_ATP-binding cassette sub-family E member 1 OS=Homo sapiens OX=9606 GN=ABCE1 PE=1 SV=1	0.885913	0.0193191
sp|P20337|RAB3B_HUMAN_group_Ras-related protein Rab-3B OS=Homo sapiens OX=9606 GN=RAB3B PE=1 SV=2	0.90269	0.0193493
sp|Q05193|DYN1_HUMAN_group_Dynamin-1 OS=Homo sapiens OX=9606 GN=DNM1 PE=1 SV=2	1.26958	0.0193807
sp|Q96QD8|S38A2_HUMAN_group_Sodium-coupled neutral amino acid transporter 2 OS=Homo sapiens OX=9606 GN=SLC38A2 PE=1 SV=2	0.616562	0.019472
sp|Q9BTT0|AN32E_HUMAN_group_Acidic leucine-rich nuclear phosphoprotein 32 family member E OS=Homo sapiens OX=9606 GN=ANP32E PE=1 SV=1	0.887516	0.0195829
sp|O60343|TBCD4_HUMAN_group_TBC1 domain family member 4 OS=Homo sapiens OX=9606 GN=TBC1D4 PE=1 SV=2	1.45295	0.0196078
sp|Q96CX2|KCD12_HUMAN_group_BTB_POZ domain-containing protein KCTD12 OS=Homo sapiens OX=9606 GN=KCTD12 PE=1 SV=1	0.864202	0.0196079
sp|Q08379|GOGA2_HUMAN_group_Golgin subfamily A member 2 OS=Homo sapiens OX=9606 GN=GOLGA2 PE=1 SV=3	1.29051	0.0196647
sp|P48960|AGRE5_HUMAN_group_Adhesion G protein-coupled receptor E5 OS=Homo sapiens OX=9606 GN=ADGRE5 PE=1 SV=4	0.706715	0.0197183
sp|P29323|EPHB2_HUMAN_group_Ephrin type-B receptor 2 OS=Homo sapiens OX=9606 GN=EPHB2 PE=1 SV=5	0.343544	0.0197724
sp|Q92922|SMRC1_HUMAN_group_SWI_SNF complex subunit SMARCC1 OS=Homo sapiens OX=9606 GN=SMARCC1 PE=1 SV=3	0.693449	0.0198666
sp|Q9UMS4|PRP19_HUMAN_group_Pre-mRNA-processing factor 19 OS=Homo sapiens OX=9606 GN=PRPF19 PE=1 SV=1	0.841576	0.0199384
sp|Q8NFQ8|TOIP2_HUMAN_group_Torsin-1A-interacting protein 2 OS=Homo sapiens OX=9606 GN=TOR1AIP2 PE=1 SV=1	0.824817	0.0201173
sp|P41227|NAA10_HUMAN_group_N-alpha-acetyltransferase 10 OS=Homo sapiens OX=9606 GN=NAA10 PE=1 SV=1	0.672148	0.0201868
sp|Q13011|ECH1_HUMAN_group_Delta(3,5)-Delta(2,4)-dienoyl-CoA isomerase, mitochondrial OS=Homo sapiens OX=9606 GN=ECH1 PE=1 SV=2	0.882648	0.0201935
sp|Q15417|CNN3_HUMAN_group_Calponin-3 OS=Homo sapiens OX=9606 GN=CNN3 PE=1 SV=1	1.49611	0.0203701
sp|Q01968|OCRL_HUMAN_group_Inositol polyphosphate 5-phosphatase OCRL OS=Homo sapiens OX=9606 GN=OCRL PE=1 SV=3	0.407115	0.0204678
sp|Q9BS26|ERP44_HUMAN_group_Endoplasmic reticulum resident protein 44 OS=Homo sapiens OX=9606 GN=ERP44 PE=1 SV=1	1.10043	0.0204963
sp|Q8WX92|NELFB_HUMAN_group_Negative elongation factor B OS=Homo sapiens OX=9606 GN=NELFB PE=1 SV=1	1.23859	0.0205455
sp|P11279|LAMP1_HUMAN_group_Lysosome-associated membrane glycoprotein 1 OS=Homo sapiens OX=9606 GN=LAMP1 PE=1 SV=3	0.93309	0.0205544
sp|Q92520|FAM3C_HUMAN_group_Protein FAM3C OS=Homo sapiens OX=9606 GN=FAM3C PE=1 SV=1	0.756587	0.0205604
sp|O75832|PSD10_HUMAN_group_26S proteasome non-ATPase regulatory subunit 10 OS=Homo sapiens OX=9606 GN=PSMD10 PE=1 SV=1	1.14028	0.0208019
sp|P10599|THIO_HUMAN_group_Thioredoxin OS=Homo sapiens OX=9606 GN=TXN PE=1 SV=3	0.857883	0.0208516
sp|Q7Z2W9|RM21_HUMAN_group_39S ribosomal protein L21, mitochondrial OS=Homo sapiens OX=9606 GN=MRPL21 PE=1 SV=2	0.49032	0.020877
sp|P51159|RB27A_HUMAN_group_Ras-related protein Rab-27A OS=Homo sapiens OX=9606 GN=RAB27A PE=1 SV=3	0.788557	0.0210023
sp|P49189|AL9A1_HUMAN_group_4-trimethylaminobutyraldehyde dehydrogenase OS=Homo sapiens OX=9606 GN=ALDH9A1 PE=1 SV=3	0.838505	0.0210503
sp|Q86V48|LUZP1_HUMAN_group_Leucine zipper protein 1 OS=Homo sapiens OX=9606 GN=LUZP1 PE=1 SV=2	0.838655	0.0212758
sp|P02768|ALBU_HUMAN_group_Albumin OS=Homo sapiens OX=9606 GN=ALB PE=1 SV=2	0.771741	0.0213121
sp|P28070|PSB4_HUMAN_group_Proteasome subunit beta type-4 OS=Homo sapiens OX=9606 GN=PSMB4 PE=1 SV=4	0.87895	0.021395
sp|P56945|BCAR1_HUMAN_group_Breast cancer anti-estrogen resistance protein 1 OS=Homo sapiens OX=9606 GN=BCAR1 PE=1 SV=2	2.29897	0.0214771
sp|P53618|COPB_HUMAN_group_Coatomer subunit beta OS=Homo sapiens OX=9606 GN=COPB1 PE=1 SV=3	1.15006	0.021535
sp|Q9UHQ9|NB5R1_HUMAN_group_NADH-cytochrome b5 reductase 1 OS=Homo sapiens OX=9606 GN=CYB5R1 PE=1 SV=1	1.12415	0.0215574
sp|Q96EP5|DAZP1_HUMAN_group_DAZ-associated protein 1 OS=Homo sapiens OX=9606 GN=DAZAP1 PE=1 SV=1	0.830012	0.0216028
sp|P54577|SYYC_HUMAN_group_Tyrosine--tRNA ligase, cytoplasmic OS=Homo sapiens OX=9606 GN=YARS1 PE=1 SV=4	0.908337	0.0216635
sp|P42704|LPPRC_HUMAN_group_Leucine-rich PPR motif-containing protein, mitochondrial OS=Homo sapiens OX=9606 GN=LRPPRC PE=1 SV=3	0.919789	0.0217102
sp|Q96P48|ARAP1_HUMAN_group_Arf-GAP with Rho-GAP domain, ANK repeat and PH domain-containing protein 1 OS=Homo sapiens OX=9606 GN=ARAP1 PE=1 SV=3	0.431623	0.0217468
sp|P27144|KAD4_HUMAN_group_Adenylate kinase 4, mitochondrial OS=Homo sapiens OX=9606 GN=AK4 PE=1 SV=1	1.22381	0.0218114
sp|Q13671|RIN1_HUMAN_group_Ras and Rab interactor 1 OS=Homo sapiens OX=9606 GN=RIN1 PE=1 SV=4	1.30968	0.0218169
sp|Q05048|CSTF1_HUMAN_group_Cleavage stimulation factor subunit 1 OS=Homo sapiens OX=9606 GN=CSTF1 PE=1 SV=1	1.11829	0.0218547
sp|Q9BVK6|TMED9_HUMAN_group_Transmembrane emp24 domain-containing protein 9 OS=Homo sapiens OX=9606 GN=TMED9 PE=1 SV=2	1.31246	0.0219793
sp|O60701|UGDH_HUMAN_group_UDP-glucose 6-dehydrogenase OS=Homo sapiens OX=9606 GN=UGDH PE=1 SV=1	1.17904	0.0220992
sp|Q9UBE0|SAE1_HUMAN_group_SUMO-activating enzyme subunit 1 OS=Homo sapiens OX=9606 GN=SAE1 PE=1 SV=1	0.833476	0.0221605
sp|P67812|SC11A_HUMAN_group_Signal peptidase complex catalytic subunit SEC11A OS=Homo sapiens OX=9606 GN=SEC11A PE=1 SV=1	0.858737	0.0221856
sp|Q9P0S9|TM14C_HUMAN_group_Transmembrane protein 14C OS=Homo sapiens OX=9606 GN=TMEM14C PE=1 SV=1	0.59168	0.0221916
sp|Q9BV20|MTNA_HUMAN_group_Methylthioribose-1-phosphate isomerase OS=Homo sapiens OX=9606 GN=MRI1 PE=1 SV=1	1.34603	0.0222434
sp|Q9UHY1|NRBP_HUMAN_group_Nuclear receptor-binding protein OS=Homo sapiens OX=9606 GN=NRBP1 PE=1 SV=1	0.72139	0.0222479
sp|P31641|SC6A6_HUMAN_group_Sodium- and chloride-dependent taurine transporter OS=Homo sapiens OX=9606 GN=SLC6A6 PE=1 SV=2	0.673039	0.0222875
sp|O94826|TOM70_HUMAN_group_Mitochondrial import receptor subunit TOM70 OS=Homo sapiens OX=9606 GN=TOMM70 PE=1 SV=1	0.906208	0.0223937
sp|P54886|P5CS_HUMAN_group_Delta-1-pyrroline-5-carboxylate synthase OS=Homo sapiens OX=9606 GN=ALDH18A1 PE=1 SV=2	1.19704	0.0224509
sp|P08473|NEP_HUMAN_group_Neprilysin OS=Homo sapiens OX=9606 GN=MME PE=1 SV=2	0.743417	0.0225082
sp|Q15257|PTPA_HUMAN_group_Serine_threonine-protein phosphatase 2A activator OS=Homo sapiens OX=9606 GN=PTPA PE=1 SV=3	1.06692	0.0225693
sp|Q9NPD3|EXOS4_HUMAN_group_Exosome complex component RRP41 OS=Homo sapiens OX=9606 GN=EXOSC4 PE=1 SV=3	0.844636	0.0226028
sp|Q9BYD3|RM04_HUMAN_group_39S ribosomal protein L4, mitochondrial OS=Homo sapiens OX=9606 GN=MRPL4 PE=1 SV=1	1.51802	0.022614
sp|P62191|PRS4_HUMAN_group_26S proteasome regulatory subunit 4 OS=Homo sapiens OX=9606 GN=PSMC1 PE=1 SV=1	0.903393	0.0226518
sp|P60981|DEST_HUMAN_group_Destrin OS=Homo sapiens OX=9606 GN=DSTN PE=1 SV=3	1.29907	0.0226875
sp|Q9BRX5|PSF3_HUMAN_group_DNA replication complex GINS protein PSF3 OS=Homo sapiens OX=9606 GN=GINS3 PE=1 SV=1	0.405486	0.0227305
sp|Q9BUL8|PDC10_HUMAN_group_Programmed cell death protein 10 OS=Homo sapiens OX=9606 GN=PDCD10 PE=1 SV=1	0.83309	0.0228267
sp|Q5TFE4|NT5D1_HUMAN_group_5'-nucleotidase domain-containing protein 1 OS=Homo sapiens OX=9606 GN=NT5DC1 PE=1 SV=1	1.15032	0.0229551
sp|P07858|CATB_HUMAN_group_Cathepsin B OS=Homo sapiens OX=9606 GN=CTSB PE=1 SV=3	1.20703	0.0230491
sp|Q14919|NC2A_HUMAN_group_Dr1-associated corepressor OS=Homo sapiens OX=9606 GN=DRAP1 PE=1 SV=3	0.886391	0.0231035
sp|Q99442|SEC62_HUMAN_group_Translocation protein SEC62 OS=Homo sapiens OX=9606 GN=SEC62 PE=1 SV=1	0.753563	0.0231212
sp|Q16881|TRXR1_HUMAN_group_Thioredoxin reductase 1, cytoplasmic OS=Homo sapiens OX=9606 GN=TXNRD1 PE=1 SV=3	0.836786	0.0231354
sp|O95081|AGFG2_HUMAN_group_Arf-GAP domain and FG repeat-containing protein 2 OS=Homo sapiens OX=9606 GN=AGFG2 PE=1 SV=2	0.754535	0.0231387
sp|Q09666|AHNK_HUMAN_group_Neuroblast differentiation-associated protein AHNAK OS=Homo sapiens OX=9606 GN=AHNAK PE=1 SV=2	1.2163	0.0233457
sp|P37268|FDFT_HUMAN_group_Squalene synthase OS=Homo sapiens OX=9606 GN=FDFT1 PE=1 SV=1	0.851016	0.0233902
sp|P12004|PCNA_HUMAN_group_Proliferating cell nuclear antigen OS=Homo sapiens OX=9606 GN=PCNA PE=1 SV=1	0.900384	0.0233937
sp|Q96EM0|T3HPD_HUMAN_group_Trans-3-hydroxy-L-proline dehydratase OS=Homo sapiens OX=9606 GN=L3HYPDH PE=1 SV=2	1.20358	0.0239963
sp|P15586|GNS_HUMAN_group_N-acetylglucosamine-6-sulfatase OS=Homo sapiens OX=9606 GN=GNS PE=1 SV=3	1.0785	0.0240122
sp|P08133|ANXA6_HUMAN_group_Annexin A6 OS=Homo sapiens OX=9606 GN=ANXA6 PE=1 SV=3	1.1523	0.0241618
sp|Q9UQ80|PA2G4_HUMAN_group_Proliferation-associated protein 2G4 OS=Homo sapiens OX=9606 GN=PA2G4 PE=1 SV=3	0.94692	0.0241766
sp|Q6PJT7|ZC3HE_HUMAN_group_Zinc finger CCCH domain-containing protein 14 OS=Homo sapiens OX=9606 GN=ZC3H14 PE=1 SV=1	0.806311	0.0241983
sp|Q9H0R4|HDHD2_HUMAN_group_Haloacid dehalogenase-like hydrolase domain-containing protein 2 OS=Homo sapiens OX=9606 GN=HDHD2 PE=1 SV=1	1.21889	0.0245921
sp|Q9BV36|MELPH_HUMAN_group_Melanophilin OS=Homo sapiens OX=9606 GN=MLPH PE=1 SV=1	0.609142	0.0246569
sp|P62841|RS15_HUMAN_group_40S ribosomal protein S15 OS=Homo sapiens OX=9606 GN=RPS15 PE=1 SV=2	0.491846	0.0247226
sp|Q14444|CAPR1_HUMAN_group_Caprin-1 OS=Homo sapiens OX=9606 GN=CAPRIN1 PE=1 SV=2	1.21588	0.02479
sp|Q9UHD2|TBK1_HUMAN_group_Serine_threonine-protein kinase TBK1 OS=Homo sapiens OX=9606 GN=TBK1 PE=1 SV=1	0.887806	0.0248228
sp|P11166|GTR1_HUMAN_group_Solute carrier family 2, facilitated glucose transporter member 1 OS=Homo sapiens OX=9606 GN=SLC2A1 PE=1 SV=2	1.24222	0.024961
sp|Q8WYA6|CTBL1_HUMAN_group_Beta-catenin-like protein 1 OS=Homo sapiens OX=9606 GN=CTNNBL1 PE=1 SV=1	0.834024	0.0249893
sp|P08559|ODPA_HUMAN_group_Pyruvate dehydrogenase E1 component subunit alpha, somatic form, mitochondrial OS=Homo sapiens OX=9606 GN=PDHA1 PE=1 SV=3	1.10772	0.0249919
sp|Q86W56|PARG_HUMAN_group_Poly(ADP-ribose) glycohydrolase OS=Homo sapiens OX=9606 GN=PARG PE=1 SV=1	0.48617	0.0251997
sp|P60174|TPIS_HUMAN_group_Triosephosphate isomerase OS=Homo sapiens OX=9606 GN=TPI1 PE=1 SV=4	1.129	0.025335
sp|O15347|HMGB3_HUMAN_group_High mobility group protein B3 OS=Homo sapiens OX=9606 GN=HMGB3 PE=1 SV=4	0.690255	0.0253459
sp|P55212|CASP6_HUMAN_group_Caspase-6 OS=Homo sapiens OX=9606 GN=CASP6 PE=1 SV=2	1.26858	0.025435
sp|P51003|PAPOA_HUMAN_group_Poly(A) polymerase alpha OS=Homo sapiens OX=9606 GN=PAPOLA PE=1 SV=4	0.727906	0.0254424
sp|Q9BUQ8|DDX23_HUMAN_group_Probable ATP-dependent RNA helicase DDX23 OS=Homo sapiens OX=9606 GN=DDX23 PE=1 SV=3	0.466506	0.0256337
sp|Q03013|GSTM4_HUMAN_group_Glutathione S-transferase Mu 4 OS=Homo sapiens OX=9606 GN=GSTM4 PE=1 SV=3	1.43444	0.0258003
sp|P48507|GSH0_HUMAN_group_Glutamate--cysteine ligase regulatory subunit OS=Homo sapiens OX=9606 GN=GCLM PE=1 SV=1	1.18273	0.0259465
sp|Q3LXA3|TKFC_HUMAN_group_Triokinase_FMN cyclase OS=Homo sapiens OX=9606 GN=TKFC PE=1 SV=2	1.3396	0.0259608
sp|Q9NZD8|SPG21_HUMAN_group_Maspardin OS=Homo sapiens OX=9606 GN=SPG21 PE=1 SV=1	0.769817	0.0260209
sp|O60282|KIF5C_HUMAN_group_Kinesin heavy chain isoform 5C OS=Homo sapiens OX=9606 GN=KIF5C PE=1 SV=1	1.22671	0.0260832
sp|P04233|HG2A_HUMAN_group_HLA class II histocompatibility antigen gamma chain OS=Homo sapiens OX=9606 GN=CD74 PE=1 SV=3	1.80589	0.0260864
sp|P02749|APOH_HUMAN_group_Beta-2-glycoprotein 1 OS=Homo sapiens OX=9606 GN=APOH PE=1 SV=3	0.504249	0.0261188
sp|P18085|ARF4_HUMAN_group_ADP-ribosylation factor 4 OS=Homo sapiens OX=9606 GN=ARF4 PE=1 SV=3	1.0572	0.0261726
sp|O00217|NDUS8_HUMAN_group_NADH dehydrogenase [ubiquinone] iron-sulfur protein 8, mitochondrial OS=Homo sapiens OX=9606 GN=NDUFS8 PE=1 SV=1	1.17548	0.0261746
sp|O95163|ELP1_HUMAN_group_Elongator complex protein 1 OS=Homo sapiens OX=9606 GN=ELP1 PE=1 SV=3	1.30405	0.0262208
sp|Q9P0M9|RM27_HUMAN_group_39S ribosomal protein L27, mitochondrial OS=Homo sapiens OX=9606 GN=MRPL27 PE=1 SV=1	0.906944	0.0262838
sp|Q86UP2|KTN1_HUMAN_group_Kinectin OS=Homo sapiens OX=9606 GN=KTN1 PE=1 SV=1	1.15932	0.0262924
sp|O95433|AHSA1_HUMAN_group_Activator of 90 kDa heat shock protein ATPase homolog 1 OS=Homo sapiens OX=9606 GN=AHSA1 PE=1 SV=1	0.914183	0.0263015
sp|Q9Y624|JAM1_HUMAN_group_Junctional adhesion molecule A OS=Homo sapiens OX=9606 GN=F11R PE=1 SV=1	0.854898	0.0263618
sp|Q96AT9|RPE_HUMAN_group_Ribulose-phosphate 3-epimerase OS=Homo sapiens OX=9606 GN=RPE PE=1 SV=1	1.09695	0.0263635
sp|Q96FZ7|CHMP6_HUMAN_group_Charged multivesicular body protein 6 OS=Homo sapiens OX=9606 GN=CHMP6 PE=1 SV=3	0.710445	0.0264457
sp|P52292|IMA1_HUMAN_group_Importin subunit alpha-1 OS=Homo sapiens OX=9606 GN=KPNA2 PE=1 SV=1	0.718507	0.0264552
sp|Q9NX05|F120C_HUMAN_group_Constitutive coactivator of PPAR-gamma-like protein 2 OS=Homo sapiens OX=9606 GN=FAM120C PE=1 SV=3	1.8634	0.0265111
sp|P30825|SL7A1_HUMAN_group_High affinity cationic amino acid transporter 1 OS=Homo sapiens OX=9606 GN=SLC7A1 PE=1 SV=1	0.769085	0.0265342
sp|Q04637|IF4G1_HUMAN_group_Eukaryotic translation initiation factor 4 gamma 1 OS=Homo sapiens OX=9606 GN=EIF4G1 PE=1 SV=4	1.13724	0.0266322
sp|Q9UIW2|PLXA1_HUMAN_group_Plexin-A1 OS=Homo sapiens OX=9606 GN=PLXNA1 PE=1 SV=3	2.14874	0.026716
sp|P78330|SERB_HUMAN_group_Phosphoserine phosphatase OS=Homo sapiens OX=9606 GN=PSPH PE=1 SV=2	0.772981	0.0267492
sp|Q2NKX8|ERC6L_HUMAN_group_DNA excision repair protein ERCC-6-like OS=Homo sapiens OX=9606 GN=ERCC6L PE=1 SV=1	0.760588	0.0268544
sp|Q01970|PLCB3_HUMAN_group_1-phosphatidylinositol 4,5-bisphosphate phosphodiesterase beta-3 OS=Homo sapiens OX=9606 GN=PLCB3 PE=1 SV=2	1.47757	0.026886
sp|Q13112|CAF1B_HUMAN_group_Chromatin assembly factor 1 subunit B OS=Homo sapiens OX=9606 GN=CHAF1B PE=1 SV=1	0.449585	0.0269844
sp|P49458|SRP09_HUMAN_group_Signal recognition particle 9 kDa protein OS=Homo sapiens OX=9606 GN=SRP9 PE=1 SV=2	0.844326	0.027134
sp|P42785|PCP_HUMAN_group_Lysosomal Pro-X carboxypeptidase OS=Homo sapiens OX=9606 GN=PRCP PE=1 SV=1	1.41917	0.0272354
sp|Q9UPN3|MACF1_HUMAN_group_Microtubule-actin cross-linking factor 1, isoforms 1_2_3_4_5 OS=Homo sapiens OX=9606 GN=MACF1 PE=1 SV=4	1.18413	0.0273287
sp|O75044|SRGP2_HUMAN_group_SLIT-ROBO Rho GTPase-activating protein 2 OS=Homo sapiens OX=9606 GN=SRGAP2 PE=1 SV=3	2.71487	0.0273438
sp|Q9NP79|VTA1_HUMAN_group_Vacuolar protein sorting-associated protein VTA1 homolog OS=Homo sapiens OX=9606 GN=VTA1 PE=1 SV=1	1.81062	0.0273754
sp|P13716|HEM2_HUMAN_group_Delta-aminolevulinic acid dehydratase OS=Homo sapiens OX=9606 GN=ALAD PE=1 SV=1	1.39503	0.0275022
sp|P48444|COPD_HUMAN_group_Coatomer subunit delta OS=Homo sapiens OX=9606 GN=ARCN1 PE=1 SV=1	1.12415	0.0275239
sp|Q9Y2L1|RRP44_HUMAN_group_Exosome complex exonuclease RRP44 OS=Homo sapiens OX=9606 GN=DIS3 PE=1 SV=2	0.902558	0.0276057
sp|P61758|PFD3_HUMAN_group_Prefoldin subunit 3 OS=Homo sapiens OX=9606 GN=VBP1 PE=1 SV=4	1.1937	0.0276494
sp|P23469|PTPRE_HUMAN_group_Receptor-type tyrosine-protein phosphatase epsilon OS=Homo sapiens OX=9606 GN=PTPRE PE=1 SV=1	0.492028	0.0277133
sp|Q9Y5X1|SNX9_HUMAN_group_Sorting nexin-9 OS=Homo sapiens OX=9606 GN=SNX9 PE=1 SV=1	1.16966	0.0277458
sp|P31689|DNJA1_HUMAN_group_DnaJ homolog subfamily A member 1 OS=Homo sapiens OX=9606 GN=DNAJA1 PE=1 SV=2	0.875978	0.0278083
sp|Q16678|CP1B1_HUMAN_group_Cytochrome P450 1B1 OS=Homo sapiens OX=9606 GN=CYP1B1 PE=1 SV=2	0.70694	0.0278951
sp|Q13330|MTA1_HUMAN_group_Metastasis-associated protein MTA1 OS=Homo sapiens OX=9606 GN=MTA1 PE=1 SV=2	0.677617	0.0281692
sp|O00483|NDUA4_HUMAN_group_Cytochrome c oxidase subunit NDUFA4 OS=Homo sapiens OX=9606 GN=NDUFA4 PE=1 SV=1	1.26781	0.0286296
sp|P07741|APT_HUMAN_group_Adenine phosphoribosyltransferase OS=Homo sapiens OX=9606 GN=APRT PE=1 SV=2	1.18141	0.0287553
sp|P09038|FGF2_HUMAN_group_Fibroblast growth factor 2 OS=Homo sapiens OX=9606 GN=FGF2 PE=1 SV=3	0.775186	0.0287984
sp|Q92499|DDX1_HUMAN_group_ATP-dependent RNA helicase DDX1 OS=Homo sapiens OX=9606 GN=DDX1 PE=1 SV=2	0.869035	0.0288163
sp|Q8NFH5|NUP35_HUMAN_group_Nucleoporin NUP35 OS=Homo sapiens OX=9606 GN=NUP35 PE=1 SV=1	0.726906	0.0288524
sp|Q15904|VAS1_HUMAN_group_V-type proton ATPase subunit S1 OS=Homo sapiens OX=9606 GN=ATP6AP1 PE=1 SV=2	0.754024	0.0289193
sp|Q9H330|TM245_HUMAN_group_Transmembrane protein 245 OS=Homo sapiens OX=9606 GN=TMEM245 PE=1 SV=3	0.721231	0.0290304
sp|Q9Y6X5|ENPP4_HUMAN_group_Bis(5'-adenosyl)-triphosphatase ENPP4 OS=Homo sapiens OX=9606 GN=ENPP4 PE=1 SV=3	0.728301	0.0290635
sp|Q9BQE5|APOL2_HUMAN_group_Apolipoprotein L2 OS=Homo sapiens OX=9606 GN=APOL2 PE=1 SV=2	0.891378	0.0290967
sp|Q86UE4|LYRIC_HUMAN_group_Protein LYRIC OS=Homo sapiens OX=9606 GN=MTDH PE=1 SV=2	1.27396	0.0290988
sp|P08648|ITA5_HUMAN_group_Integrin alpha-5 OS=Homo sapiens OX=9606 GN=ITGA5 PE=1 SV=2	0.812425	0.0291079
sp|Q8NBF6|AVL9_HUMAN_group_Late secretory pathway protein AVL9 homolog OS=Homo sapiens OX=9606 GN=AVL9 PE=1 SV=1	0.864396	0.0291907
sp|Q9BXS5|AP1M1_HUMAN_group_AP-1 complex subunit mu-1 OS=Homo sapiens OX=9606 GN=AP1M1 PE=1 SV=3	1.32812	0.0292732
sp|P34059|GALNS_HUMAN_group_N-acetylgalactosamine-6-sulfatase OS=Homo sapiens OX=9606 GN=GALNS PE=1 SV=1	0.826715	0.0293831
sp|Q9Y2Z4|SYYM_HUMAN_group_Tyrosine--tRNA ligase, mitochondrial OS=Homo sapiens OX=9606 GN=YARS2 PE=1 SV=2	0.839734	0.0295481
sp|Q53T59|H1BP3_HUMAN_group_HCLS1-binding protein 3 OS=Homo sapiens OX=9606 GN=HS1BP3 PE=1 SV=1	0.792135	0.029572
sp|P05386|RLA1_HUMAN_group_60S acidic ribosomal protein P1 OS=Homo sapiens OX=9606 GN=RPLP1 PE=1 SV=1	0.739686	0.0295971
sp|O43399|TPD54_HUMAN_group_Tumor protein D54 OS=Homo sapiens OX=9606 GN=TPD52L2 PE=1 SV=2	1.1936	0.0296697
sp|Q9BVL4|SELO_HUMAN_group_Protein adenylyltransferase SelO, mitochondrial OS=Homo sapiens OX=9606 GN=SELENOO PE=1 SV=3	0.777038	0.0297459
sp|Q9BZL4|PP12C_HUMAN_group_Protein phosphatase 1 regulatory subunit 12C OS=Homo sapiens OX=9606 GN=PPP1R12C PE=1 SV=1	1.24702	0.0298589
sp|P40121|CAPG_HUMAN_group_Macrophage-capping protein OS=Homo sapiens OX=9606 GN=CAPG PE=1 SV=2	1.11971	0.0298757
sp|P36543|VATE1_HUMAN_group_V-type proton ATPase subunit E 1 OS=Homo sapiens OX=9606 GN=ATP6V1E1 PE=1 SV=1	0.863842	0.0300738
sp|P07339|CATD_HUMAN_group_Cathepsin D OS=Homo sapiens OX=9606 GN=CTSD PE=1 SV=1	0.881701	0.0301192
sp|Q9Y696|CLIC4_HUMAN_group_Chloride intracellular channel protein 4 OS=Homo sapiens OX=9606 GN=CLIC4 PE=1 SV=4	1.14347	0.0301435
sp|Q9BSL1|UBAC1_HUMAN_group_Ubiquitin-associated domain-containing protein 1 OS=Homo sapiens OX=9606 GN=UBAC1 PE=1 SV=1	1.49655	0.0301774
sp|P21291|CSRP1_HUMAN_group_Cysteine and glycine-rich protein 1 OS=Homo sapiens OX=9606 GN=CSRP1 PE=1 SV=3	0.848552	0.0302726
sp|Q96D71|REPS1_HUMAN_group_RalBP1-associated Eps domain-containing protein 1 OS=Homo sapiens OX=9606 GN=REPS1 PE=1 SV=3	0.449301	0.0304275
sp|Q9Y678|COPG1_HUMAN_group_Coatomer subunit gamma-1 OS=Homo sapiens OX=9606 GN=COPG1 PE=1 SV=1	1.1482	0.030521
sp|Q9Y646|CBPQ_HUMAN_group_Carboxypeptidase Q OS=Homo sapiens OX=9606 GN=CPQ PE=1 SV=1	1.15514	0.0305607
sp|Q8IYB3|SRRM1_HUMAN_group_Serine_arginine repetitive matrix protein 1 OS=Homo sapiens OX=9606 GN=SRRM1 PE=1 SV=2	0.878113	0.0306338
sp|P09497|CLCB_HUMAN_group_Clathrin light chain B OS=Homo sapiens OX=9606 GN=CLTB PE=1 SV=1	1.2568	0.0306492
sp|Q00688|FKBP3_HUMAN_group_Peptidyl-prolyl cis-trans isomerase FKBP3 OS=Homo sapiens OX=9606 GN=FKBP3 PE=1 SV=1	1.17188	0.0306903
sp|Q9NZZ3|CHMP5_HUMAN_group_Charged multivesicular body protein 5 OS=Homo sapiens OX=9606 GN=CHMP5 PE=1 SV=1	2.05334	0.0307341
sp|P46976|GLYG_HUMAN_group_Glycogenin-1 OS=Homo sapiens OX=9606 GN=GYG1 PE=1 SV=4	0.640277	0.0308209
sp|P08195|4F2_HUMAN_group_4F2 cell-surface antigen heavy chain OS=Homo sapiens OX=9606 GN=SLC3A2 PE=1 SV=3	0.802838	0.0309264
sp|Q5VT25|MRCKA_HUMAN_group_Serine_threonine-protein kinase MRCK alpha OS=Homo sapiens OX=9606 GN=CDC42BPA PE=1 SV=1	2.51692	0.0309278
sp|P45954|ACDSB_HUMAN_group_Short_branched chain specific acyl-CoA dehydrogenase, mitochondrial OS=Homo sapiens OX=9606 GN=ACADSB PE=1 SV=1	1.18849	0.0310058
sp|P13796|PLSL_HUMAN_group_Plastin-2 OS=Homo sapiens OX=9606 GN=LCP1 PE=1 SV=6	0.42656	0.031045
sp|Q4J6C6|PPCEL_HUMAN_group_Prolyl endopeptidase-like OS=Homo sapiens OX=9606 GN=PREPL PE=1 SV=1	1.19665	0.0310565
sp|Q9H583|HEAT1_HUMAN_group_HEAT repeat-containing protein 1 OS=Homo sapiens OX=9606 GN=HEATR1 PE=1 SV=3	0.793948	0.0311787
sp|P48735|IDHP_HUMAN_group_Isocitrate dehydrogenase [NADP], mitochondrial OS=Homo sapiens OX=9606 GN=IDH2 PE=1 SV=2	1.08658	0.0311936
sp|Q6NTF9|RHBD2_HUMAN_group_Rhomboid domain-containing protein 2 OS=Homo sapiens OX=9606 GN=RHBDD2 PE=1 SV=2	1.60398	0.0312135
sp|P08697|A2AP_HUMAN_group_Alpha-2-antiplasmin OS=Homo sapiens OX=9606 GN=SERPINF2 PE=1 SV=3	0.678807	0.0312892
sp|P62495|ERF1_HUMAN_group_Eukaryotic peptide chain release factor subunit 1 OS=Homo sapiens OX=9606 GN=ETF1 PE=1 SV=3	0.761539	0.0313876
sp|Q56VL3|OCAD2_HUMAN_group_OCIA domain-containing protein 2 OS=Homo sapiens OX=9606 GN=OCIAD2 PE=1 SV=1	1.157	0.0313905
sp|Q9HBM1|SPC25_HUMAN_group_Kinetochore protein Spc25 OS=Homo sapiens OX=9606 GN=SPC25 PE=1 SV=1	0.68066	0.0315289
sp|P50570|DYN2_HUMAN_group_Dynamin-2 OS=Homo sapiens OX=9606 GN=DNM2 PE=1 SV=2	1.143	0.0318781
sp|Q08211|DHX9_HUMAN_group_ATP-dependent RNA helicase A OS=Homo sapiens OX=9606 GN=DHX9 PE=1 SV=4	0.80337	0.0319695
sp|P35250|RFC2_HUMAN_group_Replication factor C subunit 2 OS=Homo sapiens OX=9606 GN=RFC2 PE=1 SV=3	0.878419	0.0320519
sp|P53667|LIMK1_HUMAN_group_LIM domain kinase 1 OS=Homo sapiens OX=9606 GN=LIMK1 PE=1 SV=3	0.848005	0.0321186
sp|P55735|SEC13_HUMAN_group_Protein SEC13 homolog OS=Homo sapiens OX=9606 GN=SEC13 PE=1 SV=3	1.24709	0.0323144
sp|P15927|RFA2_HUMAN_group_Replication protein A 32 kDa subunit OS=Homo sapiens OX=9606 GN=RPA2 PE=1 SV=1	0.656297	0.0324645
sp|Q9Y6E0|STK24_HUMAN_group_Serine_threonine-protein kinase 24 OS=Homo sapiens OX=9606 GN=STK24 PE=1 SV=1	0.827697	0.0325027
sp|Q16531|DDB1_HUMAN_group_DNA damage-binding protein 1 OS=Homo sapiens OX=9606 GN=DDB1 PE=1 SV=1	1.10613	0.0327586
sp|P52789|HXK2_HUMAN_group_Hexokinase-2 OS=Homo sapiens OX=9606 GN=HK2 PE=1 SV=2	1.18496	0.032759
sp|O75027|ABCB7_HUMAN_group_Iron-sulfur clusters transporter ABCB7, mitochondrial OS=Homo sapiens OX=9606 GN=ABCB7 PE=1 SV=2	0.709264	0.0329577
sp|Q99460|PSMD1_HUMAN_group_26S proteasome non-ATPase regulatory subunit 1 OS=Homo sapiens OX=9606 GN=PSMD1 PE=1 SV=2	0.884686	0.0329702
sp|Q16831|UPP1_HUMAN_group_Uridine phosphorylase 1 OS=Homo sapiens OX=9606 GN=UPP1 PE=1 SV=1	0.671422	0.0330027
sp|Q9Y3I1|FBX7_HUMAN_group_F-box only protein 7 OS=Homo sapiens OX=9606 GN=FBXO7 PE=1 SV=1	0.76194	0.0330991
sp|Q86Y82|STX12_HUMAN_group_Syntaxin-12 OS=Homo sapiens OX=9606 GN=STX12 PE=1 SV=1	1.19769	0.0331055
sp|P35754|GLRX1_HUMAN_group_Glutaredoxin-1 OS=Homo sapiens OX=9606 GN=GLRX PE=1 SV=2	1.2346	0.033109
sp|P48047|ATPO_HUMAN_group_ATP synthase subunit O, mitochondrial OS=Homo sapiens OX=9606 GN=ATP5PO PE=1 SV=1	1.20489	0.0333911
sp|Q9NUQ8|ABCF3_HUMAN_group_ATP-binding cassette sub-family F member 3 OS=Homo sapiens OX=9606 GN=ABCF3 PE=1 SV=2	0.817989	0.0334946
sp|P02647|APOA1_HUMAN_group_Apolipoprotein A-I OS=Homo sapiens OX=9606 GN=APOA1 PE=1 SV=1	0.611259	0.0335288
sp|Q08378|GOGA3_HUMAN_group_Golgin subfamily A member 3 OS=Homo sapiens OX=9606 GN=GOLGA3 PE=1 SV=2	1.33428	0.0335632
sp|Q9BYB4|GNB1L_HUMAN_group_Guanine nucleotide-binding protein subunit beta-like protein 1 OS=Homo sapiens OX=9606 GN=GNB1L PE=1 SV=2	0.684852	0.0337405
sp|P04439|HLAA_HUMAN_group_HLA class I histocompatibility antigen, A alpha chain OS=Homo sapiens OX=9606 GN=HLA-A PE=1 SV=2	0.859538	0.0339262
sp|Q8IV38|ANKY2_HUMAN_group_Ankyrin repeat and MYND domain-containing protein 2 OS=Homo sapiens OX=9606 GN=ANKMY2 PE=1 SV=1	0.79455	0.0340314
sp|Q9NR56|MBNL1_HUMAN_group_Muscleblind-like protein 1 OS=Homo sapiens OX=9606 GN=MBNL1 PE=1 SV=2	1.26082	0.0343639
sp|Q05519|SRS11_HUMAN_group_Serine_arginine-rich splicing factor 11 OS=Homo sapiens OX=9606 GN=SRSF11 PE=1 SV=1	1.12668	0.0343773
sp|P04632|CPNS1_HUMAN_group_Calpain small subunit 1 OS=Homo sapiens OX=9606 GN=CAPNS1 PE=1 SV=1	1.09834	0.0343808
sp|P54136|SYRC_HUMAN_group_Arginine--tRNA ligase, cytoplasmic OS=Homo sapiens OX=9606 GN=RARS1 PE=1 SV=2	1.06628	0.0345658
sp|Q00796|DHSO_HUMAN_group_Sorbitol dehydrogenase OS=Homo sapiens OX=9606 GN=SORD PE=1 SV=4	1.05378	0.0345808
sp|O94905|ERLN2_HUMAN_group_Erlin-2 OS=Homo sapiens OX=9606 GN=ERLIN2 PE=1 SV=1	1.35903	0.034701
sp|Q9BZE9|ASPC1_HUMAN_group_Tether containing UBX domain for GLUT4 OS=Homo sapiens OX=9606 GN=ASPSCR1 PE=1 SV=1	0.47493	0.0348234
sp|Q8NCN5|PDPR_HUMAN_group_Pyruvate dehydrogenase phosphatase regulatory subunit, mitochondrial OS=Homo sapiens OX=9606 GN=PDPR PE=1 SV=2	0.69103	0.0349357
sp|Q6ZRP7|QSOX2_HUMAN_group_Sulfhydryl oxidase 2 OS=Homo sapiens OX=9606 GN=QSOX2 PE=1 SV=3	0.616615	0.0350361
sp|Q15084|PDIA6_HUMAN_group_Protein disulfide-isomerase A6 OS=Homo sapiens OX=9606 GN=PDIA6 PE=1 SV=1	1.12952	0.0351394
sp|Q9Y3I0|RTCB_HUMAN_group_RNA-splicing ligase RtcB homolog OS=Homo sapiens OX=9606 GN=RTCB PE=1 SV=1	0.844333	0.0353111
sp|P30626|SORCN_HUMAN_group_Sorcin OS=Homo sapiens OX=9606 GN=SRI PE=1 SV=1	1.17002	0.0354218
sp|P00846|ATP6_HUMAN_group_ATP synthase subunit a OS=Homo sapiens OX=9606 GN=MT-ATP6 PE=1 SV=1	0.826583	0.0354974
sp|P24928|RPB1_HUMAN_group_DNA-directed RNA polymerase II subunit RPB1 OS=Homo sapiens OX=9606 GN=POLR2A PE=1 SV=2	1.73131	0.0355428
sp|P35080|PROF2_HUMAN_group_Profilin-2 OS=Homo sapiens OX=9606 GN=PFN2 PE=1 SV=3	1.05266	0.035594
sp|P20340|RAB6A_HUMAN_group_Ras-related protein Rab-6A OS=Homo sapiens OX=9606 GN=RAB6A PE=1 SV=3	0.87133	0.0356195
sp|P40925|MDHC_HUMAN_group_Malate dehydrogenase, cytoplasmic OS=Homo sapiens OX=9606 GN=MDH1 PE=1 SV=4	1.08523	0.0357993
sp|Q96II8|LRCH3_HUMAN_group_DISP complex protein LRCH3 OS=Homo sapiens OX=9606 GN=LRCH3 PE=1 SV=2	3.59068	0.0358341
sp|P27348|1433T_HUMAN_group_14-3-3 protein theta OS=Homo sapiens OX=9606 GN=YWHAQ PE=1 SV=1	1.51347	0.0358398
sp|O43818|U3IP2_HUMAN_group_U3 small nucleolar RNA-interacting protein 2 OS=Homo sapiens OX=9606 GN=RRP9 PE=1 SV=1	0.718258	0.0359021
sp|Q9NP77|SSU72_HUMAN_group_RNA polymerase II subunit A C-terminal domain phosphatase SSU72 OS=Homo sapiens OX=9606 GN=SSU72 PE=1 SV=1	0.793537	0.0361724
sp|Q15365|PCBP1_HUMAN_group_Poly(rC)-binding protein 1 OS=Homo sapiens OX=9606 GN=PCBP1 PE=1 SV=2	1.14693	0.0362762
sp|P42224|STAT1_HUMAN_group_Signal transducer and activator of transcription 1-alpha_beta OS=Homo sapiens OX=9606 GN=STAT1 PE=1 SV=2	0.873618	0.0363664
sp|P00505|AATM_HUMAN_group_Aspartate aminotransferase, mitochondrial OS=Homo sapiens OX=9606 GN=GOT2 PE=1 SV=3	1.13831	0.0366529
sp|Q93009|UBP7_HUMAN_group_Ubiquitin carboxyl-terminal hydrolase 7 OS=Homo sapiens OX=9606 GN=USP7 PE=1 SV=2	1.28034	0.0368732
sp|Q8NAV1|PR38A_HUMAN_group_Pre-mRNA-splicing factor 38A OS=Homo sapiens OX=9606 GN=PRPF38A PE=1 SV=1	1.24429	0.0370139
sp|Q9H3F6|BACD3_HUMAN_group_BTB_POZ domain-containing adapter for CUL3-mediated RhoA degradation protein 3 OS=Homo sapiens OX=9606 GN=KCTD10 PE=1 SV=1	0.723043	0.0371066
sp|Q5SWX8|ODR4_HUMAN_group_Protein odr-4 homolog OS=Homo sapiens OX=9606 GN=ODR4 PE=1 SV=1	0.759788	0.0372116
sp|P05543|THBG_HUMAN_group_Thyroxine-binding globulin OS=Homo sapiens OX=9606 GN=SERPINA7 PE=1 SV=2	0.701562	0.0372251
sp|Q8TBP6|S2540_HUMAN_group_Probable mitochondrial glutathione transporter SLC25A40 OS=Homo sapiens OX=9606 GN=SLC25A40 PE=1 SV=1	0.709927	0.0373039
sp|P56545|CTBP2_HUMAN_group_C-terminal-binding protein 2 OS=Homo sapiens OX=9606 GN=CTBP2 PE=1 SV=1	0.890536	0.0373599
sp|Q15126|PMVK_HUMAN_group_Phosphomevalonate kinase OS=Homo sapiens OX=9606 GN=PMVK PE=1 SV=3	1.20426	0.0374727
sp|Q9P2R3|ANFY1_HUMAN_group_Rabankyrin-5 OS=Homo sapiens OX=9606 GN=ANKFY1 PE=1 SV=2	1.30595	0.0375787
sp|P78406|RAE1L_HUMAN_group_mRNA export factor RAE1 OS=Homo sapiens OX=9606 GN=RAE1 PE=1 SV=1	1.24762	0.0376365
sp|Q9HCE1|MOV10_HUMAN_group_Helicase MOV-10 OS=Homo sapiens OX=9606 GN=MOV10 PE=1 SV=2	1.59781	0.0377075
sp|Q7Z3U7|MON2_HUMAN_group_Protein MON2 homolog OS=Homo sapiens OX=9606 GN=MON2 PE=1 SV=3	1.18725	0.0379292
sp|P49591|SYSC_HUMAN_group_Serine--tRNA ligase, cytoplasmic OS=Homo sapiens OX=9606 GN=SARS1 PE=1 SV=3	0.901077	0.0379546
sp|O43934|MFS11_HUMAN_group_UNC93-like protein MFSD11 OS=Homo sapiens OX=9606 GN=MFSD11 PE=1 SV=2	0.755059	0.0379771
sp|P52907|CAZA1_HUMAN_group_F-actin-capping protein subunit alpha-1 OS=Homo sapiens OX=9606 GN=CAPZA1 PE=1 SV=3	1.12487	0.0381655
sp|P68104|EF1A1_HUMAN_group_Elongation factor 1-alpha 1 OS=Homo sapiens OX=9606 GN=EEF1A1 PE=1 SV=1	0.900563	0.0381775
sp|Q96LD4|TRI47_HUMAN_group_E3 ubiquitin-protein ligase TRIM47 OS=Homo sapiens OX=9606 GN=TRIM47 PE=1 SV=2	0.880271	0.0382265
sp|P61225|RAP2B_HUMAN_group_Ras-related protein Rap-2b OS=Homo sapiens OX=9606 GN=RAP2B PE=1 SV=1	0.774514	0.038415
sp|Q9NQC7|CYLD_HUMAN_group_Ubiquitin carboxyl-terminal hydrolase CYLD OS=Homo sapiens OX=9606 GN=CYLD PE=1 SV=1	1.42525	0.0387761
sp|P47897|SYQ_HUMAN_group_Glutamine--tRNA ligase OS=Homo sapiens OX=9606 GN=QARS1 PE=1 SV=1	1.16057	0.0387814
sp|Q13283|G3BP1_HUMAN_group_Ras GTPase-activating protein-binding protein 1 OS=Homo sapiens OX=9606 GN=G3BP1 PE=1 SV=1	1.09382	0.0387987
sp|P62857|RS28_HUMAN_group_40S ribosomal protein S28 OS=Homo sapiens OX=9606 GN=RPS28 PE=1 SV=1	0.729977	0.0391044
sp|Q5JPE7|NOMO2_HUMAN_group_Nodal modulator 2 OS=Homo sapiens OX=9606 GN=NOMO2 PE=1 SV=1	1.10385	0.039108
sp|Q9H2P9|DPH5_HUMAN_group_Diphthine methyl ester synthase OS=Homo sapiens OX=9606 GN=DPH5 PE=1 SV=2	0.848563	0.0392428
sp|O43633|CHM2A_HUMAN_group_Charged multivesicular body protein 2a OS=Homo sapiens OX=9606 GN=CHMP2A PE=1 SV=1	1.24729	0.0392483
sp|O15126|SCAM1_HUMAN_group_Secretory carrier-associated membrane protein 1 OS=Homo sapiens OX=9606 GN=SCAMP1 PE=1 SV=2	1.12935	0.0393003
sp|Q13564|ULA1_HUMAN_group_NEDD8-activating enzyme E1 regulatory subunit OS=Homo sapiens OX=9606 GN=NAE1 PE=1 SV=1	0.83032	0.03931
sp|P60900|PSA6_HUMAN_group_Proteasome subunit alpha type-6 OS=Homo sapiens OX=9606 GN=PSMA6 PE=1 SV=1	1.31356	0.0393638
sp|P52815|RM12_HUMAN_group_39S ribosomal protein L12, mitochondrial OS=Homo sapiens OX=9606 GN=MRPL12 PE=1 SV=2	1.22848	0.0394982
sp|Q8NFF5|FAD1_HUMAN_group_FAD synthase OS=Homo sapiens OX=9606 GN=FLAD1 PE=1 SV=1	0.862196	0.0395859
sp|P43307|SSRA_HUMAN_group_Translocon-associated protein subunit alpha OS=Homo sapiens OX=9606 GN=SSR1 PE=1 SV=3	1.21117	0.039599
sp|O14929|HAT1_HUMAN_group_Histone acetyltransferase type B catalytic subunit OS=Homo sapiens OX=9606 GN=HAT1 PE=1 SV=2	0.826144	0.0396782
sp|P62899|RL31_HUMAN_group_60S ribosomal protein L31 OS=Homo sapiens OX=9606 GN=RPL31 PE=1 SV=1	1.31938	0.0396889
sp|P13804|ETFA_HUMAN_group_Electron transfer flavoprotein subunit alpha, mitochondrial OS=Homo sapiens OX=9606 GN=ETFA PE=1 SV=1	1.14446	0.0396946
sp|Q16555|DPYL2_HUMAN_group_Dihydropyrimidinase-related protein 2 OS=Homo sapiens OX=9606 GN=DPYSL2 PE=1 SV=1	1.14629	0.0399368
sp|P52209|6PGD_HUMAN_group_6-phosphogluconate dehydrogenase, decarboxylating OS=Homo sapiens OX=9606 GN=PGD PE=1 SV=3	0.908719	0.0401076
sp|Q14161|GIT2_HUMAN_group_ARF GTPase-activating protein GIT2 OS=Homo sapiens OX=9606 GN=GIT2 PE=1 SV=2	1.6462	0.0401634
sp|Q12972|PP1R8_HUMAN_group_Nuclear inhibitor of protein phosphatase 1 OS=Homo sapiens OX=9606 GN=PPP1R8 PE=1 SV=2	0.758669	0.0401688
sp|Q9H9B4|SFXN1_HUMAN_group_Sideroflexin-1 OS=Homo sapiens OX=9606 GN=SFXN1 PE=1 SV=4	1.14989	0.0401828
sp|Q96Q11|TRNT1_HUMAN_group_CCA tRNA nucleotidyltransferase 1, mitochondrial OS=Homo sapiens OX=9606 GN=TRNT1 PE=1 SV=2	1.13396	0.0404149
sp|P27695|APEX1_HUMAN_group_DNA-(apurinic or apyrimidinic site) endonuclease OS=Homo sapiens OX=9606 GN=APEX1 PE=1 SV=2	1.55507	0.040463
sp|Q6NYC8|PPR18_HUMAN_group_Phostensin OS=Homo sapiens OX=9606 GN=PPP1R18 PE=1 SV=1	1.10907	0.0404943
sp|Q9P0L0|VAPA_HUMAN_group_Vesicle-associated membrane protein-associated protein A OS=Homo sapiens OX=9606 GN=VAPA PE=1 SV=3	0.908077	0.040718
sp|Q8WW59|SPRY4_HUMAN_group_SPRY domain-containing protein 4 OS=Homo sapiens OX=9606 GN=SPRYD4 PE=1 SV=2	1.16209	0.0407339
sp|Q14126|DSG2_HUMAN_group_Desmoglein-2 OS=Homo sapiens OX=9606 GN=DSG2 PE=1 SV=2	0.841975	0.0408317
sp|Q92609|TBCD5_HUMAN_group_TBC1 domain family member 5 OS=Homo sapiens OX=9606 GN=TBC1D5 PE=1 SV=1	1.18143	0.0409465
sp|P36222|CH3L1_HUMAN_group_Chitinase-3-like protein 1 OS=Homo sapiens OX=9606 GN=CHI3L1 PE=1 SV=2	0.820573	0.0412461
sp|A5YKK6|CNOT1_HUMAN_group_CCR4-NOT transcription complex subunit 1 OS=Homo sapiens OX=9606 GN=CNOT1 PE=1 SV=2	1.12194	0.0412921
sp|Q8TCS8|PNPT1_HUMAN_group_Polyribonucleotide nucleotidyltransferase 1, mitochondrial OS=Homo sapiens OX=9606 GN=PNPT1 PE=1 SV=2	0.641813	0.0414492
sp|P68032|ACTC_HUMAN_group_Actin, alpha cardiac muscle 1 OS=Homo sapiens OX=9606 GN=ACTC1 PE=1 SV=1	0.792055	0.0415721
sp|Q9BTU6|P4K2A_HUMAN_group_Phosphatidylinositol 4-kinase type 2-alpha OS=Homo sapiens OX=9606 GN=PI4K2A PE=1 SV=1	1.2883	0.0416773
sp|P08754|GNAI3_HUMAN_group_Guanine nucleotide-binding protein G(i) subunit alpha-3 OS=Homo sapiens OX=9606 GN=GNAI3 PE=1 SV=3	0.852203	0.0417419
sp|E9PAV3|NACAM_HUMAN_group_Nascent polypeptide-associated complex subunit alpha, muscle-specific form OS=Homo sapiens OX=9606 GN=NACA PE=1 SV=1	0.792058	0.041766
sp|P62633|CNBP_HUMAN_group_CCHC-type zinc finger nucleic acid binding protein OS=Homo sapiens OX=9606 GN=CNBP PE=1 SV=1	0.836016	0.0420813
sp|Q9UDY2|ZO2_HUMAN_group_Tight junction protein ZO-2 OS=Homo sapiens OX=9606 GN=TJP2 PE=1 SV=2	1.2182	0.0421398
sp|Q92600|CNOT9_HUMAN_group_CCR4-NOT transcription complex subunit 9 OS=Homo sapiens OX=9606 GN=CNOT9 PE=1 SV=1	1.2975	0.0422541
sp|O76021|RL1D1_HUMAN_group_Ribosomal L1 domain-containing protein 1 OS=Homo sapiens OX=9606 GN=RSL1D1 PE=1 SV=3	0.94295	0.0422837
sp|Q96T51|RUFY1_HUMAN_group_RUN and FYVE domain-containing protein 1 OS=Homo sapiens OX=9606 GN=RUFY1 PE=1 SV=2	0.619508	0.0423139
sp|Q9Y5P6|GMPPB_HUMAN_group_Mannose-1-phosphate guanyltransferase beta OS=Homo sapiens OX=9606 GN=GMPPB PE=1 SV=2	1.07995	0.0423876
sp|O95070|YIF1A_HUMAN_group_Protein YIF1A OS=Homo sapiens OX=9606 GN=YIF1A PE=1 SV=2	1.57999	0.0424125
sp|P11498|PYC_HUMAN_group_Pyruvate carboxylase, mitochondrial OS=Homo sapiens OX=9606 GN=PC PE=1 SV=2	1.28479	0.042472
sp|O75663|TIPRL_HUMAN_group_TIP41-like protein OS=Homo sapiens OX=9606 GN=TIPRL PE=1 SV=2	0.840227	0.0424777
sp|Q5VU43|MYOME_HUMAN_group_Myomegalin OS=Homo sapiens OX=9606 GN=PDE4DIP PE=1 SV=3	1.35806	0.0424978
sp|Q15746|MYLK_HUMAN_group_Myosin light chain kinase, smooth muscle OS=Homo sapiens OX=9606 GN=MYLK PE=1 SV=4	1.20176	0.0425811
sp|P49418|AMPH_HUMAN_group_Amphiphysin OS=Homo sapiens OX=9606 GN=AMPH PE=1 SV=1	0.784642	0.0426789
sp|P23526|SAHH_HUMAN_group_Adenosylhomocysteinase OS=Homo sapiens OX=9606 GN=AHCY PE=1 SV=4	0.869238	0.0427014
sp|Q92696|PGTA_HUMAN_group_Geranylgeranyl transferase type-2 subunit alpha OS=Homo sapiens OX=9606 GN=RABGGTA PE=1 SV=2	1.24188	0.0427022
sp|Q9BRG1|VPS25_HUMAN_group_Vacuolar protein-sorting-associated protein 25 OS=Homo sapiens OX=9606 GN=VPS25 PE=1 SV=1	0.556254	0.0428069
sp|Q58WW2|DCAF6_HUMAN_group_DDB1- and CUL4-associated factor 6 OS=Homo sapiens OX=9606 GN=DCAF6 PE=1 SV=1	1.11294	0.0428787
sp|Q9NYU2|UGGG1_HUMAN_group_UDP-glucose:glycoprotein glucosyltransferase 1 OS=Homo sapiens OX=9606 GN=UGGT1 PE=1 SV=3	1.06545	0.0429063
sp|P10321|HLAC_HUMAN_group_HLA class I histocompatibility antigen, C alpha chain OS=Homo sapiens OX=9606 GN=HLA-C PE=1 SV=3	0.87741	0.0431101
sp|Q9UI12|VATH_HUMAN_group_V-type proton ATPase subunit H OS=Homo sapiens OX=9606 GN=ATP6V1H PE=1 SV=1	0.878497	0.0437394
sp|Q99584|S10AD_HUMAN_group_Protein S100-A13 OS=Homo sapiens OX=9606 GN=S100A13 PE=1 SV=1	1.475	0.0438821
sp|P52758|RIDA_HUMAN_group_2-iminobutanoate_2-iminopropanoate deaminase OS=Homo sapiens OX=9606 GN=RIDA PE=1 SV=1	1.18146	0.0439384
sp|Q00341|VIGLN_HUMAN_group_Vigilin OS=Homo sapiens OX=9606 GN=HDLBP PE=1 SV=2	0.867144	0.0439611
sp|Q92466|DDB2_HUMAN_group_DNA damage-binding protein 2 OS=Homo sapiens OX=9606 GN=DDB2 PE=1 SV=1	2.05385	0.0440899
sp|Q9Y266|NUDC_HUMAN_group_Nuclear migration protein nudC OS=Homo sapiens OX=9606 GN=NUDC PE=1 SV=1	0.950034	0.0440903
sp|Q9UL45|BL1S6_HUMAN_group_Biogenesis of lysosome-related organelles complex 1 subunit 6 OS=Homo sapiens OX=9606 GN=BLOC1S6 PE=1 SV=1	0.719326	0.0442961
sp|P07225|PROS_HUMAN_group_Vitamin K-dependent protein S OS=Homo sapiens OX=9606 GN=PROS1 PE=1 SV=1	0.689313	0.0444844
sp|P56182|RRP1_HUMAN_group_Ribosomal RNA processing protein 1 homolog A OS=Homo sapiens OX=9606 GN=RRP1 PE=1 SV=1	0.282154	0.0445182
sp|Q16774|KGUA_HUMAN_group_Guanylate kinase OS=Homo sapiens OX=9606 GN=GUK1 PE=1 SV=2	1.09335	0.0445704
sp|Q9H1C4|UN93B_HUMAN_group_Protein unc-93 homolog B1 OS=Homo sapiens OX=9606 GN=UNC93B1 PE=1 SV=2	0.688613	0.0448382
sp|P31040|SDHA_HUMAN_group_Succinate dehydrogenase [ubiquinone] flavoprotein subunit, mitochondrial OS=Homo sapiens OX=9606 GN=SDHA PE=1 SV=2	1.19466	0.0450551
sp|P04920|B3A2_HUMAN_group_Anion exchange protein 2 OS=Homo sapiens OX=9606 GN=SLC4A2 PE=1 SV=4	0.57179	0.0450858
sp|Q9NS87|KIF15_HUMAN_group_Kinesin-like protein KIF15 OS=Homo sapiens OX=9606 GN=KIF15 PE=1 SV=1	0.665386	0.0452077
sp|O14672|ADA10_HUMAN_group_Disintegrin and metalloproteinase domain-containing protein 10 OS=Homo sapiens OX=9606 GN=ADAM10 PE=1 SV=1	0.693492	0.045249
sp|P33121|ACSL1_HUMAN_group_Long-chain-fatty-acid--CoA ligase 1 OS=Homo sapiens OX=9606 GN=ACSL1 PE=1 SV=1	0.835962	0.0454006
sp|O95394|AGM1_HUMAN_group_Phosphoacetylglucosamine mutase OS=Homo sapiens OX=9606 GN=PGM3 PE=1 SV=1	1.22773	0.0455297
sp|Q8N684|CPSF7_HUMAN_group_Cleavage and polyadenylation specificity factor subunit 7 OS=Homo sapiens OX=9606 GN=CPSF7 PE=1 SV=1	0.86509	0.0455383
sp|Q15393|SF3B3_HUMAN_group_Splicing factor 3B subunit 3 OS=Homo sapiens OX=9606 GN=SF3B3 PE=1 SV=4	0.874481	0.0457189
sp|O94874|UFL1_HUMAN_group_E3 UFM1-protein ligase 1 OS=Homo sapiens OX=9606 GN=UFL1 PE=1 SV=2	1.18897	0.0457919
sp|Q14558|KPRA_HUMAN_group_Phosphoribosyl pyrophosphate synthase-associated protein 1 OS=Homo sapiens OX=9606 GN=PRPSAP1 PE=1 SV=2	1.15199	0.0457929
sp|Q9NZU5|LMCD1_HUMAN_group_LIM and cysteine-rich domains protein 1 OS=Homo sapiens OX=9606 GN=LMCD1 PE=1 SV=1	0.58894	0.0459425
sp|Q641Q2|WAC2A_HUMAN_group_WASH complex subunit 2A OS=Homo sapiens OX=9606 GN=WASHC2A PE=1 SV=3	1.17228	0.0460926
sp|O14976|GAK_HUMAN_group_Cyclin-G-associated kinase OS=Homo sapiens OX=9606 GN=GAK PE=1 SV=2	0.618465	0.0461614
sp|P20290|BTF3_HUMAN_group_Transcription factor BTF3 OS=Homo sapiens OX=9606 GN=BTF3 PE=1 SV=1	0.865413	0.0461632
sp|Q9BYC5|FUT8_HUMAN_group_Alpha-(1,6)-fucosyltransferase OS=Homo sapiens OX=9606 GN=FUT8 PE=1 SV=2	0.728472	0.0462154
sp|P63000|RAC1_HUMAN_group_Ras-related C3 botulinum toxin substrate 1 OS=Homo sapiens OX=9606 GN=RAC1 PE=1 SV=1	0.814968	0.0463623
sp|O43819|SCO2_HUMAN_group_Protein SCO2 homolog, mitochondrial OS=Homo sapiens OX=9606 GN=SCO2 PE=1 SV=3	1.1454	0.0464555
sp|Q8N335|GPD1L_HUMAN_group_Glycerol-3-phosphate dehydrogenase 1-like protein OS=Homo sapiens OX=9606 GN=GPD1L PE=1 SV=1	1.98366	0.0464911
sp|O00399|DCTN6_HUMAN_group_Dynactin subunit 6 OS=Homo sapiens OX=9606 GN=DCTN6 PE=1 SV=1	1.29425	0.0465058
sp|Q9Y2T2|AP3M1_HUMAN_group_AP-3 complex subunit mu-1 OS=Homo sapiens OX=9606 GN=AP3M1 PE=1 SV=1	1.18898	0.0465311
sp|O14562|UBFD1_HUMAN_group_Ubiquitin domain-containing protein UBFD1 OS=Homo sapiens OX=9606 GN=UBFD1 PE=1 SV=2	2.02934	0.0466661
sp|Q9Y4R8|TELO2_HUMAN_group_Telomere length regulation protein TEL2 homolog OS=Homo sapiens OX=9606 GN=TELO2 PE=1 SV=2	0.658026	0.0468759
sp|O96000|NDUBA_HUMAN_group_NADH dehydrogenase [ubiquinone] 1 beta subcomplex subunit 10 OS=Homo sapiens OX=9606 GN=NDUFB10 PE=1 SV=3	1.08988	0.0468852
sp|Q6FI81|CPIN1_HUMAN_group_Anamorsin OS=Homo sapiens OX=9606 GN=CIAPIN1 PE=1 SV=2	0.812012	0.0469062
sp|Q8IWZ3|ANKH1_HUMAN_group_Ankyrin repeat and KH domain-containing protein 1 OS=Homo sapiens OX=9606 GN=ANKHD1 PE=1 SV=1	0.453393	0.0469863
sp|Q14978|NOLC1_HUMAN_group_Nucleolar and coiled-body phosphoprotein 1 OS=Homo sapiens OX=9606 GN=NOLC1 PE=1 SV=2	0.733501	0.0471136
sp|P06756|ITAV_HUMAN_group_Integrin alpha-V OS=Homo sapiens OX=9606 GN=ITGAV PE=1 SV=2	1.18488	0.047167
sp|O75964|ATP5L_HUMAN_group_ATP synthase subunit g, mitochondrial OS=Homo sapiens OX=9606 GN=ATP5MG PE=1 SV=3	1.08829	0.0472564
sp|Q9Y6N5|SQOR_HUMAN_group_Sulfide:quinone oxidoreductase, mitochondrial OS=Homo sapiens OX=9606 GN=SQOR PE=1 SV=1	1.08193	0.0472806
sp|Q16718|NDUA5_HUMAN_group_NADH dehydrogenase [ubiquinone] 1 alpha subcomplex subunit 5 OS=Homo sapiens OX=9606 GN=NDUFA5 PE=1 SV=3	0.874584	0.047351
sp|Q9H1E3|NUCKS_HUMAN_group_Nuclear ubiquitous casein and cyclin-dependent kinase substrate 1 OS=Homo sapiens OX=9606 GN=NUCKS1 PE=1 SV=1	1.21543	0.0473724
sp|Q9NZL4|HPBP1_HUMAN_group_Hsp70-binding protein 1 OS=Homo sapiens OX=9606 GN=HSPBP1 PE=1 SV=2	0.761769	0.0473851
sp|P29966|MARCS_HUMAN_group_Myristoylated alanine-rich C-kinase substrate OS=Homo sapiens OX=9606 GN=MARCKS PE=1 SV=4	0.856823	0.0474947
sp|P20810|ICAL_HUMAN_group_Calpastatin OS=Homo sapiens OX=9606 GN=CAST PE=1 SV=4	0.903282	0.0475476
sp|P17706|PTN2_HUMAN_group_Tyrosine-protein phosphatase non-receptor type 2 OS=Homo sapiens OX=9606 GN=PTPN2 PE=1 SV=2	0.660214	0.0476293
sp|Q658P3|STEA3_HUMAN_group_Metalloreductase STEAP3 OS=Homo sapiens OX=9606 GN=STEAP3 PE=1 SV=2	0.840141	0.0480657
sp|O94804|STK10_HUMAN_group_Serine_threonine-protein kinase 10 OS=Homo sapiens OX=9606 GN=STK10 PE=1 SV=1	2.58892	0.0480691
sp|O43504|LTOR5_HUMAN_group_Ragulator complex protein LAMTOR5 OS=Homo sapiens OX=9606 GN=LAMTOR5 PE=1 SV=1	0.811778	0.0481311
sp|O14579|COPE_HUMAN_group_Coatomer subunit epsilon OS=Homo sapiens OX=9606 GN=COPE PE=1 SV=3	1.28776	0.0482659
sp|Q9UH62|ARMX3_HUMAN_group_Armadillo repeat-containing X-linked protein 3 OS=Homo sapiens OX=9606 GN=ARMCX3 PE=1 SV=1	1.15499	0.0485624
sp|P19404|NDUV2_HUMAN_group_NADH dehydrogenase [ubiquinone] flavoprotein 2, mitochondrial OS=Homo sapiens OX=9606 GN=NDUFV2 PE=1 SV=2	0.421311	0.0488993
sp|P00734|THRB_HUMAN_group_Prothrombin OS=Homo sapiens OX=9606 GN=F2 PE=1 SV=2	0.704266	0.0491511
sp|Q66K14|TBC9B_HUMAN_group_TBC1 domain family member 9B OS=Homo sapiens OX=9606 GN=TBC1D9B PE=1 SV=3	0.691896	0.0491524
sp|Q53HC9|EIPR1_HUMAN_group_EARP and GARP complex-interacting protein 1 OS=Homo sapiens OX=9606 GN=EIPR1 PE=1 SV=2	1.19128	0.0492521
sp|P13693|TCTP_HUMAN_group_Translationally-controlled tumor protein OS=Homo sapiens OX=9606 GN=TPT1 PE=1 SV=1	0.838892	0.0494272
sp|P51668|UB2D1_HUMAN_group_Ubiquitin-conjugating enzyme E2 D1 OS=Homo sapiens OX=9606 GN=UBE2D1 PE=1 SV=1	0.574021	0.0494706
sp|P19387|RPB3_HUMAN_group_DNA-directed RNA polymerase II subunit RPB3 OS=Homo sapiens OX=9606 GN=POLR2C PE=1 SV=2	0.800855	0.0497408
sp|Q9H444|CHM4B_HUMAN_group_Charged multivesicular body protein 4b OS=Homo sapiens OX=9606 GN=CHMP4B PE=1 SV=1	0.838722	0.0498421
sp|O60313|OPA1_HUMAN_group_Dynamin-like 120 kDa protein, mitochondrial OS=Homo sapiens OX=9606 GN=OPA1 PE=1 SV=3	0.908995	0.0499532
sp|Q9P2E9|RRBP1_HUMAN_group_Ribosome-binding protein 1 OS=Homo sapiens OX=9606 GN=RRBP1 PE=1 SV=5	1.21312	0.0503361
sp|P36578|RL4_HUMAN_group_60S ribosomal protein L4 OS=Homo sapiens OX=9606 GN=RPL4 PE=1 SV=5	0.800887	0.0503574
sp|P10768|ESTD_HUMAN_group_S-formylglutathione hydrolase OS=Homo sapiens OX=9606 GN=ESD PE=1 SV=2	1.13027	0.0504482
sp|Q9UK45|LSM7_HUMAN_group_U6 snRNA-associated Sm-like protein LSm7 OS=Homo sapiens OX=9606 GN=LSM7 PE=1 SV=1	0.572649	0.0504555
sp|Q04941|PLP2_HUMAN_group_Proteolipid protein 2 OS=Homo sapiens OX=9606 GN=PLP2 PE=1 SV=1	0.848634	0.0504774
sp|P31943|HNRH1_HUMAN_group_Heterogeneous nuclear ribonucleoprotein H OS=Homo sapiens OX=9606 GN=HNRNPH1 PE=1 SV=4	0.928939	0.0506414
sp|P01008|ANT3_HUMAN_group_Antithrombin-III OS=Homo sapiens OX=9606 GN=SERPINC1 PE=1 SV=1	0.849664	0.0507394
sp|P02788|TRFL_HUMAN_group_Lactotransferrin OS=Homo sapiens OX=9606 GN=LTF PE=1 SV=6	0.397359	0.0508072
sp|O00151|PDLI1_HUMAN_group_PDZ and LIM domain protein 1 OS=Homo sapiens OX=9606 GN=PDLIM1 PE=1 SV=4	1.16589	0.0510742
sp|Q06136|KDSR_HUMAN_group_3-ketodihydrosphingosine reductase OS=Homo sapiens OX=9606 GN=KDSR PE=1 SV=1	1.12527	0.0512507
sp|P25705|ATPA_HUMAN_group_ATP synthase subunit alpha, mitochondrial OS=Homo sapiens OX=9606 GN=ATP5F1A PE=1 SV=1	1.10582	0.0513297
sp|Q92973|TNPO1_HUMAN_group_Transportin-1 OS=Homo sapiens OX=9606 GN=TNPO1 PE=1 SV=2	0.870924	0.0513565
sp|Q8NBT2|SPC24_HUMAN_group_Kinetochore protein Spc24 OS=Homo sapiens OX=9606 GN=SPC24 PE=1 SV=3	0.662605	0.051578
sp|P06737|PYGL_HUMAN_group_Glycogen phosphorylase, liver form OS=Homo sapiens OX=9606 GN=PYGL PE=1 SV=4	1.65796	0.0516035
sp|P12081|HARS1_HUMAN_group_Histidine--tRNA ligase, cytoplasmic OS=Homo sapiens OX=9606 GN=HARS1 PE=1 SV=2	1.0719	0.0517578
sp|P27816|MAP4_HUMAN_group_Microtubule-associated protein 4 OS=Homo sapiens OX=9606 GN=MAP4 PE=1 SV=3	0.876407	0.0518354
sp|Q14195|DPYL3_HUMAN_group_Dihydropyrimidinase-related protein 3 OS=Homo sapiens OX=9606 GN=DPYSL3 PE=1 SV=1	1.14228	0.0518949
sp|O60831|PRAF2_HUMAN_group_PRA1 family protein 2 OS=Homo sapiens OX=9606 GN=PRAF2 PE=1 SV=1	1.16605	0.0519358
sp|Q7KZF4|SND1_HUMAN_group_Staphylococcal nuclease domain-containing protein 1 OS=Homo sapiens OX=9606 GN=SND1 PE=1 SV=1	0.926752	0.0520569
sp|P21964|COMT_HUMAN_group_Catechol O-methyltransferase OS=Homo sapiens OX=9606 GN=COMT PE=1 SV=2	1.51071	0.0522395
sp|Q7Z2K6|ERMP1_HUMAN_group_Endoplasmic reticulum metallopeptidase 1 OS=Homo sapiens OX=9606 GN=ERMP1 PE=1 SV=2	0.792219	0.0524445
sp|P49411|EFTU_HUMAN_group_Elongation factor Tu, mitochondrial OS=Homo sapiens OX=9606 GN=TUFM PE=1 SV=2	1.08005	0.0525794
sp|P52735|VAV2_HUMAN_group_Guanine nucleotide exchange factor VAV2 OS=Homo sapiens OX=9606 GN=VAV2 PE=1 SV=2	1.50072	0.0526057
sp|O94973|AP2A2_HUMAN_group_AP-2 complex subunit alpha-2 OS=Homo sapiens OX=9606 GN=AP2A2 PE=1 SV=2	0.788084	0.0526447
sp|P27701|CD82_HUMAN_group_CD82 antigen OS=Homo sapiens OX=9606 GN=CD82 PE=1 SV=1	0.647492	0.052676
sp|P15924|DESP_HUMAN_group_Desmoplakin OS=Homo sapiens OX=9606 GN=DSP PE=1 SV=3	0.334434	0.0528414
sp|O95831|AIFM1_HUMAN_group_Apoptosis-inducing factor 1, mitochondrial OS=Homo sapiens OX=9606 GN=AIFM1 PE=1 SV=1	1.49039	0.0528489
sp|Q16891|MIC60_HUMAN_group_MICOS complex subunit MIC60 OS=Homo sapiens OX=9606 GN=IMMT PE=1 SV=1	0.815053	0.053052
sp|Q9NRX4|PHP14_HUMAN_group_14 kDa phosphohistidine phosphatase OS=Homo sapiens OX=9606 GN=PHPT1 PE=1 SV=1	1.19012	0.0530679
sp|Q8TD55|PKHO2_HUMAN_group_Pleckstrin homology domain-containing family O member 2 OS=Homo sapiens OX=9606 GN=PLEKHO2 PE=1 SV=1	0.838614	0.0532443
sp|Q9Y3Q3|TMED3_HUMAN_group_Transmembrane emp24 domain-containing protein 3 OS=Homo sapiens OX=9606 GN=TMED3 PE=1 SV=1	1.54133	0.0533299
sp|Q14166|TTL12_HUMAN_group_Tubulin--tyrosine ligase-like protein 12 OS=Homo sapiens OX=9606 GN=TTLL12 PE=1 SV=2	0.66996	0.0533923
sp|O00299|CLIC1_HUMAN_group_Chloride intracellular channel protein 1 OS=Homo sapiens OX=9606 GN=CLIC1 PE=1 SV=4	1.11043	0.0534838
sp|Q9Y6I3|EPN1_HUMAN_group_Epsin-1 OS=Homo sapiens OX=9606 GN=EPN1 PE=1 SV=2	1.30667	0.0534923
sp|P23368|MAOM_HUMAN_group_NAD-dependent malic enzyme, mitochondrial OS=Homo sapiens OX=9606 GN=ME2 PE=1 SV=1	1.12913	0.0535308
sp|Q9BTW9|TBCD_HUMAN_group_Tubulin-specific chaperone D OS=Homo sapiens OX=9606 GN=TBCD PE=1 SV=2	1.60118	0.0535769
sp|Q9BV81|EMC6_HUMAN_group_ER membrane protein complex subunit 6 OS=Homo sapiens OX=9606 GN=EMC6 PE=1 SV=1	0.820064	0.0535849
sp|Q07021|C1QBP_HUMAN_group_Complement component 1 Q subcomponent-binding protein, mitochondrial OS=Homo sapiens OX=9606 GN=C1QBP PE=1 SV=1	0.872028	0.0536733
sp|Q9P2R7|SUCB1_HUMAN_group_Succinate--CoA ligase [ADP-forming] subunit beta, mitochondrial OS=Homo sapiens OX=9606 GN=SUCLA2 PE=1 SV=3	0.805032	0.0539183
sp|P83876|TXN4A_HUMAN_group_Thioredoxin-like protein 4A OS=Homo sapiens OX=9606 GN=TXNL4A PE=1 SV=1	1.4744	0.0541006
sp|Q9Y5S2|MRCKB_HUMAN_group_Serine_threonine-protein kinase MRCK beta OS=Homo sapiens OX=9606 GN=CDC42BPB PE=1 SV=2	1.17124	0.054245
sp|Q6L8Q7|PDE12_HUMAN_group_2',5'-phosphodiesterase 12 OS=Homo sapiens OX=9606 GN=PDE12 PE=1 SV=2	0.79538	0.05425
sp|Q96C90|PP14B_HUMAN_group_Protein phosphatase 1 regulatory subunit 14B OS=Homo sapiens OX=9606 GN=PPP1R14B PE=1 SV=3	0.42531	0.054329
sp|Q99836|MYD88_HUMAN_group_Myeloid differentiation primary response protein MyD88 OS=Homo sapiens OX=9606 GN=MYD88 PE=1 SV=1	1.37328	0.0543459
sp|P02765|FETUA_HUMAN_group_Alpha-2-HS-glycoprotein OS=Homo sapiens OX=9606 GN=AHSG PE=1 SV=2	0.388352	0.0544304
sp|Q32P28|P3H1_HUMAN_group_Prolyl 3-hydroxylase 1 OS=Homo sapiens OX=9606 GN=P3H1 PE=1 SV=2	0.95185	0.0545456
sp|Q9NWT6|HIF1N_HUMAN_group_Hypoxia-inducible factor 1-alpha inhibitor OS=Homo sapiens OX=9606 GN=HIF1AN PE=1 SV=2	0.73163	0.0545932
sp|P35606|COPB2_HUMAN_group_Coatomer subunit beta' OS=Homo sapiens OX=9606 GN=COPB2 PE=1 SV=2	1.14802	0.0550102
sp|P30086|PEBP1_HUMAN_group_Phosphatidylethanolamine-binding protein 1 OS=Homo sapiens OX=9606 GN=PEBP1 PE=1 SV=3	1.09125	0.0555074
sp|Q9NQC3|RTN4_HUMAN_group_Reticulon-4 OS=Homo sapiens OX=9606 GN=RTN4 PE=1 SV=2	0.904536	0.0555537
sp|Q96RQ3|MCCA_HUMAN_group_Methylcrotonoyl-CoA carboxylase subunit alpha, mitochondrial OS=Homo sapiens OX=9606 GN=MCCC1 PE=1 SV=3	1.21871	0.0555596
sp|P63172|DYLT1_HUMAN_group_Dynein light chain Tctex-type 1 OS=Homo sapiens OX=9606 GN=DYNLT1 PE=1 SV=1	0.794764	0.0556255
sp|P53041|PPP5_HUMAN_group_Serine_threonine-protein phosphatase 5 OS=Homo sapiens OX=9606 GN=PPP5C PE=1 SV=1	0.84874	0.0556785
sp|Q9BUF5|TBB6_HUMAN_group_Tubulin beta-6 chain OS=Homo sapiens OX=9606 GN=TUBB6 PE=1 SV=1	0.932482	0.056217
sp|Q9Y282|ERGI3_HUMAN_group_Endoplasmic reticulum-Golgi intermediate compartment protein 3 OS=Homo sapiens OX=9606 GN=ERGIC3 PE=1 SV=1	0.694731	0.0563312
sp|P07814|SYEP_HUMAN_group_Bifunctional glutamate_proline--tRNA ligase OS=Homo sapiens OX=9606 GN=EPRS1 PE=1 SV=5	1.08189	0.056459
sp|Q13257|MD2L1_HUMAN_group_Mitotic spindle assembly checkpoint protein MAD2A OS=Homo sapiens OX=9606 GN=MAD2L1 PE=1 SV=1	0.697565	0.0566151
sp|Q9NWV4|CZIB_HUMAN_group_CXXC motif containing zinc binding protein OS=Homo sapiens OX=9606 GN=CZIB PE=1 SV=1	1.53416	0.0570978
sp|P02753|RET4_HUMAN_group_Retinol-binding protein 4 OS=Homo sapiens OX=9606 GN=RBP4 PE=1 SV=3	0.644649	0.0571757
sp|P07711|CATL1_HUMAN_group_Procathepsin L OS=Homo sapiens OX=9606 GN=CTSL PE=1 SV=2	1.18123	0.0572391
sp|Q9UIA9|XPO7_HUMAN_group_Exportin-7 OS=Homo sapiens OX=9606 GN=XPO7 PE=1 SV=3	1.50734	0.057412
sp|Q96K76|UBP47_HUMAN_group_Ubiquitin carboxyl-terminal hydrolase 47 OS=Homo sapiens OX=9606 GN=USP47 PE=1 SV=3	1.19421	0.0574871
sp|Q8NBJ5|GT251_HUMAN_group_Procollagen galactosyltransferase 1 OS=Homo sapiens OX=9606 GN=COLGALT1 PE=1 SV=1	0.908967	0.0575002
sp|Q14643|ITPR1_HUMAN_group_Inositol 1,4,5-trisphosphate receptor type 1 OS=Homo sapiens OX=9606 GN=ITPR1 PE=1 SV=3	1.2805	0.057615
sp|Q9H3N1|TMX1_HUMAN_group_Thioredoxin-related transmembrane protein 1 OS=Homo sapiens OX=9606 GN=TMX1 PE=1 SV=1	1.74517	0.0578569
sp|P63104|1433Z_HUMAN_group_14-3-3 protein zeta_delta OS=Homo sapiens OX=9606 GN=YWHAZ PE=1 SV=1	1.1206	0.0580537
sp|P21796|VDAC1_HUMAN_group_Voltage-dependent anion-selective channel protein 1 OS=Homo sapiens OX=9606 GN=VDAC1 PE=1 SV=2	0.926002	0.0581202
sp|P30837|AL1B1_HUMAN_group_Aldehyde dehydrogenase X, mitochondrial OS=Homo sapiens OX=9606 GN=ALDH1B1 PE=1 SV=4	1.09973	0.0581556
sp|P08579|RU2B_HUMAN_group_U2 small nuclear ribonucleoprotein B'' OS=Homo sapiens OX=9606 GN=SNRPB2 PE=1 SV=1	1.17796	0.058273
sp|P10606|COX5B_HUMAN_group_Cytochrome c oxidase subunit 5B, mitochondrial OS=Homo sapiens OX=9606 GN=COX5B PE=1 SV=2	0.910338	0.0583527
sp|Q9UNS2|CSN3_HUMAN_group_COP9 signalosome complex subunit 3 OS=Homo sapiens OX=9606 GN=COPS3 PE=1 SV=3	1.0802	0.0584104
sp|Q9UPW5|CBPC1_HUMAN_group_Cytosolic carboxypeptidase 1 OS=Homo sapiens OX=9606 GN=AGTPBP1 PE=1 SV=3	0.328229	0.0584671
sp|P09429|HMGB1_HUMAN_group_High mobility group protein B1 OS=Homo sapiens OX=9606 GN=HMGB1 PE=1 SV=3	0.87872	0.0586533
sp|Q13123|RED_HUMAN_group_Protein Red OS=Homo sapiens OX=9606 GN=IK PE=1 SV=3	1.74329	0.0588178
sp|P16949|STMN1_HUMAN_group_Stathmin OS=Homo sapiens OX=9606 GN=STMN1 PE=1 SV=3	0.884144	0.0590033
sp|P68036|UB2L3_HUMAN_group_Ubiquitin-conjugating enzyme E2 L3 OS=Homo sapiens OX=9606 GN=UBE2L3 PE=1 SV=1	1.11147	0.0590412
sp|P49356|FNTB_HUMAN_group_Protein farnesyltransferase subunit beta OS=Homo sapiens OX=9606 GN=FNTB PE=1 SV=1	1.1834	0.0591267
sp|P17980|PRS6A_HUMAN_group_26S proteasome regulatory subunit 6A OS=Homo sapiens OX=9606 GN=PSMC3 PE=1 SV=3	0.957385	0.0592835
sp|Q15424|SAFB1_HUMAN_group_Scaffold attachment factor B1 OS=Homo sapiens OX=9606 GN=SAFB PE=1 SV=4	1.39368	0.0595225
sp|O43426|SYNJ1_HUMAN_group_Synaptojanin-1 OS=Homo sapiens OX=9606 GN=SYNJ1 PE=1 SV=2	0.842632	0.0595491
sp|Q9BXP5|SRRT_HUMAN_group_Serrate RNA effector molecule homolog OS=Homo sapiens OX=9606 GN=SRRT PE=1 SV=1	0.900049	0.0596061
sp|P52298|NCBP2_HUMAN_group_Nuclear cap-binding protein subunit 2 OS=Homo sapiens OX=9606 GN=NCBP2 PE=1 SV=1	0.83933	0.0596263
sp|Q9BSR8|YIPF4_HUMAN_group_Protein YIPF4 OS=Homo sapiens OX=9606 GN=YIPF4 PE=1 SV=1	0.703413	0.0596347
sp|O00567|NOP56_HUMAN_group_Nucleolar protein 56 OS=Homo sapiens OX=9606 GN=NOP56 PE=1 SV=4	0.594285	0.0596959
sp|Q02218|ODO1_HUMAN_group_2-oxoglutarate dehydrogenase complex component E1 OS=Homo sapiens OX=9606 GN=OGDH PE=1 SV=3	0.944235	0.0597208
sp|P36404|ARL2_HUMAN_group_ADP-ribosylation factor-like protein 2 OS=Homo sapiens OX=9606 GN=ARL2 PE=1 SV=4	1.13747	0.0599988
sp|Q9UJ70|NAGK_HUMAN_group_N-acetyl-D-glucosamine kinase OS=Homo sapiens OX=9606 GN=NAGK PE=1 SV=4	1.03911	0.0601076
sp|Q9NXN4|GDAP2_HUMAN_group_Ganglioside-induced differentiation-associated protein 2 OS=Homo sapiens OX=9606 GN=GDAP2 PE=1 SV=1	0.924983	0.0601516
sp|P20839|IMDH1_HUMAN_group_Inosine-5'-monophosphate dehydrogenase 1 OS=Homo sapiens OX=9606 GN=IMPDH1 PE=1 SV=2	0.456102	0.0601887
sp|Q16666|IF16_HUMAN_group_Gamma-interferon-inducible protein 16 OS=Homo sapiens OX=9606 GN=IFI16 PE=1 SV=3	0.845032	0.0601906
sp|Q12841|FSTL1_HUMAN_group_Follistatin-related protein 1 OS=Homo sapiens OX=9606 GN=FSTL1 PE=1 SV=1	1.73038	0.0602833
sp|O43242|PSMD3_HUMAN_group_26S proteasome non-ATPase regulatory subunit 3 OS=Homo sapiens OX=9606 GN=PSMD3 PE=1 SV=2	0.926955	0.0604187
sp|P51580|TPMT_HUMAN_group_Thiopurine S-methyltransferase OS=Homo sapiens OX=9606 GN=TPMT PE=1 SV=1	1.20792	0.0604802
sp|Q15386|UBE3C_HUMAN_group_Ubiquitin-protein ligase E3C OS=Homo sapiens OX=9606 GN=UBE3C PE=1 SV=3	0.9059	0.0605097
sp|P61224|RAP1B_HUMAN_group_Ras-related protein Rap-1b OS=Homo sapiens OX=9606 GN=RAP1B PE=1 SV=1	0.877277	0.0606419
sp|P55036|PSMD4_HUMAN_group_26S proteasome non-ATPase regulatory subunit 4 OS=Homo sapiens OX=9606 GN=PSMD4 PE=1 SV=1	1.06616	0.0606645
sp|O75351|VPS4B_HUMAN_group_Vacuolar protein sorting-associated protein 4B OS=Homo sapiens OX=9606 GN=VPS4B PE=1 SV=2	0.925829	0.0607932
sp|Q9H0U9|TSYL1_HUMAN_group_Testis-specific Y-encoded-like protein 1 OS=Homo sapiens OX=9606 GN=TSPYL1 PE=1 SV=3	1.33811	0.0608643
sp|P49959|MRE11_HUMAN_group_Double-strand break repair protein MRE11 OS=Homo sapiens OX=9606 GN=MRE11 PE=1 SV=3	0.591362	0.0608807
sp|Q96PU5|NED4L_HUMAN_group_E3 ubiquitin-protein ligase NEDD4-like OS=Homo sapiens OX=9606 GN=NEDD4L PE=1 SV=2	1.46904	0.0613717
sp|Q96BX8|MOB3A_HUMAN_group_MOB kinase activator 3A OS=Homo sapiens OX=9606 GN=MOB3A PE=1 SV=1	1.50607	0.061442
sp|Q13367|AP3B2_HUMAN_group_AP-3 complex subunit beta-2 OS=Homo sapiens OX=9606 GN=AP3B2 PE=1 SV=2	1.24843	0.0614589
sp|Q9UI14|PRAF1_HUMAN_group_Prenylated Rab acceptor protein 1 OS=Homo sapiens OX=9606 GN=RABAC1 PE=1 SV=1	0.944416	0.0616543
sp|Q16181|SEPT7_HUMAN_group_Septin-7 OS=Homo sapiens OX=9606 GN=SEPTIN7 PE=1 SV=2	1.19638	0.0616797
sp|Q92791|SC65_HUMAN_group_Endoplasmic reticulum protein SC65 OS=Homo sapiens OX=9606 GN=P3H4 PE=1 SV=1	1.25988	0.0617658
sp|O14734|ACOT8_HUMAN_group_Acyl-coenzyme A thioesterase 8 OS=Homo sapiens OX=9606 GN=ACOT8 PE=1 SV=1	0.496209	0.0618152
sp|P63151|2ABA_HUMAN_group_Serine_threonine-protein phosphatase 2A 55 kDa regulatory subunit B alpha isoform OS=Homo sapiens OX=9606 GN=PPP2R2A PE=1 SV=1	1.19819	0.0618807
sp|P62070|RRAS2_HUMAN_group_Ras-related protein R-Ras2 OS=Homo sapiens OX=9606 GN=RRAS2 PE=1 SV=1	0.881547	0.0619501
sp|P11177|ODPB_HUMAN_group_Pyruvate dehydrogenase E1 component subunit beta, mitochondrial OS=Homo sapiens OX=9606 GN=PDHB PE=1 SV=3	1.03852	0.0620805
sp|Q96G03|PGM2_HUMAN_group_Phosphopentomutase OS=Homo sapiens OX=9606 GN=PGM2 PE=1 SV=4	1.17824	0.0623743
sp|O94763|RMP_HUMAN_group_Unconventional prefoldin RPB5 interactor 1 OS=Homo sapiens OX=9606 GN=URI1 PE=1 SV=3	2.23195	0.0624878
sp|P39019|RS19_HUMAN_group_40S ribosomal protein S19 OS=Homo sapiens OX=9606 GN=RPS19 PE=1 SV=2	1.25179	0.0627575
sp|O00186|STXB3_HUMAN_group_Syntaxin-binding protein 3 OS=Homo sapiens OX=9606 GN=STXBP3 PE=1 SV=2	1.07707	0.0628295
sp|Q8WUX2|CHAC2_HUMAN_group_Glutathione-specific gamma-glutamylcyclotransferase 2 OS=Homo sapiens OX=9606 GN=CHAC2 PE=1 SV=1	1.25719	0.0628954
sp|Q01433|AMPD2_HUMAN_group_AMP deaminase 2 OS=Homo sapiens OX=9606 GN=AMPD2 PE=1 SV=2	1.45843	0.0630936
sp|Q96CS3|FAF2_HUMAN_group_FAS-associated factor 2 OS=Homo sapiens OX=9606 GN=FAF2 PE=1 SV=2	1.14483	0.0631011
sp|Q9UII2|ATIF1_HUMAN_group_ATPase inhibitor, mitochondrial OS=Homo sapiens OX=9606 GN=ATP5IF1 PE=1 SV=1	1.23575	0.0631775
sp|Q9Y3B4|SF3B6_HUMAN_group_Splicing factor 3B subunit 6 OS=Homo sapiens OX=9606 GN=SF3B6 PE=1 SV=1	0.866831	0.0633193
sp|P23634|AT2B4_HUMAN_group_Plasma membrane calcium-transporting ATPase 4 OS=Homo sapiens OX=9606 GN=ATP2B4 PE=1 SV=2	1.18299	0.0633381
sp|P67775|PP2AA_HUMAN_group_Serine_threonine-protein phosphatase 2A catalytic subunit alpha isoform OS=Homo sapiens OX=9606 GN=PPP2CA PE=1 SV=1	0.700316	0.0636134
sp|P30260|CDC27_HUMAN_group_Cell division cycle protein 27 homolog OS=Homo sapiens OX=9606 GN=CDC27 PE=1 SV=2	1.14158	0.0636862
sp|P43155|CACP_HUMAN_group_Carnitine O-acetyltransferase OS=Homo sapiens OX=9606 GN=CRAT PE=1 SV=5	0.69763	0.0637578
sp|P09493|TPM1_HUMAN_group_Tropomyosin alpha-1 chain OS=Homo sapiens OX=9606 GN=TPM1 PE=1 SV=2	0.854268	0.0638298
sp|O75915|PRAF3_HUMAN_group_PRA1 family protein 3 OS=Homo sapiens OX=9606 GN=ARL6IP5 PE=1 SV=1	1.04502	0.0638356
sp|O43292|GPAA1_HUMAN_group_Glycosylphosphatidylinositol anchor attachment 1 protein OS=Homo sapiens OX=9606 GN=GPAA1 PE=1 SV=3	1.20105	0.0639368
sp|P09486|SPRC_HUMAN_group_SPARC OS=Homo sapiens OX=9606 GN=SPARC PE=1 SV=1	1.18816	0.0641766
sp|Q15269|PWP2_HUMAN_group_Periodic tryptophan protein 2 homolog OS=Homo sapiens OX=9606 GN=PWP2 PE=1 SV=2	0.677284	0.0643568
sp|O60271|JIP4_HUMAN_group_C-Jun-amino-terminal kinase-interacting protein 4 OS=Homo sapiens OX=9606 GN=SPAG9 PE=1 SV=4	0.833681	0.0644744
sp|Q9HBH5|RDH14_HUMAN_group_Retinol dehydrogenase 14 OS=Homo sapiens OX=9606 GN=RDH14 PE=1 SV=1	0.930938	0.0644893
sp|Q6P179|ERAP2_HUMAN_group_Endoplasmic reticulum aminopeptidase 2 OS=Homo sapiens OX=9606 GN=ERAP2 PE=1 SV=2	0.785676	0.0646083
sp|Q92871|PMM1_HUMAN_group_Phosphomannomutase 1 OS=Homo sapiens OX=9606 GN=PMM1 PE=1 SV=2	0.926955	0.0648265
sp|P35237|SPB6_HUMAN_group_Serpin B6 OS=Homo sapiens OX=9606 GN=SERPINB6 PE=1 SV=3	1.09001	0.0648314
sp|Q13200|PSMD2_HUMAN_group_26S proteasome non-ATPase regulatory subunit 2 OS=Homo sapiens OX=9606 GN=PSMD2 PE=1 SV=3	1.04977	0.0655491
sp|P62906|RL10A_HUMAN_group_60S ribosomal protein L10a OS=Homo sapiens OX=9606 GN=RPL10A PE=1 SV=2	0.796397	0.0656054
sp|Q5W0V3|FHI2A_HUMAN_group_FHF complex subunit HOOK interacting protein 2A OS=Homo sapiens OX=9606 GN=FHIP2A PE=1 SV=1	0.841062	0.0657094
sp|Q9Y376|CAB39_HUMAN_group_Calcium-binding protein 39 OS=Homo sapiens OX=9606 GN=CAB39 PE=1 SV=1	1.03804	0.0658235
sp|P62993|GRB2_HUMAN_group_Growth factor receptor-bound protein 2 OS=Homo sapiens OX=9606 GN=GRB2 PE=1 SV=1	0.942288	0.0658736
sp|Q96CN9|GCC1_HUMAN_group_GRIP and coiled-coil domain-containing protein 1 OS=Homo sapiens OX=9606 GN=GCC1 PE=1 SV=1	0.889894	0.0663312
sp|P30049|ATPD_HUMAN_group_ATP synthase subunit delta, mitochondrial OS=Homo sapiens OX=9606 GN=ATP5F1D PE=1 SV=2	0.929199	0.0664377
sp|Q00013|EM55_HUMAN_group_55 kDa erythrocyte membrane protein OS=Homo sapiens OX=9606 GN=MPP1 PE=1 SV=2	1.12568	0.0664481
sp|Q9NQX3|GEPH_HUMAN_group_Gephyrin OS=Homo sapiens OX=9606 GN=GPHN PE=1 SV=1	0.646741	0.0669273
sp|Q13636|RAB31_HUMAN_group_Ras-related protein Rab-31 OS=Homo sapiens OX=9606 GN=RAB31 PE=1 SV=1	0.821943	0.0672774
sp|Q02388|CO7A1_HUMAN_group_Collagen alpha-1(VII) chain OS=Homo sapiens OX=9606 GN=COL7A1 PE=1 SV=2	0.68659	0.0673561
sp|P51178|PLCD1_HUMAN_group_1-phosphatidylinositol 4,5-bisphosphate phosphodiesterase delta-1 OS=Homo sapiens OX=9606 GN=PLCD1 PE=1 SV=2	1.88044	0.067507
sp|Q16630|CPSF6_HUMAN_group_Cleavage and polyadenylation specificity factor subunit 6 OS=Homo sapiens OX=9606 GN=CPSF6 PE=1 SV=2	0.851778	0.0679726
sp|Q96KB5|TOPK_HUMAN_group_Lymphokine-activated killer T-cell-originated protein kinase OS=Homo sapiens OX=9606 GN=PBK PE=1 SV=3	0.728395	0.0679824
sp|P61018|RAB4B_HUMAN_group_Ras-related protein Rab-4B OS=Homo sapiens OX=9606 GN=RAB4B PE=1 SV=1	1.26807	0.0680631
sp|Q9NXR7|BABA2_HUMAN_group_BRISC and BRCA1-A complex member 2 OS=Homo sapiens OX=9606 GN=BABAM2 PE=1 SV=2	1.33046	0.0682814
sp|P06730|IF4E_HUMAN_group_Eukaryotic translation initiation factor 4E OS=Homo sapiens OX=9606 GN=EIF4E PE=1 SV=2	1.17116	0.068285
sp|O14745|NHRF1_HUMAN_group_Na(+)_H(+) exchange regulatory cofactor NHE-RF1 OS=Homo sapiens OX=9606 GN=SLC9A3R1 PE=1 SV=4	0.855463	0.0682851
sp|L0R6Q1|S35U4_HUMAN_group_SLC35A4 upstream open reading frame protein OS=Homo sapiens OX=9606 GN=SLC35A4 PE=3 SV=1	0.888159	0.0683635
sp|P52272|HNRPM_HUMAN_group_Heterogeneous nuclear ribonucleoprotein M OS=Homo sapiens OX=9606 GN=HNRNPM PE=1 SV=3	0.777659	0.0683717
sp|P07384|CAN1_HUMAN_group_Calpain-1 catalytic subunit OS=Homo sapiens OX=9606 GN=CAPN1 PE=1 SV=1	1.13288	0.0686865
sp|Q9BV57|MTND_HUMAN_group_Acireductone dioxygenase OS=Homo sapiens OX=9606 GN=ADI1 PE=1 SV=1	0.952752	0.0689889
sp|Q6NSJ5|LRC8E_HUMAN_group_Volume-regulated anion channel subunit LRRC8E OS=Homo sapiens OX=9606 GN=LRRC8E PE=1 SV=2	0.835003	0.069066
sp|P07195|LDHB_HUMAN_group_L-lactate dehydrogenase B chain OS=Homo sapiens OX=9606 GN=LDHB PE=1 SV=2	0.946387	0.0690746
sp|Q12884|SEPR_HUMAN_group_Prolyl endopeptidase FAP OS=Homo sapiens OX=9606 GN=FAP PE=1 SV=5	0.82045	0.0692688
sp|Q9NTJ5|SAC1_HUMAN_group_Phosphatidylinositol-3-phosphatase SAC1 OS=Homo sapiens OX=9606 GN=SACM1L PE=1 SV=2	1.10559	0.0693484
sp|Q9UQE7|SMC3_HUMAN_group_Structural maintenance of chromosomes protein 3 OS=Homo sapiens OX=9606 GN=SMC3 PE=1 SV=2	1.14386	0.0694431
sp|P22307|SCP2_HUMAN_group_Sterol carrier protein 2 OS=Homo sapiens OX=9606 GN=SCP2 PE=1 SV=2	1.11225	0.0694597
sp|P43487|RANG_HUMAN_group_Ran-specific GTPase-activating protein OS=Homo sapiens OX=9606 GN=RANBP1 PE=1 SV=1	0.90307	0.0695455
sp|P48509|CD151_HUMAN_group_CD151 antigen OS=Homo sapiens OX=9606 GN=CD151 PE=1 SV=3	1.27714	0.0696472
sp|Q9UMZ2|SYNRG_HUMAN_group_Synergin gamma OS=Homo sapiens OX=9606 GN=SYNRG PE=1 SV=2	1.90566	0.0699045
sp|P28838|AMPL_HUMAN_group_Cytosol aminopeptidase OS=Homo sapiens OX=9606 GN=LAP3 PE=1 SV=3	1.18393	0.0700293
sp|P47756|CAPZB_HUMAN_group_F-actin-capping protein subunit beta OS=Homo sapiens OX=9606 GN=CAPZB PE=1 SV=4	1.14136	0.0700735
sp|P53602|MVD1_HUMAN_group_Diphosphomevalonate decarboxylase OS=Homo sapiens OX=9606 GN=MVD PE=1 SV=1	1.06048	0.0702198
sp|Q96EB1|ELP4_HUMAN_group_Elongator complex protein 4 OS=Homo sapiens OX=9606 GN=ELP4 PE=1 SV=2	1.75511	0.0703129
sp|Q99805|TM9S2_HUMAN_group_Transmembrane 9 superfamily member 2 OS=Homo sapiens OX=9606 GN=TM9SF2 PE=1 SV=1	0.933138	0.0703251
sp|O75694|NU155_HUMAN_group_Nuclear pore complex protein Nup155 OS=Homo sapiens OX=9606 GN=NUP155 PE=1 SV=1	0.891388	0.0705341
sp|Q92643|GPI8_HUMAN_group_GPI-anchor transamidase OS=Homo sapiens OX=9606 GN=PIGK PE=1 SV=2	1.28607	0.0706143
sp|P02771|FETA_HUMAN_group_Alpha-fetoprotein OS=Homo sapiens OX=9606 GN=AFP PE=1 SV=1	0.653169	0.0707702
sp|O00541|PESC_HUMAN_group_Pescadillo homolog OS=Homo sapiens OX=9606 GN=PES1 PE=1 SV=1	0.746005	0.0709817
sp|Q9NW68|BSDC1_HUMAN_group_BSD domain-containing protein 1 OS=Homo sapiens OX=9606 GN=BSDC1 PE=1 SV=1	1.67898	0.0709848
sp|Q5RKV6|EXOS6_HUMAN_group_Exosome complex component MTR3 OS=Homo sapiens OX=9606 GN=EXOSC6 PE=1 SV=1	0.765486	0.0711832
sp|Q9BV10|ALG12_HUMAN_group_Dol-P-Man:Man(7)GlcNAc(2)-PP-Dol alpha-1,6-mannosyltransferase OS=Homo sapiens OX=9606 GN=ALG12 PE=1 SV=1	1.96568	0.0712912
sp|Q9H4G0|E41L1_HUMAN_group_Band 4.1-like protein 1 OS=Homo sapiens OX=9606 GN=EPB41L1 PE=1 SV=2	0.77137	0.071302
sp|Q96E11|RRFM_HUMAN_group_Ribosome-recycling factor, mitochondrial OS=Homo sapiens OX=9606 GN=MRRF PE=1 SV=1	1.20248	0.0716232
sp|Q9Y2X3|NOP58_HUMAN_group_Nucleolar protein 58 OS=Homo sapiens OX=9606 GN=NOP58 PE=1 SV=1	0.816453	0.0716289
sp|Q9H7X7|IFT22_HUMAN_group_Intraflagellar transport protein 22 homolog OS=Homo sapiens OX=9606 GN=IFT22 PE=1 SV=1	0.737861	0.0719999
sp|Q92688|AN32B_HUMAN_group_Acidic leucine-rich nuclear phosphoprotein 32 family member B OS=Homo sapiens OX=9606 GN=ANP32B PE=1 SV=1	0.821328	0.0721041
sp|P53999|TCP4_HUMAN_group_Activated RNA polymerase II transcriptional coactivator p15 OS=Homo sapiens OX=9606 GN=SUB1 PE=1 SV=3	0.896053	0.0721296
sp|O14653|GOSR2_HUMAN_group_Golgi SNAP receptor complex member 2 OS=Homo sapiens OX=9606 GN=GOSR2 PE=1 SV=2	1.37066	0.0722588
sp|P04424|ARLY_HUMAN_group_Argininosuccinate lyase OS=Homo sapiens OX=9606 GN=ASL PE=1 SV=4	1.40402	0.0722947
sp|Q8IVD9|NUDC3_HUMAN_group_NudC domain-containing protein 3 OS=Homo sapiens OX=9606 GN=NUDCD3 PE=1 SV=3	0.710306	0.072395
sp|P61604|CH10_HUMAN_group_10 kDa heat shock protein, mitochondrial OS=Homo sapiens OX=9606 GN=HSPE1 PE=1 SV=2	0.894408	0.0724087
sp|Q5SW79|CE170_HUMAN_group_Centrosomal protein of 170 kDa OS=Homo sapiens OX=9606 GN=CEP170 PE=1 SV=1	1.65802	0.0725812
sp|Q96JY6|PDLI2_HUMAN_group_PDZ and LIM domain protein 2 OS=Homo sapiens OX=9606 GN=PDLIM2 PE=1 SV=1	0.809164	0.0727431
sp|Q9C0C2|TB182_HUMAN_group_182 kDa tankyrase-1-binding protein OS=Homo sapiens OX=9606 GN=TNKS1BP1 PE=1 SV=4	1.16676	0.073158
sp|P98179|RBM3_HUMAN_group_RNA-binding protein 3 OS=Homo sapiens OX=9606 GN=RBM3 PE=1 SV=1	0.764474	0.0731808
sp|Q92538|GBF1_HUMAN_group_Golgi-specific brefeldin A-resistance guanine nucleotide exchange factor 1 OS=Homo sapiens OX=9606 GN=GBF1 PE=1 SV=2	1.17094	0.073222
sp|Q9BWJ5|SF3B5_HUMAN_group_Splicing factor 3B subunit 5 OS=Homo sapiens OX=9606 GN=SF3B5 PE=1 SV=1	0.713316	0.073232
sp|Q6UB35|C1TM_HUMAN_group_Monofunctional C1-tetrahydrofolate synthase, mitochondrial OS=Homo sapiens OX=9606 GN=MTHFD1L PE=1 SV=1	1.29491	0.0733549
sp|O60664|PLIN3_HUMAN_group_Perilipin-3 OS=Homo sapiens OX=9606 GN=PLIN3 PE=1 SV=3	1.04642	0.0733809
sp|P33992|MCM5_HUMAN_group_DNA replication licensing factor MCM5 OS=Homo sapiens OX=9606 GN=MCM5 PE=1 SV=5	0.881479	0.0734523
sp|P82673|RT35_HUMAN_group_28S ribosomal protein S35, mitochondrial OS=Homo sapiens OX=9606 GN=MRPS35 PE=1 SV=1	0.856539	0.0736632
sp|Q06830|PRDX1_HUMAN_group_Peroxiredoxin-1 OS=Homo sapiens OX=9606 GN=PRDX1 PE=1 SV=1	0.917262	0.0739953
sp|P04049|RAF1_HUMAN_group_RAF proto-oncogene serine_threonine-protein kinase OS=Homo sapiens OX=9606 GN=RAF1 PE=1 SV=1	1.33133	0.0739981
sp|Q8TCU6|PREX1_HUMAN_group_Phosphatidylinositol 3,4,5-trisphosphate-dependent Rac exchanger 1 protein OS=Homo sapiens OX=9606 GN=PREX1 PE=1 SV=3	0.938211	0.0740982
sp|Q9BQG0|MBB1A_HUMAN_group_Myb-binding protein 1A OS=Homo sapiens OX=9606 GN=MYBBP1A PE=1 SV=2	0.901956	0.0742479
sp|O14880|MGST3_HUMAN_group_Microsomal glutathione S-transferase 3 OS=Homo sapiens OX=9606 GN=MGST3 PE=1 SV=1	0.877051	0.0746277
sp|Q96EC8|YIPF6_HUMAN_group_Protein YIPF6 OS=Homo sapiens OX=9606 GN=YIPF6 PE=1 SV=2	1.27446	0.0750278
sp|Q8N3C0|ASCC3_HUMAN_group_Activating signal cointegrator 1 complex subunit 3 OS=Homo sapiens OX=9606 GN=ASCC3 PE=1 SV=3	1.24235	0.0751812
sp|Q9UP95|S12A4_HUMAN_group_Solute carrier family 12 member 4 OS=Homo sapiens OX=9606 GN=SLC12A4 PE=1 SV=2	1.21973	0.0752326
sp|P47755|CAZA2_HUMAN_group_F-actin-capping protein subunit alpha-2 OS=Homo sapiens OX=9606 GN=CAPZA2 PE=1 SV=3	1.10671	0.0753339
sp|P35579|MYH9_HUMAN_group_Myosin-9 OS=Homo sapiens OX=9606 GN=MYH9 PE=1 SV=4	1.07189	0.0753795
sp|Q05209|PTN12_HUMAN_group_Tyrosine-protein phosphatase non-receptor type 12 OS=Homo sapiens OX=9606 GN=PTPN12 PE=1 SV=3	0.916128	0.0753943
sp|P84157|MXRA7_HUMAN_group_Matrix-remodeling-associated protein 7 OS=Homo sapiens OX=9606 GN=MXRA7 PE=1 SV=1	2.02197	0.0757963
sp|Q9NYH9|UTP6_HUMAN_group_U3 small nucleolar RNA-associated protein 6 homolog OS=Homo sapiens OX=9606 GN=UTP6 PE=1 SV=2	0.490493	0.0758376
sp|Q9Y5A7|NUB1_HUMAN_group_NEDD8 ultimate buster 1 OS=Homo sapiens OX=9606 GN=NUB1 PE=1 SV=2	0.649478	0.0759456
sp|P30533|AMRP_HUMAN_group_Alpha-2-macroglobulin receptor-associated protein OS=Homo sapiens OX=9606 GN=LRPAP1 PE=1 SV=1	1.13431	0.0762062
sp|Q9H1B7|I2BPL_HUMAN_group_Probable E3 ubiquitin-protein ligase IRF2BPL OS=Homo sapiens OX=9606 GN=IRF2BPL PE=1 SV=1	2.01009	0.076386
sp|O43920|NDUS5_HUMAN_group_NADH dehydrogenase [ubiquinone] iron-sulfur protein 5 OS=Homo sapiens OX=9606 GN=NDUFS5 PE=1 SV=3	1.201	0.0765307
sp|Q92797|SYMPK_HUMAN_group_Symplekin OS=Homo sapiens OX=9606 GN=SYMPK PE=1 SV=2	1.38459	0.0765496
sp|P31939|PUR9_HUMAN_group_Bifunctional purine biosynthesis protein ATIC OS=Homo sapiens OX=9606 GN=ATIC PE=1 SV=3	0.929039	0.076642
sp|Q63ZY3|KANK2_HUMAN_group_KN motif and ankyrin repeat domain-containing protein 2 OS=Homo sapiens OX=9606 GN=KANK2 PE=1 SV=1	0.869575	0.0770642
sp|O60784|TOM1_HUMAN_group_Target of Myb protein 1 OS=Homo sapiens OX=9606 GN=TOM1 PE=1 SV=2	0.917576	0.0772693
sp|Q7Z6M1|RABEK_HUMAN_group_Rab9 effector protein with kelch motifs OS=Homo sapiens OX=9606 GN=RABEPK PE=1 SV=1	1.40468	0.0772873
sp|P10620|MGST1_HUMAN_group_Microsomal glutathione S-transferase 1 OS=Homo sapiens OX=9606 GN=MGST1 PE=1 SV=1	0.912677	0.0776399
sp|Q96F86|EDC3_HUMAN_group_Enhancer of mRNA-decapping protein 3 OS=Homo sapiens OX=9606 GN=EDC3 PE=1 SV=1	0.675866	0.0778764
sp|P35269|T2FA_HUMAN_group_General transcription factor IIF subunit 1 OS=Homo sapiens OX=9606 GN=GTF2F1 PE=1 SV=2	1.34648	0.0779581
sp|Q96EY8|MMAB_HUMAN_group_Corrinoid adenosyltransferase MMAB OS=Homo sapiens OX=9606 GN=MMAB PE=1 SV=1	0.846421	0.0782005
sp|Q3YEC7|RABL6_HUMAN_group_Rab-like protein 6 OS=Homo sapiens OX=9606 GN=RABL6 PE=1 SV=2	1.17127	0.0782036
sp|P13798|ACPH_HUMAN_group_Acylamino-acid-releasing enzyme OS=Homo sapiens OX=9606 GN=APEH PE=1 SV=4	1.1131	0.0783303
sp|Q9BZF9|UACA_HUMAN_group_Uveal autoantigen with coiled-coil domains and ankyrin repeats OS=Homo sapiens OX=9606 GN=UACA PE=1 SV=2	1.36849	0.0786774
sp|Q96A26|F162A_HUMAN_group_Protein FAM162A OS=Homo sapiens OX=9606 GN=FAM162A PE=1 SV=2	1.48672	0.0788405
sp|P55795|HNRH2_HUMAN_group_Heterogeneous nuclear ribonucleoprotein H2 OS=Homo sapiens OX=9606 GN=HNRNPH2 PE=1 SV=1	1.18554	0.0789227
sp|P55060|XPO2_HUMAN_group_Exportin-2 OS=Homo sapiens OX=9606 GN=CSE1L PE=1 SV=3	0.887986	0.0791197
sp|P32119|PRDX2_HUMAN_group_Peroxiredoxin-2 OS=Homo sapiens OX=9606 GN=PRDX2 PE=1 SV=5	1.14257	0.0792006
sp|Q9H2M9|RBGPR_HUMAN_group_Rab3 GTPase-activating protein non-catalytic subunit OS=Homo sapiens OX=9606 GN=RAB3GAP2 PE=1 SV=1	1.12978	0.0793045
sp|Q9Y394|DHRS7_HUMAN_group_Dehydrogenase_reductase SDR family member 7 OS=Homo sapiens OX=9606 GN=DHRS7 PE=1 SV=1	1.15293	0.079746
sp|O43678|NDUA2_HUMAN_group_NADH dehydrogenase [ubiquinone] 1 alpha subcomplex subunit 2 OS=Homo sapiens OX=9606 GN=NDUFA2 PE=1 SV=3	1.19177	0.0797712
sp|Q71RC2|LARP4_HUMAN_group_La-related protein 4 OS=Homo sapiens OX=9606 GN=LARP4 PE=1 SV=3	0.815258	0.0797742
sp|O95602|RPA1_HUMAN_group_DNA-directed RNA polymerase I subunit RPA1 OS=Homo sapiens OX=9606 GN=POLR1A PE=1 SV=2	1.726	0.079841
sp|Q9BRA2|TXD17_HUMAN_group_Thioredoxin domain-containing protein 17 OS=Homo sapiens OX=9606 GN=TXNDC17 PE=1 SV=1	1.10559	0.0800396
sp|P19388|RPAB1_HUMAN_group_DNA-directed RNA polymerases I, II, and III subunit RPABC1 OS=Homo sapiens OX=9606 GN=POLR2E PE=1 SV=4	0.865983	0.0801709
sp|O15260|SURF4_HUMAN_group_Surfeit locus protein 4 OS=Homo sapiens OX=9606 GN=SURF4 PE=1 SV=3	1.23557	0.080306
sp|Q969T9|WBP2_HUMAN_group_WW domain-binding protein 2 OS=Homo sapiens OX=9606 GN=WBP2 PE=1 SV=1	0.835138	0.0803303
sp|Q03518|TAP1_HUMAN_group_Antigen peptide transporter 1 OS=Homo sapiens OX=9606 GN=TAP1 PE=1 SV=3	2.82457	0.0803304
sp|P04075|ALDOA_HUMAN_group_Fructose-bisphosphate aldolase A OS=Homo sapiens OX=9606 GN=ALDOA PE=1 SV=2	1.10763	0.080572
sp|Q9UJ68|MSRA_HUMAN_group_Mitochondrial peptide methionine sulfoxide reductase OS=Homo sapiens OX=9606 GN=MSRA PE=1 SV=1	1.12544	0.0806552
sp|O43670|ZN207_HUMAN_group_BUB3-interacting and GLEBS motif-containing protein ZNF207 OS=Homo sapiens OX=9606 GN=ZNF207 PE=1 SV=1	0.875191	0.0807048
sp|O00442|RTCA_HUMAN_group_RNA 3'-terminal phosphate cyclase OS=Homo sapiens OX=9606 GN=RTCA PE=1 SV=1	0.94414	0.0808522
sp|P23193|TCEA1_HUMAN_group_Transcription elongation factor A protein 1 OS=Homo sapiens OX=9606 GN=TCEA1 PE=1 SV=2	0.91088	0.0808936
sp|P62807|H2B1C_HUMAN_group_Histone H2B type 1-C_E_F_G_I OS=Homo sapiens OX=9606 GN=H2BC10 PE=1 SV=4	0.819542	0.0809816
sp|Q9NZ01|TECR_HUMAN_group_Very-long-chain enoyl-CoA reductase OS=Homo sapiens OX=9606 GN=TECR PE=1 SV=1	1.12178	0.0810506
sp|P61254|RL26_HUMAN_group_60S ribosomal protein L26 OS=Homo sapiens OX=9606 GN=RPL26 PE=1 SV=1	1.16411	0.081206
sp|Q12959|DLG1_HUMAN_group_Disks large homolog 1 OS=Homo sapiens OX=9606 GN=DLG1 PE=1 SV=2	0.834208	0.081606
sp|Q03252|LMNB2_HUMAN_group_Lamin-B2 OS=Homo sapiens OX=9606 GN=LMNB2 PE=1 SV=4	0.878283	0.0816565
sp|Q9Y230|RUVB2_HUMAN_group_RuvB-like 2 OS=Homo sapiens OX=9606 GN=RUVBL2 PE=1 SV=3	0.923795	0.0817416
sp|P61077|UB2D3_HUMAN_group_Ubiquitin-conjugating enzyme E2 D3 OS=Homo sapiens OX=9606 GN=UBE2D3 PE=1 SV=1	2.13739	0.0820248
sp|P54727|RD23B_HUMAN_group_UV excision repair protein RAD23 homolog B OS=Homo sapiens OX=9606 GN=RAD23B PE=1 SV=1	1.08968	0.0820719
sp|O60573|IF4E2_HUMAN_group_Eukaryotic translation initiation factor 4E type 2 OS=Homo sapiens OX=9606 GN=EIF4E2 PE=1 SV=1	0.899937	0.082605
sp|Q96CN7|ISOC1_HUMAN_group_Isochorismatase domain-containing protein 1 OS=Homo sapiens OX=9606 GN=ISOC1 PE=1 SV=3	0.54198	0.0827356
sp|Q7L592|NDUF7_HUMAN_group_Protein arginine methyltransferase NDUFAF7, mitochondrial OS=Homo sapiens OX=9606 GN=NDUFAF7 PE=1 SV=1	1.21669	0.0831016
sp|Q96P47|AGAP3_HUMAN_group_Arf-GAP with GTPase, ANK repeat and PH domain-containing protein 3 OS=Homo sapiens OX=9606 GN=AGAP3 PE=1 SV=2	0.91857	0.0833021
sp|Q15006|EMC2_HUMAN_group_ER membrane protein complex subunit 2 OS=Homo sapiens OX=9606 GN=EMC2 PE=1 SV=1	0.890723	0.0833284
sp|O00425|IF2B3_HUMAN_group_Insulin-like growth factor 2 mRNA-binding protein 3 OS=Homo sapiens OX=9606 GN=IGF2BP3 PE=1 SV=2	0.741401	0.0836139
sp|Q9BY32|ITPA_HUMAN_group_Inosine triphosphate pyrophosphatase OS=Homo sapiens OX=9606 GN=ITPA PE=1 SV=2	0.278747	0.0837313
sp|Q1KMD3|HNRL2_HUMAN_group_Heterogeneous nuclear ribonucleoprotein U-like protein 2 OS=Homo sapiens OX=9606 GN=HNRNPUL2 PE=1 SV=1	0.897928	0.0838007
sp|P36871|PGM1_HUMAN_group_Phosphoglucomutase-1 OS=Homo sapiens OX=9606 GN=PGM1 PE=1 SV=3	0.945726	0.083833
sp|P33908|MA1A1_HUMAN_group_Mannosyl-oligosaccharide 1,2-alpha-mannosidase IA OS=Homo sapiens OX=9606 GN=MAN1A1 PE=1 SV=3	0.768423	0.0838671
sp|P63173|RL38_HUMAN_group_60S ribosomal protein L38 OS=Homo sapiens OX=9606 GN=RPL38 PE=1 SV=2	1.05919	0.0841055
sp|Q9H0R6|GATA_HUMAN_group_Glutamyl-tRNA(Gln) amidotransferase subunit A, mitochondrial OS=Homo sapiens OX=9606 GN=QRSL1 PE=1 SV=2	0.857857	0.0843524
sp|P06748|NPM_HUMAN_group_Nucleophosmin OS=Homo sapiens OX=9606 GN=NPM1 PE=1 SV=2	0.781753	0.0845183
sp|Q9BW27|NUP85_HUMAN_group_Nuclear pore complex protein Nup85 OS=Homo sapiens OX=9606 GN=NUP85 PE=1 SV=1	0.819169	0.0845258
sp|Q8WWI1|LMO7_HUMAN_group_LIM domain only protein 7 OS=Homo sapiens OX=9606 GN=LMO7 PE=1 SV=3	0.827419	0.0847729
sp|Q96PU8|QKI_HUMAN_group_Protein quaking OS=Homo sapiens OX=9606 GN=QKI PE=1 SV=1	0.88787	0.0848372
sp|Q9NVT9|ARMC1_HUMAN_group_Armadillo repeat-containing protein 1 OS=Homo sapiens OX=9606 GN=ARMC1 PE=1 SV=1	0.928929	0.0851204
sp|O00330|ODPX_HUMAN_group_Pyruvate dehydrogenase protein X component, mitochondrial OS=Homo sapiens OX=9606 GN=PDHX PE=1 SV=3	0.762719	0.0851471
sp|O95671|ASML_HUMAN_group_Probable bifunctional dTTP_UTP pyrophosphatase_methyltransferase protein OS=Homo sapiens OX=9606 GN=ASMTL PE=1 SV=3	1.33392	0.0853653
sp|Q7KZ85|SPT6H_HUMAN_group_Transcription elongation factor SPT6 OS=Homo sapiens OX=9606 GN=SUPT6H PE=1 SV=2	1.16444	0.0858641
sp|P13010|XRCC5_HUMAN_group_X-ray repair cross-complementing protein 5 OS=Homo sapiens OX=9606 GN=XRCC5 PE=1 SV=3	0.906878	0.0860702
sp|P52597|HNRPF_HUMAN_group_Heterogeneous nuclear ribonucleoprotein F OS=Homo sapiens OX=9606 GN=HNRNPF PE=1 SV=3	0.858778	0.0864033
sp|P48426|PI42A_HUMAN_group_Phosphatidylinositol 5-phosphate 4-kinase type-2 alpha OS=Homo sapiens OX=9606 GN=PIP4K2A PE=1 SV=2	1.17501	0.0864344
sp|Q9BSD7|NTPCR_HUMAN_group_Cancer-related nucleoside-triphosphatase OS=Homo sapiens OX=9606 GN=NTPCR PE=1 SV=1	1.08419	0.0864355
sp|Q6NUQ4|TM214_HUMAN_group_Transmembrane protein 214 OS=Homo sapiens OX=9606 GN=TMEM214 PE=1 SV=2	0.931514	0.0866089
sp|Q6P587|FAHD1_HUMAN_group_Acylpyruvase FAHD1, mitochondrial OS=Homo sapiens OX=9606 GN=FAHD1 PE=1 SV=2	0.723869	0.0866138
sp|Q53GS9|SNUT2_HUMAN_group_U4_U6.U5 tri-snRNP-associated protein 2 OS=Homo sapiens OX=9606 GN=USP39 PE=1 SV=2	1.16023	0.0867182
sp|Q06546|GABPA_HUMAN_group_GA-binding protein alpha chain OS=Homo sapiens OX=9606 GN=GABPA PE=1 SV=1	0.850995	0.0867793
sp|Q9P2B2|FPRP_HUMAN_group_Prostaglandin F2 receptor negative regulator OS=Homo sapiens OX=9606 GN=PTGFRN PE=1 SV=2	1.33263	0.0867973
sp|Q86SX6|GLRX5_HUMAN_group_Glutaredoxin-related protein 5, mitochondrial OS=Homo sapiens OX=9606 GN=GLRX5 PE=1 SV=2	0.694773	0.0868231
sp|P29692|EF1D_HUMAN_group_Elongation factor 1-delta OS=Homo sapiens OX=9606 GN=EEF1D PE=1 SV=5	1.12968	0.0868848
sp|P53597|SUCA_HUMAN_group_Succinate--CoA ligase [ADP_GDP-forming] subunit alpha, mitochondrial OS=Homo sapiens OX=9606 GN=SUCLG1 PE=1 SV=4	1.06553	0.0870347
sp|Q86X55|CARM1_HUMAN_group_Histone-arginine methyltransferase CARM1 OS=Homo sapiens OX=9606 GN=CARM1 PE=1 SV=3	1.17094	0.0870618
sp|Q6GMV2|SMYD5_HUMAN_group_Histone-lysine N-trimethyltransferase SMYD5 OS=Homo sapiens OX=9606 GN=SMYD5 PE=1 SV=2	0.896076	0.0871986
sp|Q9NQ88|TIGAR_HUMAN_group_Fructose-2,6-bisphosphatase TIGAR OS=Homo sapiens OX=9606 GN=TIGAR PE=1 SV=1	1.10526	0.0872382
sp|P56377|AP1S2_HUMAN_group_AP-1 complex subunit sigma-2 OS=Homo sapiens OX=9606 GN=AP1S2 PE=1 SV=1	1.13708	0.0872959
sp|P49207|RL34_HUMAN_group_60S ribosomal protein L34 OS=Homo sapiens OX=9606 GN=RPL34 PE=1 SV=3	0.841647	0.08734
sp|Q9Y3D6|FIS1_HUMAN_group_Mitochondrial fission 1 protein OS=Homo sapiens OX=9606 GN=FIS1 PE=1 SV=2	1.1406	0.0873763
sp|Q9BR76|COR1B_HUMAN_group_Coronin-1B OS=Homo sapiens OX=9606 GN=CORO1B PE=1 SV=1	0.821691	0.0875826
sp|Q08AM6|VAC14_HUMAN_group_Protein VAC14 homolog OS=Homo sapiens OX=9606 GN=VAC14 PE=1 SV=1	0.890214	0.0878292
sp|P62241|RS8_HUMAN_group_40S ribosomal protein S8 OS=Homo sapiens OX=9606 GN=RPS8 PE=1 SV=2	1.23259	0.0881812
sp|P23284|PPIB_HUMAN_group_Peptidyl-prolyl cis-trans isomerase B OS=Homo sapiens OX=9606 GN=PPIB PE=1 SV=2	1.04559	0.0882512
sp|Q9Y6B6|SAR1B_HUMAN_group_GTP-binding protein SAR1b OS=Homo sapiens OX=9606 GN=SAR1B PE=1 SV=1	1.04994	0.0882573
sp|Q5T9A4|ATD3B_HUMAN_group_ATPase family AAA domain-containing protein 3B OS=Homo sapiens OX=9606 GN=ATAD3B PE=1 SV=1	0.862594	0.0883019
sp|O15355|PPM1G_HUMAN_group_Protein phosphatase 1G OS=Homo sapiens OX=9606 GN=PPM1G PE=1 SV=1	1.41519	0.0884198
sp|P17252|KPCA_HUMAN_group_Protein kinase C alpha type OS=Homo sapiens OX=9606 GN=PRKCA PE=1 SV=4	1.33641	0.0886954
sp|O96019|ACL6A_HUMAN_group_Actin-like protein 6A OS=Homo sapiens OX=9606 GN=ACTL6A PE=1 SV=1	0.826211	0.0887028
sp|P60059|SC61G_HUMAN_group_Protein transport protein Sec61 subunit gamma OS=Homo sapiens OX=9606 GN=SEC61G PE=1 SV=1	1.17869	0.088892
sp|P62341|SELT_HUMAN_group_Thioredoxin reductase-like selenoprotein T OS=Homo sapiens OX=9606 GN=SELENOT PE=1 SV=2	0.655134	0.0890389
sp|O95479|G6PE_HUMAN_group_GDH_6PGL endoplasmic bifunctional protein OS=Homo sapiens OX=9606 GN=H6PD PE=1 SV=2	1.23856	0.0893718
sp|O95292|VAPB_HUMAN_group_Vesicle-associated membrane protein-associated protein B_C OS=Homo sapiens OX=9606 GN=VAPB PE=1 SV=3	0.821459	0.0894579
sp|Q9BYN0|SRXN1_HUMAN_group_Sulfiredoxin-1 OS=Homo sapiens OX=9606 GN=SRXN1 PE=1 SV=2	0.851589	0.0899329
sp|P05387|RLA2_HUMAN_group_60S acidic ribosomal protein P2 OS=Homo sapiens OX=9606 GN=RPLP2 PE=1 SV=1	0.852961	0.089938
sp|Q15437|SC23B_HUMAN_group_Protein transport protein Sec23B OS=Homo sapiens OX=9606 GN=SEC23B PE=1 SV=2	1.17647	0.089962
sp|P82675|RT05_HUMAN_group_28S ribosomal protein S5, mitochondrial OS=Homo sapiens OX=9606 GN=MRPS5 PE=1 SV=2	0.712609	0.0902915
sp|Q9H0V9|LMA2L_HUMAN_group_VIP36-like protein OS=Homo sapiens OX=9606 GN=LMAN2L PE=1 SV=1	1.74605	0.0905689
sp|O00625|PIR_HUMAN_group_Pirin OS=Homo sapiens OX=9606 GN=PIR PE=1 SV=1	0.911948	0.0906979
sp|Q8NEV1|CSK23_HUMAN_group_Casein kinase II subunit alpha 3 OS=Homo sapiens OX=9606 GN=CSNK2A3 PE=1 SV=2	0.683701	0.0907103
sp|Q13895|BYST_HUMAN_group_Bystin OS=Homo sapiens OX=9606 GN=BYSL PE=1 SV=3	1.27292	0.090877
sp|P08581|MET_HUMAN_group_Hepatocyte growth factor receptor OS=Homo sapiens OX=9606 GN=MET PE=1 SV=4	1.65842	0.0908838
sp|O14657|TOR1B_HUMAN_group_Torsin-1B OS=Homo sapiens OX=9606 GN=TOR1B PE=1 SV=2	0.66088	0.0910906
sp|Q9NTX5|ECHD1_HUMAN_group_Ethylmalonyl-CoA decarboxylase OS=Homo sapiens OX=9606 GN=ECHDC1 PE=1 SV=2	1.04995	0.0911342
sp|Q9Y6M9|NDUB9_HUMAN_group_NADH dehydrogenase [ubiquinone] 1 beta subcomplex subunit 9 OS=Homo sapiens OX=9606 GN=NDUFB9 PE=1 SV=3	1.72895	0.0913532
sp|O96011|PX11B_HUMAN_group_Peroxisomal membrane protein 11B OS=Homo sapiens OX=9606 GN=PEX11B PE=1 SV=1	1.74239	0.0915048
sp|Q92552|RT27_HUMAN_group_28S ribosomal protein S27, mitochondrial OS=Homo sapiens OX=9606 GN=MRPS27 PE=1 SV=3	0.885846	0.0916199
sp|Q01081|U2AF1_HUMAN_group_Splicing factor U2AF 35 kDa subunit OS=Homo sapiens OX=9606 GN=U2AF1 PE=1 SV=3	0.922425	0.0917316
sp|Q9Y305|ACOT9_HUMAN_group_Acyl-coenzyme A thioesterase 9, mitochondrial OS=Homo sapiens OX=9606 GN=ACOT9 PE=1 SV=2	1.13829	0.0919079
sp|P38117|ETFB_HUMAN_group_Electron transfer flavoprotein subunit beta OS=Homo sapiens OX=9606 GN=ETFB PE=1 SV=3	1.02948	0.092149
sp|Q15057|ACAP2_HUMAN_group_Arf-GAP with coiled-coil, ANK repeat and PH domain-containing protein 2 OS=Homo sapiens OX=9606 GN=ACAP2 PE=1 SV=3	0.77923	0.0921519
sp|P07437|TBB5_HUMAN_group_Tubulin beta chain OS=Homo sapiens OX=9606 GN=TUBB PE=1 SV=2	0.938503	0.0922494
sp|O75947|ATP5H_HUMAN_group_ATP synthase subunit d, mitochondrial OS=Homo sapiens OX=9606 GN=ATP5PD PE=1 SV=3	1.10963	0.09234
sp|O00443|P3C2A_HUMAN_group_Phosphatidylinositol 4-phosphate 3-kinase C2 domain-containing subunit alpha OS=Homo sapiens OX=9606 GN=PIK3C2A PE=1 SV=2	1.13904	0.0923618
sp|Q14108|SCRB2_HUMAN_group_Lysosome membrane protein 2 OS=Homo sapiens OX=9606 GN=SCARB2 PE=1 SV=2	1.11287	0.0925139
sp|Q8IVM0|CCD50_HUMAN_group_Coiled-coil domain-containing protein 50 OS=Homo sapiens OX=9606 GN=CCDC50 PE=1 SV=1	1.17163	0.0925816
sp|Q9P0P0|RN181_HUMAN_group_E3 ubiquitin-protein ligase RNF181 OS=Homo sapiens OX=9606 GN=RNF181 PE=1 SV=1	0.599987	0.0927548
sp|P17812|PYRG1_HUMAN_group_CTP synthase 1 OS=Homo sapiens OX=9606 GN=CTPS1 PE=1 SV=2	1.04921	0.0929348
sp|P60660|MYL6_HUMAN_group_Myosin light polypeptide 6 OS=Homo sapiens OX=9606 GN=MYL6 PE=1 SV=2	1.0284	0.0932289
sp|Q4V328|GRAP1_HUMAN_group_GRIP1-associated protein 1 OS=Homo sapiens OX=9606 GN=GRIPAP1 PE=1 SV=2	0.482139	0.0933153
sp|Q9HBL7|PLRKT_HUMAN_group_Plasminogen receptor (KT) OS=Homo sapiens OX=9606 GN=PLGRKT PE=1 SV=1	0.934776	0.093517
sp|P54819|KAD2_HUMAN_group_Adenylate kinase 2, mitochondrial OS=Homo sapiens OX=9606 GN=AK2 PE=1 SV=2	1.0557	0.0940996
sp|Q14847|LASP1_HUMAN_group_LIM and SH3 domain protein 1 OS=Homo sapiens OX=9606 GN=LASP1 PE=1 SV=2	0.950035	0.0941122
sp|Q9H9J2|RM44_HUMAN_group_39S ribosomal protein L44, mitochondrial OS=Homo sapiens OX=9606 GN=MRPL44 PE=1 SV=1	0.843194	0.0942277
sp|P63218|GBG5_HUMAN_group_Guanine nucleotide-binding protein G(I)_G(S)_G(O) subunit gamma-5 OS=Homo sapiens OX=9606 GN=GNG5 PE=1 SV=3	0.860926	0.0943136
sp|Q9UPN9|TRI33_HUMAN_group_E3 ubiquitin-protein ligase TRIM33 OS=Homo sapiens OX=9606 GN=TRIM33 PE=1 SV=3	0.819759	0.0943509
sp|Q9UHQ4|BAP29_HUMAN_group_B-cell receptor-associated protein 29 OS=Homo sapiens OX=9606 GN=BCAP29 PE=1 SV=2	0.523068	0.0946587
sp|Q8WX93|PALLD_HUMAN_group_Palladin OS=Homo sapiens OX=9606 GN=PALLD PE=1 SV=3	1.17408	0.0946748
sp|Q9Y6D6|BIG1_HUMAN_group_Brefeldin A-inhibited guanine nucleotide-exchange protein 1 OS=Homo sapiens OX=9606 GN=ARFGEF1 PE=1 SV=2	0.687892	0.095377
sp|Q96RT1|ERBIN_HUMAN_group_Erbin OS=Homo sapiens OX=9606 GN=ERBIN PE=1 SV=2	0.661476	0.0954571
sp|P62318|SMD3_HUMAN_group_Small nuclear ribonucleoprotein Sm D3 OS=Homo sapiens OX=9606 GN=SNRPD3 PE=1 SV=1	1.21797	0.0954882
sp|Q96CD0|FBXL8_HUMAN_group_F-box_LRR-repeat protein 8 OS=Homo sapiens OX=9606 GN=FBXL8 PE=1 SV=1	1.25942	0.0956362
sp|Q9H490|PIGU_HUMAN_group_Phosphatidylinositol glycan anchor biosynthesis class U protein OS=Homo sapiens OX=9606 GN=PIGU PE=1 SV=3	0.754745	0.0958205
sp|Q9UNX4|WDR3_HUMAN_group_WD repeat-containing protein 3 OS=Homo sapiens OX=9606 GN=WDR3 PE=1 SV=1	0.803215	0.0959943
sp|P06576|ATPB_HUMAN_group_ATP synthase subunit beta, mitochondrial OS=Homo sapiens OX=9606 GN=ATP5F1B PE=1 SV=3	1.02832	0.0961505
sp|Q99519|NEUR1_HUMAN_group_Sialidase-1 OS=Homo sapiens OX=9606 GN=NEU1 PE=1 SV=1	1.76212	0.0961683
sp|P46736|BRCC3_HUMAN_group_Lys-63-specific deubiquitinase BRCC36 OS=Homo sapiens OX=9606 GN=BRCC3 PE=1 SV=2	1.18271	0.0962065
sp|P62942|FKB1A_HUMAN_group_Peptidyl-prolyl cis-trans isomerase FKBP1A OS=Homo sapiens OX=9606 GN=FKBP1A PE=1 SV=2	1.15375	0.0962602
sp|P30043|BLVRB_HUMAN_group_Flavin reductase (NADPH) OS=Homo sapiens OX=9606 GN=BLVRB PE=1 SV=3	1.07003	0.0967827
sp|P13861|KAP2_HUMAN_group_cAMP-dependent protein kinase type II-alpha regulatory subunit OS=Homo sapiens OX=9606 GN=PRKAR2A PE=1 SV=2	0.945155	0.0968211
sp|Q9Y5B9|SP16H_HUMAN_group_FACT complex subunit SPT16 OS=Homo sapiens OX=9606 GN=SUPT16H PE=1 SV=1	0.69216	0.0968337
sp|O60841|IF2P_HUMAN_group_Eukaryotic translation initiation factor 5B OS=Homo sapiens OX=9606 GN=EIF5B PE=1 SV=4	0.843873	0.0968382
sp|P46777|RL5_HUMAN_group_60S ribosomal protein L5 OS=Homo sapiens OX=9606 GN=RPL5 PE=1 SV=3	0.823544	0.0971255
sp|Q15121|PEA15_HUMAN_group_Astrocytic phosphoprotein PEA-15 OS=Homo sapiens OX=9606 GN=PEA15 PE=1 SV=2	1.19128	0.0971582
sp|P13284|GILT_HUMAN_group_Gamma-interferon-inducible lysosomal thiol reductase OS=Homo sapiens OX=9606 GN=IFI30 PE=1 SV=3	1.27247	0.0974245
sp|Q15075|EEA1_HUMAN_group_Early endosome antigen 1 OS=Homo sapiens OX=9606 GN=EEA1 PE=1 SV=2	1.15891	0.0974982
sp|Q9Y314|NOSIP_HUMAN_group_Nitric oxide synthase-interacting protein OS=Homo sapiens OX=9606 GN=NOSIP PE=1 SV=1	0.486411	0.0975678
sp|P19338|NUCL_HUMAN_group_Nucleolin OS=Homo sapiens OX=9606 GN=NCL PE=1 SV=3	0.836677	0.0975954
sp|Q9BQE3|TBA1C_HUMAN_group_Tubulin alpha-1C chain OS=Homo sapiens OX=9606 GN=TUBA1C PE=1 SV=1	0.868577	0.097789
sp|Q93062|RBPMS_HUMAN_group_RNA-binding protein with multiple splicing OS=Homo sapiens OX=9606 GN=RBPMS PE=1 SV=1	1.18735	0.0981103
sp|P15311|EZRI_HUMAN_group_Ezrin OS=Homo sapiens OX=9606 GN=EZR PE=1 SV=4	0.926225	0.098363
sp|O96007|MOC2B_HUMAN_group_Molybdopterin synthase catalytic subunit OS=Homo sapiens OX=9606 GN=MOCS2 PE=1 SV=1	0.91407	0.0983639
sp|Q96S52|PIGS_HUMAN_group_GPI transamidase component PIG-S OS=Homo sapiens OX=9606 GN=PIGS PE=1 SV=3	1.30473	0.0987187
sp|Q9NP74|PALMD_HUMAN_group_Palmdelphin OS=Homo sapiens OX=9606 GN=PALMD PE=1 SV=1	1.13288	0.0990957
sp|P50748|KNTC1_HUMAN_group_Kinetochore-associated protein 1 OS=Homo sapiens OX=9606 GN=KNTC1 PE=1 SV=1	0.580992	0.0991996
sp|Q99417|MYCBP_HUMAN_group_c-Myc-binding protein OS=Homo sapiens OX=9606 GN=MYCBP PE=1 SV=3	1.16207	0.0995308
sp|Q05397|FAK1_HUMAN_group_Focal adhesion kinase 1 OS=Homo sapiens OX=9606 GN=PTK2 PE=1 SV=2	1.17609	0.0996851
sp|P23919|KTHY_HUMAN_group_Thymidylate kinase OS=Homo sapiens OX=9606 GN=DTYMK PE=1 SV=4	1.04816	0.0997037
sp|P35244|RFA3_HUMAN_group_Replication protein A 14 kDa subunit OS=Homo sapiens OX=9606 GN=RPA3 PE=1 SV=1	0.872282	0.0997479
sp|Q9H6R4|NOL6_HUMAN_group_Nucleolar protein 6 OS=Homo sapiens OX=9606 GN=NOL6 PE=1 SV=2	1.66979	0.0998202
sp|O76003|GLRX3_HUMAN_group_Glutaredoxin-3 OS=Homo sapiens OX=9606 GN=GLRX3 PE=1 SV=2	0.947062	0.0998319
sp|Q9UQ35|SRRM2_HUMAN_group_Serine_arginine repetitive matrix protein 2 OS=Homo sapiens OX=9606 GN=SRRM2 PE=1 SV=2	0.841725	0.100065
sp|P07108|ACBP_HUMAN_group_Acyl-CoA-binding protein OS=Homo sapiens OX=9606 GN=DBI PE=1 SV=2	0.892129	0.100065
sp|Q96B97|SH3K1_HUMAN_group_SH3 domain-containing kinase-binding protein 1 OS=Homo sapiens OX=9606 GN=SH3KBP1 PE=1 SV=2	1.13015	0.100243
sp|P63220|RS21_HUMAN_group_40S ribosomal protein S21 OS=Homo sapiens OX=9606 GN=RPS21 PE=1 SV=1	0.819947	0.100294
sp|P23588|IF4B_HUMAN_group_Eukaryotic translation initiation factor 4B OS=Homo sapiens OX=9606 GN=EIF4B PE=1 SV=2	0.819113	0.100313
sp|Q9UK41|VPS28_HUMAN_group_Vacuolar protein sorting-associated protein 28 homolog OS=Homo sapiens OX=9606 GN=VPS28 PE=1 SV=1	0.815152	0.100576
sp|P55957|BID_HUMAN_group_BH3-interacting domain death agonist OS=Homo sapiens OX=9606 GN=BID PE=1 SV=1	0.886595	0.100595
sp|P02787|TRFE_HUMAN_group_Serotransferrin OS=Homo sapiens OX=9606 GN=TF PE=1 SV=3	0.633272	0.100615
sp|P50452|SPB8_HUMAN_group_Serpin B8 OS=Homo sapiens OX=9606 GN=SERPINB8 PE=1 SV=2	0.918683	0.100967
sp|P14625|ENPL_HUMAN_group_Endoplasmin OS=Homo sapiens OX=9606 GN=HSP90B1 PE=1 SV=1	1.07286	0.101074
sp|Q9Y383|LC7L2_HUMAN_group_Putative RNA-binding protein Luc7-like 2 OS=Homo sapiens OX=9606 GN=LUC7L2 PE=1 SV=2	0.866222	0.101169
sp|P12814|ACTN1_HUMAN_group_Alpha-actinin-1 OS=Homo sapiens OX=9606 GN=ACTN1 PE=1 SV=2	0.908102	0.101234
sp|P07477|TRY1_HUMAN_group_Serine protease 1 OS=Homo sapiens OX=9606 GN=PRSS1 PE=1 SV=1	1.68452	0.101417
sp|O75251|NDUS7_HUMAN_group_NADH dehydrogenase [ubiquinone] iron-sulfur protein 7, mitochondrial OS=Homo sapiens OX=9606 GN=NDUFS7 PE=1 SV=3	0.859326	0.101503
sp|Q9BT73|PSMG3_HUMAN_group_Proteasome assembly chaperone 3 OS=Homo sapiens OX=9606 GN=PSMG3 PE=1 SV=1	0.920393	0.101528
sp|P07099|HYEP_HUMAN_group_Epoxide hydrolase 1 OS=Homo sapiens OX=9606 GN=EPHX1 PE=1 SV=1	1.06219	0.10172
sp|Q16543|CDC37_HUMAN_group_Hsp90 co-chaperone Cdc37 OS=Homo sapiens OX=9606 GN=CDC37 PE=1 SV=1	0.923558	0.101769
sp|P26640|SYVC_HUMAN_group_Valine--tRNA ligase OS=Homo sapiens OX=9606 GN=VARS1 PE=1 SV=4	1.07998	0.101838
sp|O75629|CREG1_HUMAN_group_Protein CREG1 OS=Homo sapiens OX=9606 GN=CREG1 PE=1 SV=1	0.761983	0.101895
sp|Q2M2I8|AAK1_HUMAN_group_AP2-associated protein kinase 1 OS=Homo sapiens OX=9606 GN=AAK1 PE=1 SV=3	1.51141	0.101973
sp|Q9H4M9|EHD1_HUMAN_group_EH domain-containing protein 1 OS=Homo sapiens OX=9606 GN=EHD1 PE=1 SV=2	1.06862	0.101991
sp|P07900|HS90A_HUMAN_group_Heat shock protein HSP 90-alpha OS=Homo sapiens OX=9606 GN=HSP90AA1 PE=1 SV=5	0.934374	0.10211
sp|Q9UBV2|SE1L1_HUMAN_group_Protein sel-1 homolog 1 OS=Homo sapiens OX=9606 GN=SEL1L PE=1 SV=3	1.43423	0.102149
sp|O43765|SGTA_HUMAN_group_Small glutamine-rich tetratricopeptide repeat-containing protein alpha OS=Homo sapiens OX=9606 GN=SGTA PE=1 SV=1	0.909441	0.102268
sp|P0DPI2|GAL3A_HUMAN_group_Glutamine amidotransferase-like class 1 domain-containing protein 3, mitochondrial OS=Homo sapiens OX=9606 GN=GATD3 PE=1 SV=1	1.11453	0.102361
sp|P42765|THIM_HUMAN_group_3-ketoacyl-CoA thiolase, mitochondrial OS=Homo sapiens OX=9606 GN=ACAA2 PE=1 SV=2	1.34843	0.102641
sp|Q9H974|QTRT2_HUMAN_group_Queuine tRNA-ribosyltransferase accessory subunit 2 OS=Homo sapiens OX=9606 GN=QTRT2 PE=1 SV=1	1.24393	0.102718
sp|Q99497|PARK7_HUMAN_group_Parkinson disease protein 7 OS=Homo sapiens OX=9606 GN=PARK7 PE=1 SV=2	1.05046	0.103105
sp|Q9UBI1|COMD3_HUMAN_group_COMM domain-containing protein 3 OS=Homo sapiens OX=9606 GN=COMMD3 PE=1 SV=1	1.13724	0.103216
sp|Q9H773|DCTP1_HUMAN_group_dCTP pyrophosphatase 1 OS=Homo sapiens OX=9606 GN=DCTPP1 PE=1 SV=1	0.893689	0.103231
sp|Q96GX9|MTNB_HUMAN_group_Methylthioribulose-1-phosphate dehydratase OS=Homo sapiens OX=9606 GN=APIP PE=1 SV=1	0.90081	0.103682
sp|Q6Y1H2|HACD2_HUMAN_group_Very-long-chain (3R)-3-hydroxyacyl-CoA dehydratase 2 OS=Homo sapiens OX=9606 GN=HACD2 PE=1 SV=1	1.41948	0.103759
sp|P37837|TALDO_HUMAN_group_Transaldolase OS=Homo sapiens OX=9606 GN=TALDO1 PE=1 SV=2	1.10274	0.104036
sp|Q9Y281|COF2_HUMAN_group_Cofilin-2 OS=Homo sapiens OX=9606 GN=CFL2 PE=1 SV=1	0.911952	0.104124
sp|P61020|RAB5B_HUMAN_group_Ras-related protein Rab-5B OS=Homo sapiens OX=9606 GN=RAB5B PE=1 SV=1	1.49241	0.104318
sp|Q9Y6C9|MTCH2_HUMAN_group_Mitochondrial carrier homolog 2 OS=Homo sapiens OX=9606 GN=MTCH2 PE=1 SV=1	0.938701	0.104343
sp|Q14254|FLOT2_HUMAN_group_Flotillin-2 OS=Homo sapiens OX=9606 GN=FLOT2 PE=1 SV=2	0.874109	0.104398
sp|Q5W111|SPRY7_HUMAN_group_SPRY domain-containing protein 7 OS=Homo sapiens OX=9606 GN=SPRYD7 PE=1 SV=2	0.677291	0.104583
sp|P10301|RRAS_HUMAN_group_Ras-related protein R-Ras OS=Homo sapiens OX=9606 GN=RRAS PE=1 SV=1	1.21544	0.104844
sp|P15170|ERF3A_HUMAN_group_Eukaryotic peptide chain release factor GTP-binding subunit ERF3A OS=Homo sapiens OX=9606 GN=GSPT1 PE=1 SV=1	0.930265	0.104895
sp|P12956|XRCC6_HUMAN_group_X-ray repair cross-complementing protein 6 OS=Homo sapiens OX=9606 GN=XRCC6 PE=1 SV=2	0.915883	0.104958
sp|Q14192|FHL2_HUMAN_group_Four and a half LIM domains protein 2 OS=Homo sapiens OX=9606 GN=FHL2 PE=1 SV=3	0.775538	0.105912
sp|O75976|CBPD_HUMAN_group_Carboxypeptidase D OS=Homo sapiens OX=9606 GN=CPD PE=1 SV=2	0.748168	0.106202
sp|Q99598|TSNAX_HUMAN_group_Translin-associated protein X OS=Homo sapiens OX=9606 GN=TSNAX PE=1 SV=1	0.754382	0.106242
sp|Q8N111|CEND_HUMAN_group_Cell cycle exit and neuronal differentiation protein 1 OS=Homo sapiens OX=9606 GN=CEND1 PE=1 SV=1	1.19143	0.106266
sp|Q13404|UB2V1_HUMAN_group_Ubiquitin-conjugating enzyme E2 variant 1 OS=Homo sapiens OX=9606 GN=UBE2V1 PE=1 SV=2	1.19477	0.106285
sp|Q96DZ1|ERLEC_HUMAN_group_Endoplasmic reticulum lectin 1 OS=Homo sapiens OX=9606 GN=ERLEC1 PE=1 SV=1	0.817025	0.106429
sp|Q9Y3E0|GOT1B_HUMAN_group_Vesicle transport protein GOT1B OS=Homo sapiens OX=9606 GN=GOLT1B PE=1 SV=1	1.13334	0.106515
sp|P35270|SPRE_HUMAN_group_Sepiapterin reductase OS=Homo sapiens OX=9606 GN=SPR PE=1 SV=1	0.84857	0.106726
sp|Q8NCA5|FA98A_HUMAN_group_Protein FAM98A OS=Homo sapiens OX=9606 GN=FAM98A PE=1 SV=2	1.38583	0.10707
sp|P04083|ANXA1_HUMAN_group_Annexin A1 OS=Homo sapiens OX=9606 GN=ANXA1 PE=1 SV=2	0.966057	0.107167
sp|Q9Y2G5|OFUT2_HUMAN_group_GDP-fucose protein O-fucosyltransferase 2 OS=Homo sapiens OX=9606 GN=POFUT2 PE=1 SV=3	0.567581	0.107193
sp|Q9H2D6|TARA_HUMAN_group_TRIO and F-actin-binding protein OS=Homo sapiens OX=9606 GN=TRIOBP PE=1 SV=3	0.766368	0.107265
sp|Q9Y570|PPME1_HUMAN_group_Protein phosphatase methylesterase 1 OS=Homo sapiens OX=9606 GN=PPME1 PE=1 SV=3	1.1875	0.107349
sp|Q9UJY1|HSPB8_HUMAN_group_Heat shock protein beta-8 OS=Homo sapiens OX=9606 GN=HSPB8 PE=1 SV=1	1.13916	0.107789
sp|Q13641|TPBG_HUMAN_group_Trophoblast glycoprotein OS=Homo sapiens OX=9606 GN=TPBG PE=1 SV=1	1.2046	0.107853
sp|P35241|RADI_HUMAN_group_Radixin OS=Homo sapiens OX=9606 GN=RDX PE=1 SV=1	0.848394	0.107872
sp|O95336|6PGL_HUMAN_group_6-phosphogluconolactonase OS=Homo sapiens OX=9606 GN=PGLS PE=1 SV=2	1.04572	0.107889
sp|P39748|FEN1_HUMAN_group_Flap endonuclease 1 OS=Homo sapiens OX=9606 GN=FEN1 PE=1 SV=1	0.835064	0.108179
sp|Q9UN37|VPS4A_HUMAN_group_Vacuolar protein sorting-associated protein 4A OS=Homo sapiens OX=9606 GN=VPS4A PE=1 SV=1	0.8575	0.108261
sp|Q9HC35|EMAL4_HUMAN_group_Echinoderm microtubule-associated protein-like 4 OS=Homo sapiens OX=9606 GN=EML4 PE=1 SV=3	0.571322	0.108286
sp|Q06124|PTN11_HUMAN_group_Tyrosine-protein phosphatase non-receptor type 11 OS=Homo sapiens OX=9606 GN=PTPN11 PE=1 SV=3	1.11461	0.10841
sp|P30044|PRDX5_HUMAN_group_Peroxiredoxin-5, mitochondrial OS=Homo sapiens OX=9606 GN=PRDX5 PE=1 SV=4	1.08857	0.108463
sp|Q04760|LGUL_HUMAN_group_Lactoylglutathione lyase OS=Homo sapiens OX=9606 GN=GLO1 PE=1 SV=4	1.11333	0.108608
sp|Q93008|USP9X_HUMAN_group_Probable ubiquitin carboxyl-terminal hydrolase FAF-X OS=Homo sapiens OX=9606 GN=USP9X PE=1 SV=4	1.1754	0.108638
sp|Q9UNI6|DUS12_HUMAN_group_Dual specificity protein phosphatase 12 OS=Homo sapiens OX=9606 GN=DUSP12 PE=1 SV=1	0.898377	0.108869
sp|Q5K651|SAMD9_HUMAN_group_Sterile alpha motif domain-containing protein 9 OS=Homo sapiens OX=9606 GN=SAMD9 PE=1 SV=1	1.44573	0.109048
sp|Q5VWZ2|LYPL1_HUMAN_group_Lysophospholipase-like protein 1 OS=Homo sapiens OX=9606 GN=LYPLAL1 PE=1 SV=3	0.939415	0.109245
sp|P62330|ARF6_HUMAN_group_ADP-ribosylation factor 6 OS=Homo sapiens OX=9606 GN=ARF6 PE=1 SV=2	1.14565	0.109248
sp|P26583|HMGB2_HUMAN_group_High mobility group protein B2 OS=Homo sapiens OX=9606 GN=HMGB2 PE=1 SV=2	0.677663	0.109359
sp|O43396|TXNL1_HUMAN_group_Thioredoxin-like protein 1 OS=Homo sapiens OX=9606 GN=TXNL1 PE=1 SV=3	1.12704	0.109416
sp|O60749|SNX2_HUMAN_group_Sorting nexin-2 OS=Homo sapiens OX=9606 GN=SNX2 PE=1 SV=2	0.738441	0.109433
sp|Q6DD88|ATLA3_HUMAN_group_Atlastin-3 OS=Homo sapiens OX=9606 GN=ATL3 PE=1 SV=1	0.846911	0.109764
sp|P56378|ATP68_HUMAN_group_ATP synthase subunit ATP5MJ, mitochondrial OS=Homo sapiens OX=9606 GN=ATP5MJ PE=1 SV=1	0.95741	0.110027
sp|Q9Y5P4|CERT_HUMAN_group_Ceramide transfer protein OS=Homo sapiens OX=9606 GN=CERT1 PE=1 SV=1	0.839775	0.110067
sp|Q6PEY2|TBA3E_HUMAN_group_Tubulin alpha-3E chain OS=Homo sapiens OX=9606 GN=TUBA3E PE=1 SV=2	1.16201	0.110078
sp|P48147|PPCE_HUMAN_group_Prolyl endopeptidase OS=Homo sapiens OX=9606 GN=PREP PE=1 SV=2	1.12337	0.110142
sp|Q96G23|CERS2_HUMAN_group_Ceramide synthase 2 OS=Homo sapiens OX=9606 GN=CERS2 PE=1 SV=1	1.38187	0.110836
sp|O75326|SEM7A_HUMAN_group_Semaphorin-7A OS=Homo sapiens OX=9606 GN=SEMA7A PE=1 SV=1	1.14532	0.110973
sp|Q13325|IFIT5_HUMAN_group_Interferon-induced protein with tetratricopeptide repeats 5 OS=Homo sapiens OX=9606 GN=IFIT5 PE=1 SV=1	1.13535	0.11105
sp|O43264|ZW10_HUMAN_group_Centromere_kinetochore protein zw10 homolog OS=Homo sapiens OX=9606 GN=ZW10 PE=1 SV=3	0.64945	0.111214
sp|P40818|UBP8_HUMAN_group_Ubiquitin carboxyl-terminal hydrolase 8 OS=Homo sapiens OX=9606 GN=USP8 PE=1 SV=1	0.707379	0.111441
sp|P51151|RAB9A_HUMAN_group_Ras-related protein Rab-9A OS=Homo sapiens OX=9606 GN=RAB9A PE=1 SV=1	0.69496	0.111446
sp|P49643|PRI2_HUMAN_group_DNA primase large subunit OS=Homo sapiens OX=9606 GN=PRIM2 PE=1 SV=2	0.331179	0.111656
sp|Q8TAQ2|SMRC2_HUMAN_group_SWI_SNF complex subunit SMARCC2 OS=Homo sapiens OX=9606 GN=SMARCC2 PE=1 SV=1	1.48101	0.111724
sp|P01130|LDLR_HUMAN_group_Low-density lipoprotein receptor OS=Homo sapiens OX=9606 GN=LDLR PE=1 SV=1	1.12896	0.111865
sp|P45984|MK09_HUMAN_group_Mitogen-activated protein kinase 9 OS=Homo sapiens OX=9606 GN=MAPK9 PE=1 SV=2	0.880453	0.111899
sp|P19784|CSK22_HUMAN_group_Casein kinase II subunit alpha' OS=Homo sapiens OX=9606 GN=CSNK2A2 PE=1 SV=1	0.879793	0.111961
sp|Q9H5N1|RABE2_HUMAN_group_Rab GTPase-binding effector protein 2 OS=Homo sapiens OX=9606 GN=RABEP2 PE=1 SV=2	0.892569	0.112142
sp|P42858|HD_HUMAN_group_Huntingtin OS=Homo sapiens OX=9606 GN=HTT PE=1 SV=2	0.908258	0.112166
sp|P02461|CO3A1_HUMAN_group_Collagen alpha-1(III) chain OS=Homo sapiens OX=9606 GN=COL3A1 PE=1 SV=4	0.231094	0.112228
sp|Q15427|SF3B4_HUMAN_group_Splicing factor 3B subunit 4 OS=Homo sapiens OX=9606 GN=SF3B4 PE=1 SV=1	0.877944	0.112357
sp|Q9P000|COMD9_HUMAN_group_COMM domain-containing protein 9 OS=Homo sapiens OX=9606 GN=COMMD9 PE=1 SV=2	0.787114	0.11315
sp|Q5VTR2|BRE1A_HUMAN_group_E3 ubiquitin-protein ligase BRE1A OS=Homo sapiens OX=9606 GN=RNF20 PE=1 SV=2	0.81708	0.113415
sp|P43353|AL3B1_HUMAN_group_Aldehyde dehydrogenase family 3 member B1 OS=Homo sapiens OX=9606 GN=ALDH3B1 PE=1 SV=1	0.7993	0.113991
sp|Q13363|CTBP1_HUMAN_group_C-terminal-binding protein 1 OS=Homo sapiens OX=9606 GN=CTBP1 PE=1 SV=2	1.29028	0.114268
sp|Q9UI26|IPO11_HUMAN_group_Importin-11 OS=Homo sapiens OX=9606 GN=IPO11 PE=1 SV=1	0.624711	0.114306
sp|Q92890|UFD1_HUMAN_group_Ubiquitin recognition factor in ER-associated degradation protein 1 OS=Homo sapiens OX=9606 GN=UFD1 PE=1 SV=3	1.146	0.114387
sp|Q96PD2|DCBD2_HUMAN_group_Discoidin, CUB and LCCL domain-containing protein 2 OS=Homo sapiens OX=9606 GN=DCBLD2 PE=1 SV=1	1.17669	0.114441
sp|P42330|AK1C3_HUMAN_group_Aldo-keto reductase family 1 member C3 OS=Homo sapiens OX=9606 GN=AKR1C3 PE=1 SV=4	1.12091	0.114763
sp|Q9UQB8|BAIP2_HUMAN_group_Brain-specific angiogenesis inhibitor 1-associated protein 2 OS=Homo sapiens OX=9606 GN=BAIAP2 PE=1 SV=1	0.813823	0.114787
sp|O43237|DC1L2_HUMAN_group_Cytoplasmic dynein 1 light intermediate chain 2 OS=Homo sapiens OX=9606 GN=DYNC1LI2 PE=1 SV=1	1.07416	0.114838
sp|Q8WUX9|CHMP7_HUMAN_group_Charged multivesicular body protein 7 OS=Homo sapiens OX=9606 GN=CHMP7 PE=1 SV=1	1.565	0.115019
sp|P36551|HEM6_HUMAN_group_Oxygen-dependent coproporphyrinogen-III oxidase, mitochondrial OS=Homo sapiens OX=9606 GN=CPOX PE=1 SV=3	1.07261	0.115063
sp|P16435|NCPR_HUMAN_group_NADPH--cytochrome P450 reductase OS=Homo sapiens OX=9606 GN=POR PE=1 SV=2	0.872619	0.115123
sp|Q07954|LRP1_HUMAN_group_Prolow-density lipoprotein receptor-related protein 1 OS=Homo sapiens OX=9606 GN=LRP1 PE=1 SV=2	1.07088	0.115207
sp|Q99536|VAT1_HUMAN_group_Synaptic vesicle membrane protein VAT-1 homolog OS=Homo sapiens OX=9606 GN=VAT1 PE=1 SV=2	0.959096	0.115277
sp|O95373|IPO7_HUMAN_group_Importin-7 OS=Homo sapiens OX=9606 GN=IPO7 PE=1 SV=1	1.09153	0.115424
sp|P30536|TSPO_HUMAN_group_Translocator protein OS=Homo sapiens OX=9606 GN=TSPO PE=1 SV=3	0.726252	0.115449
sp|O75477|ERLN1_HUMAN_group_Erlin-1 OS=Homo sapiens OX=9606 GN=ERLIN1 PE=1 SV=2	0.753327	0.115658
sp|Q8NBX0|SCPDL_HUMAN_group_Saccharopine dehydrogenase-like oxidoreductase OS=Homo sapiens OX=9606 GN=SCCPDH PE=1 SV=1	0.909839	0.115705
sp|O15371|EIF3D_HUMAN_group_Eukaryotic translation initiation factor 3 subunit D OS=Homo sapiens OX=9606 GN=EIF3D PE=1 SV=1	1.09466	0.115729
sp|Q9BTZ2|DHRS4_HUMAN_group_Dehydrogenase_reductase SDR family member 4 OS=Homo sapiens OX=9606 GN=DHRS4 PE=1 SV=3	0.669739	0.115743
sp|P14550|AK1A1_HUMAN_group_Aldo-keto reductase family 1 member A1 OS=Homo sapiens OX=9606 GN=AKR1A1 PE=1 SV=3	0.866516	0.115765
sp|A6NHR9|SMHD1_HUMAN_group_Structural maintenance of chromosomes flexible hinge domain-containing protein 1 OS=Homo sapiens OX=9606 GN=SMCHD1 PE=1 SV=2	0.908102	0.115902
sp|Q15428|SF3A2_HUMAN_group_Splicing factor 3A subunit 2 OS=Homo sapiens OX=9606 GN=SF3A2 PE=1 SV=2	0.924683	0.115936
sp|P78344|IF4G2_HUMAN_group_Eukaryotic translation initiation factor 4 gamma 2 OS=Homo sapiens OX=9606 GN=EIF4G2 PE=1 SV=1	1.02752	0.116121
sp|P22033|MUTA_HUMAN_group_Methylmalonyl-CoA mutase, mitochondrial OS=Homo sapiens OX=9606 GN=MMUT PE=1 SV=4	0.92511	0.116214
sp|P17987|TCPA_HUMAN_group_T-complex protein 1 subunit alpha OS=Homo sapiens OX=9606 GN=TCP1 PE=1 SV=1	0.789446	0.116277
sp|Q15404|RSU1_HUMAN_group_Ras suppressor protein 1 OS=Homo sapiens OX=9606 GN=RSU1 PE=1 SV=3	1.51147	0.116435
sp|Q99622|C10_HUMAN_group_Protein C10 OS=Homo sapiens OX=9606 GN=C12orf57 PE=1 SV=1	0.879812	0.116458
sp|Q92882|OSTF1_HUMAN_group_Osteoclast-stimulating factor 1 OS=Homo sapiens OX=9606 GN=OSTF1 PE=1 SV=2	0.861267	0.116974
sp|Q4KMP7|TB10B_HUMAN_group_TBC1 domain family member 10B OS=Homo sapiens OX=9606 GN=TBC1D10B PE=1 SV=3	0.483529	0.117022
sp|Q4G0F5|VP26B_HUMAN_group_Vacuolar protein sorting-associated protein 26B OS=Homo sapiens OX=9606 GN=VPS26B PE=1 SV=2	1.20058	0.117137
sp|O00273|DFFA_HUMAN_group_DNA fragmentation factor subunit alpha OS=Homo sapiens OX=9606 GN=DFFA PE=1 SV=1	0.624643	0.117199
sp|Q9UNZ2|NSF1C_HUMAN_group_NSFL1 cofactor p47 OS=Homo sapiens OX=9606 GN=NSFL1C PE=1 SV=2	0.906384	0.117428
sp|Q9Y5J7|TIM9_HUMAN_group_Mitochondrial import inner membrane translocase subunit Tim9 OS=Homo sapiens OX=9606 GN=TIMM9 PE=1 SV=1	1.27489	0.11747
sp|P00441|SODC_HUMAN_group_Superoxide dismutase [Cu-Zn] OS=Homo sapiens OX=9606 GN=SOD1 PE=1 SV=2	1.07258	0.117616
sp|P02795|MT2_HUMAN_group_Metallothionein-2 OS=Homo sapiens OX=9606 GN=MT2A PE=1 SV=1	0.654042	0.117618
sp|P52926|HMGA2_HUMAN_group_High mobility group protein HMGI-C OS=Homo sapiens OX=9606 GN=HMGA2 PE=1 SV=1	0.379143	0.117844
sp|O95865|DDAH2_HUMAN_group_N(G),N(G)-dimethylarginine dimethylaminohydrolase 2 OS=Homo sapiens OX=9606 GN=DDAH2 PE=1 SV=1	1.26058	0.117891
sp|Q8N2G8|GHDC_HUMAN_group_GH3 domain-containing protein OS=Homo sapiens OX=9606 GN=GHDC PE=1 SV=2	0.630471	0.11838
sp|Q9P2T1|GMPR2_HUMAN_group_GMP reductase 2 OS=Homo sapiens OX=9606 GN=GMPR2 PE=1 SV=1	0.663669	0.118537
sp|Q14344|GNA13_HUMAN_group_Guanine nucleotide-binding protein subunit alpha-13 OS=Homo sapiens OX=9606 GN=GNA13 PE=1 SV=2	0.734146	0.118803
sp|Q9UL25|RAB21_HUMAN_group_Ras-related protein Rab-21 OS=Homo sapiens OX=9606 GN=RAB21 PE=1 SV=3	0.570893	0.119029
sp|P52434|RPAB3_HUMAN_group_DNA-directed RNA polymerases I, II, and III subunit RPABC3 OS=Homo sapiens OX=9606 GN=POLR2H PE=1 SV=4	1.09348	0.119044
sp|Q9UBF2|COPG2_HUMAN_group_Coatomer subunit gamma-2 OS=Homo sapiens OX=9606 GN=COPG2 PE=1 SV=1	1.08571	0.119054
sp|P62269|RS18_HUMAN_group_40S ribosomal protein S18 OS=Homo sapiens OX=9606 GN=RPS18 PE=1 SV=3	1.12354	0.119123
sp|P62851|RS25_HUMAN_group_40S ribosomal protein S25 OS=Homo sapiens OX=9606 GN=RPS25 PE=1 SV=1	1.1956	0.119183
sp|P78383|S35B1_HUMAN_group_Solute carrier family 35 member B1 OS=Homo sapiens OX=9606 GN=SLC35B1 PE=1 SV=1	1.39977	0.119423
sp|O75962|TRIO_HUMAN_group_Triple functional domain protein OS=Homo sapiens OX=9606 GN=TRIO PE=1 SV=2	1.11118	0.119447
sp|Q9H1E5|TMX4_HUMAN_group_Thioredoxin-related transmembrane protein 4 OS=Homo sapiens OX=9606 GN=TMX4 PE=1 SV=1	0.907935	0.11979
sp|O15554|KCNN4_HUMAN_group_Intermediate conductance calcium-activated potassium channel protein 4 OS=Homo sapiens OX=9606 GN=KCNN4 PE=1 SV=1	1.32435	0.119808
sp|P61353|RL27_HUMAN_group_60S ribosomal protein L27 OS=Homo sapiens OX=9606 GN=RPL27 PE=1 SV=2	0.807593	0.119895
sp|P26885|FKBP2_HUMAN_group_Peptidyl-prolyl cis-trans isomerase FKBP2 OS=Homo sapiens OX=9606 GN=FKBP2 PE=1 SV=2	1.25757	0.119911
sp|Q9UHD9|UBQL2_HUMAN_group_Ubiquilin-2 OS=Homo sapiens OX=9606 GN=UBQLN2 PE=1 SV=2	1.11318	0.120501
sp|Q969M3|YIPF5_HUMAN_group_Protein YIPF5 OS=Homo sapiens OX=9606 GN=YIPF5 PE=1 SV=1	1.06197	0.120607
sp|Q8IYI6|EXOC8_HUMAN_group_Exocyst complex component 8 OS=Homo sapiens OX=9606 GN=EXOC8 PE=1 SV=2	0.845997	0.120867
sp|Q92841|DDX17_HUMAN_group_Probable ATP-dependent RNA helicase DDX17 OS=Homo sapiens OX=9606 GN=DDX17 PE=1 SV=2	0.854335	0.121023
sp|Q15056|IF4H_HUMAN_group_Eukaryotic translation initiation factor 4H OS=Homo sapiens OX=9606 GN=EIF4H PE=1 SV=5	1.11336	0.121097
sp|P42167|LAP2B_HUMAN_group_Lamina-associated polypeptide 2, isoforms beta_gamma OS=Homo sapiens OX=9606 GN=TMPO PE=1 SV=2	0.85342	0.121232
sp|Q96P70|IPO9_HUMAN_group_Importin-9 OS=Homo sapiens OX=9606 GN=IPO9 PE=1 SV=3	0.925054	0.121336
sp|Q14671|PUM1_HUMAN_group_Pumilio homolog 1 OS=Homo sapiens OX=9606 GN=PUM1 PE=1 SV=3	0.878009	0.121336
sp|O95817|BAG3_HUMAN_group_BAG family molecular chaperone regulator 3 OS=Homo sapiens OX=9606 GN=BAG3 PE=1 SV=3	1.12127	0.121395
sp|P48723|HSP13_HUMAN_group_Heat shock 70 kDa protein 13 OS=Homo sapiens OX=9606 GN=HSPA13 PE=1 SV=1	1.11191	0.121544
sp|Q8IVF2|AHNK2_HUMAN_group_Protein AHNAK2 OS=Homo sapiens OX=9606 GN=AHNAK2 PE=1 SV=2	1.1429	0.121959
sp|P51665|PSMD7_HUMAN_group_26S proteasome non-ATPase regulatory subunit 7 OS=Homo sapiens OX=9606 GN=PSMD7 PE=1 SV=2	0.964015	0.121966
sp|Q96CU9|FXRD1_HUMAN_group_FAD-dependent oxidoreductase domain-containing protein 1 OS=Homo sapiens OX=9606 GN=FOXRED1 PE=1 SV=2	0.786675	0.122086
sp|P31151|S10A7_HUMAN_group_Protein S100-A7 OS=Homo sapiens OX=9606 GN=S100A7 PE=1 SV=4	2.50092	0.122088
sp|Q8N1F7|NUP93_HUMAN_group_Nuclear pore complex protein Nup93 OS=Homo sapiens OX=9606 GN=NUP93 PE=1 SV=2	0.84733	0.122247
sp|Q9Y4K1|CRBG1_HUMAN_group_Beta_gamma crystallin domain-containing protein 1 OS=Homo sapiens OX=9606 GN=CRYBG1 PE=1 SV=3	0.851085	0.122276
sp|O14964|HGS_HUMAN_group_Hepatocyte growth factor-regulated tyrosine kinase substrate OS=Homo sapiens OX=9606 GN=HGS PE=1 SV=1	0.955501	0.122356
sp|Q86V21|AACS_HUMAN_group_Acetoacetyl-CoA synthetase OS=Homo sapiens OX=9606 GN=AACS PE=1 SV=1	0.884974	0.122452
sp|Q13509|TBB3_HUMAN_group_Tubulin beta-3 chain OS=Homo sapiens OX=9606 GN=TUBB3 PE=1 SV=2	1.09014	0.122509
sp|Q8IWR0|Z3H7A_HUMAN_group_Zinc finger CCCH domain-containing protein 7A OS=Homo sapiens OX=9606 GN=ZC3H7A PE=1 SV=1	1.44003	0.122553
sp|P05388|RLA0_HUMAN_group_60S acidic ribosomal protein P0 OS=Homo sapiens OX=9606 GN=RPLP0 PE=1 SV=1	0.962912	0.122599
sp|P28340|DPOD1_HUMAN_group_DNA polymerase delta catalytic subunit OS=Homo sapiens OX=9606 GN=POLD1 PE=1 SV=2	1.14188	0.122736
sp|Q9Y508|RN114_HUMAN_group_E3 ubiquitin-protein ligase RNF114 OS=Homo sapiens OX=9606 GN=RNF114 PE=1 SV=1	1.17132	0.122824
sp|Q8NHG7|SVIP_HUMAN_group_Small VCP_p97-interacting protein OS=Homo sapiens OX=9606 GN=SVIP PE=1 SV=1	0.718757	0.122836
sp|P78527|PRKDC_HUMAN_group_DNA-dependent protein kinase catalytic subunit OS=Homo sapiens OX=9606 GN=PRKDC PE=1 SV=3	1.06081	0.122968
sp|Q9UL26|RB22A_HUMAN_group_Ras-related protein Rab-22A OS=Homo sapiens OX=9606 GN=RAB22A PE=1 SV=2	1.20125	0.123261
sp|P46779|RL28_HUMAN_group_60S ribosomal protein L28 OS=Homo sapiens OX=9606 GN=RPL28 PE=1 SV=3	0.862479	0.123307
sp|O95347|SMC2_HUMAN_group_Structural maintenance of chromosomes protein 2 OS=Homo sapiens OX=9606 GN=SMC2 PE=1 SV=2	0.949569	0.123365
sp|Q96ER9|MITOK_HUMAN_group_Mitochondrial potassium channel OS=Homo sapiens OX=9606 GN=CCDC51 PE=1 SV=2	1.51609	0.123419
sp|Q96C19|EFHD2_HUMAN_group_EF-hand domain-containing protein D2 OS=Homo sapiens OX=9606 GN=EFHD2 PE=1 SV=1	1.12434	0.123561
sp|O00629|IMA3_HUMAN_group_Importin subunit alpha-3 OS=Homo sapiens OX=9606 GN=KPNA4 PE=1 SV=1	0.919381	0.123574
sp|Q9ULU8|CAPS1_HUMAN_group_Calcium-dependent secretion activator 1 OS=Homo sapiens OX=9606 GN=CADPS PE=1 SV=3	1.10706	0.123704
sp|Q14103|HNRPD_HUMAN_group_Heterogeneous nuclear ribonucleoprotein D0 OS=Homo sapiens OX=9606 GN=HNRNPD PE=1 SV=1	1.10506	0.123758
sp|Q6AI08|HEAT6_HUMAN_group_HEAT repeat-containing protein 6 OS=Homo sapiens OX=9606 GN=HEATR6 PE=1 SV=1	0.69838	0.123861
sp|P11387|TOP1_HUMAN_group_DNA topoisomerase 1 OS=Homo sapiens OX=9606 GN=TOP1 PE=1 SV=2	0.667203	0.123867
sp|Q96B36|AKTS1_HUMAN_group_Proline-rich AKT1 substrate 1 OS=Homo sapiens OX=9606 GN=AKT1S1 PE=1 SV=1	1.26903	0.123887
sp|P61088|UBE2N_HUMAN_group_Ubiquitin-conjugating enzyme E2 N OS=Homo sapiens OX=9606 GN=UBE2N PE=1 SV=1	1.17297	0.12394
sp|Q92974|ARHG2_HUMAN_group_Rho guanine nucleotide exchange factor 2 OS=Homo sapiens OX=9606 GN=ARHGEF2 PE=1 SV=4	0.925147	0.12405
sp|O75340|PDCD6_HUMAN_group_Programmed cell death protein 6 OS=Homo sapiens OX=9606 GN=PDCD6 PE=1 SV=1	0.939766	0.124105
sp|P28065|PSB9_HUMAN_group_Proteasome subunit beta type-9 OS=Homo sapiens OX=9606 GN=PSMB9 PE=1 SV=2	0.767454	0.124225
sp|Q9Y6I9|TX264_HUMAN_group_Testis-expressed protein 264 OS=Homo sapiens OX=9606 GN=TEX264 PE=1 SV=1	0.926592	0.124552
sp|O75223|GGCT_HUMAN_group_Gamma-glutamylcyclotransferase OS=Homo sapiens OX=9606 GN=GGCT PE=1 SV=1	0.885718	0.124816
sp|P99999|CYC_HUMAN_group_Cytochrome c OS=Homo sapiens OX=9606 GN=CYCS PE=1 SV=2	0.91345	0.125136
sp|P62256|UBE2H_HUMAN_group_Ubiquitin-conjugating enzyme E2 H OS=Homo sapiens OX=9606 GN=UBE2H PE=1 SV=1	0.880224	0.125184
sp|P22234|PUR6_HUMAN_group_Bifunctional phosphoribosylaminoimidazole carboxylase_phosphoribosylaminoimidazole succinocarboxamide synthetase OS=Homo sapiens OX=9606 GN=PAICS PE=1 SV=3	1.12924	0.125302
sp|Q9UJX6|ANC2_HUMAN_group_Anaphase-promoting complex subunit 2 OS=Homo sapiens OX=9606 GN=ANAPC2 PE=1 SV=1	0.92091	0.125362
sp|P30046|DOPD_HUMAN_group_D-dopachrome decarboxylase OS=Homo sapiens OX=9606 GN=DDT PE=1 SV=3	1.06048	0.125383
sp|O15091|MRPP3_HUMAN_group_Mitochondrial ribonuclease P catalytic subunit OS=Homo sapiens OX=9606 GN=PRORP PE=1 SV=2	1.29069	0.125399
sp|Q03519|TAP2_HUMAN_group_Antigen peptide transporter 2 OS=Homo sapiens OX=9606 GN=TAP2 PE=1 SV=1	0.785848	0.125445
sp|Q13423|NNTM_HUMAN_group_NAD(P) transhydrogenase, mitochondrial OS=Homo sapiens OX=9606 GN=NNT PE=1 SV=3	0.873758	0.125507
sp|Q86TU7|SETD3_HUMAN_group_Actin-histidine N-methyltransferase OS=Homo sapiens OX=9606 GN=SETD3 PE=1 SV=1	1.69524	0.125702
sp|P14618|KPYM_HUMAN_group_Pyruvate kinase PKM OS=Homo sapiens OX=9606 GN=PKM PE=1 SV=4	1.0839	0.125822
sp|O15145|ARPC3_HUMAN_group_Actin-related protein 2_3 complex subunit 3 OS=Homo sapiens OX=9606 GN=ARPC3 PE=1 SV=3	0.950068	0.125868
sp|O75937|DNJC8_HUMAN_group_DnaJ homolog subfamily C member 8 OS=Homo sapiens OX=9606 GN=DNAJC8 PE=1 SV=2	0.88496	0.125909
sp|Q9BVI4|NOC4L_HUMAN_group_Nucleolar complex protein 4 homolog OS=Homo sapiens OX=9606 GN=NOC4L PE=1 SV=1	0.927134	0.126162
sp|Q6VEQ5|WASH2_HUMAN_group_WAS protein family homolog 2 OS=Homo sapiens OX=9606 GN=WASH2P PE=2 SV=2	0.775909	0.126304
sp|Q5R3I4|TTC38_HUMAN_group_Tetratricopeptide repeat protein 38 OS=Homo sapiens OX=9606 GN=TTC38 PE=1 SV=1	0.740967	0.126338
sp|Q16643|DREB_HUMAN_group_Drebrin OS=Homo sapiens OX=9606 GN=DBN1 PE=1 SV=4	1.14988	0.126581
sp|P36507|MP2K2_HUMAN_group_Dual specificity mitogen-activated protein kinase kinase 2 OS=Homo sapiens OX=9606 GN=MAP2K2 PE=1 SV=1	1.09624	0.126939
sp|Q9NUM4|T106B_HUMAN_group_Transmembrane protein 106B OS=Homo sapiens OX=9606 GN=TMEM106B PE=1 SV=2	1.13703	0.126947
sp|O15066|KIF3B_HUMAN_group_Kinesin-like protein KIF3B OS=Homo sapiens OX=9606 GN=KIF3B PE=1 SV=1	1.22778	0.127102
sp|Q15031|SYLM_HUMAN_group_Leucine--tRNA ligase, mitochondrial OS=Homo sapiens OX=9606 GN=LARS2 PE=1 SV=2	1.30393	0.127162
sp|O43707|ACTN4_HUMAN_group_Alpha-actinin-4 OS=Homo sapiens OX=9606 GN=ACTN4 PE=1 SV=2	1.06054	0.127267
sp|P17813|EGLN_HUMAN_group_Endoglin OS=Homo sapiens OX=9606 GN=ENG PE=1 SV=2	0.91781	0.127338
sp|Q9Y2Q3|GSTK1_HUMAN_group_Glutathione S-transferase kappa 1 OS=Homo sapiens OX=9606 GN=GSTK1 PE=1 SV=3	0.90194	0.127608
sp|Q9BVS4|RIOK2_HUMAN_group_Serine_threonine-protein kinase RIO2 OS=Homo sapiens OX=9606 GN=RIOK2 PE=1 SV=2	1.17208	0.12778
sp|O95819|M4K4_HUMAN_group_Mitogen-activated protein kinase kinase kinase kinase 4 OS=Homo sapiens OX=9606 GN=MAP4K4 PE=1 SV=2	1.51581	0.12789
sp|Q5TFQ8|SIRBL_HUMAN_group_Signal-regulatory protein beta-1 isoform 3 OS=Homo sapiens OX=9606 GN=SIRPB1 PE=1 SV=1	1.31768	0.127902
sp|Q9GZL7|WDR12_HUMAN_group_Ribosome biogenesis protein WDR12 OS=Homo sapiens OX=9606 GN=WDR12 PE=1 SV=2	0.83445	0.127919
sp|Q9NRG9|AAAS_HUMAN_group_Aladin OS=Homo sapiens OX=9606 GN=AAAS PE=1 SV=1	0.834377	0.128032
sp|Q96CM8|ACSF2_HUMAN_group_Medium-chain acyl-CoA ligase ACSF2, mitochondrial OS=Homo sapiens OX=9606 GN=ACSF2 PE=1 SV=2	0.781277	0.128134
sp|P30419|NMT1_HUMAN_group_Glycylpeptide N-tetradecanoyltransferase 1 OS=Homo sapiens OX=9606 GN=NMT1 PE=1 SV=2	0.64813	0.128172
sp|O00487|PSDE_HUMAN_group_26S proteasome non-ATPase regulatory subunit 14 OS=Homo sapiens OX=9606 GN=PSMD14 PE=1 SV=1	0.922286	0.12823
sp|Q96QK1|VPS35_HUMAN_group_Vacuolar protein sorting-associated protein 35 OS=Homo sapiens OX=9606 GN=VPS35 PE=1 SV=2	0.960082	0.128464
sp|Q9Y285|SYFA_HUMAN_group_Phenylalanine--tRNA ligase alpha subunit OS=Homo sapiens OX=9606 GN=FARSA PE=1 SV=3	1.08388	0.128566
sp|P09104|ENOG_HUMAN_group_Gamma-enolase OS=Homo sapiens OX=9606 GN=ENO2 PE=1 SV=3	1.06348	0.129132
sp|P78346|RPP30_HUMAN_group_Ribonuclease P protein subunit p30 OS=Homo sapiens OX=9606 GN=RPP30 PE=1 SV=1	1.2939	0.12922
sp|Q96SU4|OSBL9_HUMAN_group_Oxysterol-binding protein-related protein 9 OS=Homo sapiens OX=9606 GN=OSBPL9 PE=1 SV=2	1.3937	0.129263
sp|O75410|TACC1_HUMAN_group_Transforming acidic coiled-coil-containing protein 1 OS=Homo sapiens OX=9606 GN=TACC1 PE=1 SV=2	0.830442	0.129321
sp|P35637|FUS_HUMAN_group_RNA-binding protein FUS OS=Homo sapiens OX=9606 GN=FUS PE=1 SV=1	0.786922	0.129548
sp|Q15836|VAMP3_HUMAN_group_Vesicle-associated membrane protein 3 OS=Homo sapiens OX=9606 GN=VAMP3 PE=1 SV=3	0.778422	0.130134
sp|P06454|PTMA_HUMAN_group_Prothymosin alpha OS=Homo sapiens OX=9606 GN=PTMA PE=1 SV=2	0.79835	0.130187
sp|O60443|GSDME_HUMAN_group_Gasdermin-E OS=Homo sapiens OX=9606 GN=GSDME PE=1 SV=2	0.787666	0.130191
sp|Q14974|IMB1_HUMAN_group_Importin subunit beta-1 OS=Homo sapiens OX=9606 GN=KPNB1 PE=1 SV=2	0.937385	0.130203
sp|P10155|RO60_HUMAN_group_RNA-binding protein RO60 OS=Homo sapiens OX=9606 GN=RO60 PE=1 SV=2	0.898018	0.130512
sp|P61916|NPC2_HUMAN_group_NPC intracellular cholesterol transporter 2 OS=Homo sapiens OX=9606 GN=NPC2 PE=1 SV=1	0.818799	0.130642
sp|P41743|KPCI_HUMAN_group_Protein kinase C iota type OS=Homo sapiens OX=9606 GN=PRKCI PE=1 SV=2	0.819594	0.13068
sp|Q66K74|MAP1S_HUMAN_group_Microtubule-associated protein 1S OS=Homo sapiens OX=9606 GN=MAP1S PE=1 SV=2	0.729404	0.13072
sp|P26368|U2AF2_HUMAN_group_Splicing factor U2AF 65 kDa subunit OS=Homo sapiens OX=9606 GN=U2AF2 PE=1 SV=4	0.862514	0.130868
sp|P04792|HSPB1_HUMAN_group_Heat shock protein beta-1 OS=Homo sapiens OX=9606 GN=HSPB1 PE=1 SV=2	1.0698	0.131262
sp|O43615|TIM44_HUMAN_group_Mitochondrial import inner membrane translocase subunit TIM44 OS=Homo sapiens OX=9606 GN=TIMM44 PE=1 SV=2	1.14138	0.131565
sp|P46063|RECQ1_HUMAN_group_ATP-dependent DNA helicase Q1 OS=Homo sapiens OX=9606 GN=RECQL PE=1 SV=3	1.14186	0.131753
sp|P18583|SON_HUMAN_group_Protein SON OS=Homo sapiens OX=9606 GN=SON PE=1 SV=4	0.857423	0.13191
sp|P30740|ILEU_HUMAN_group_Leukocyte elastase inhibitor OS=Homo sapiens OX=9606 GN=SERPINB1 PE=1 SV=1	1.05845	0.132006
sp|Q9H3U1|UN45A_HUMAN_group_Protein unc-45 homolog A OS=Homo sapiens OX=9606 GN=UNC45A PE=1 SV=1	0.94118	0.132031
sp|Q53H12|AGK_HUMAN_group_Acylglycerol kinase, mitochondrial OS=Homo sapiens OX=9606 GN=AGK PE=1 SV=2	0.929256	0.132326
sp|Q9Y450|HBS1L_HUMAN_group_HBS1-like protein OS=Homo sapiens OX=9606 GN=HBS1L PE=1 SV=1	0.789636	0.132403
sp|Q9BTX7|TTPAL_HUMAN_group_Alpha-tocopherol transfer protein-like OS=Homo sapiens OX=9606 GN=TTPAL PE=1 SV=2	0.517699	0.132473
sp|Q8WUM9|S20A1_HUMAN_group_Sodium-dependent phosphate transporter 1 OS=Homo sapiens OX=9606 GN=SLC20A1 PE=1 SV=1	2.20065	0.133134
sp|O43493|TGON2_HUMAN_group_Trans-Golgi network integral membrane protein 2 OS=Homo sapiens OX=9606 GN=TGOLN2 PE=1 SV=4	1.13886	0.133186
sp|Q14258|TRI25_HUMAN_group_E3 ubiquitin_ISG15 ligase TRIM25 OS=Homo sapiens OX=9606 GN=TRIM25 PE=1 SV=2	1.1231	0.133504
sp|Q99623|PHB2_HUMAN_group_Prohibitin-2 OS=Homo sapiens OX=9606 GN=PHB2 PE=1 SV=2	0.918377	0.133994
sp|O95861|BPNT1_HUMAN_group_3'(2'),5'-bisphosphate nucleotidase 1 OS=Homo sapiens OX=9606 GN=BPNT1 PE=1 SV=1	1.06711	0.134562
sp|Q07666|KHDR1_HUMAN_group_KH domain-containing, RNA-binding, signal transduction-associated protein 1 OS=Homo sapiens OX=9606 GN=KHDRBS1 PE=1 SV=1	1.16388	0.134562
sp|P11413|G6PD_HUMAN_group_Glucose-6-phosphate 1-dehydrogenase OS=Homo sapiens OX=9606 GN=G6PD PE=1 SV=4	1.04685	0.134841
sp|P62258|1433E_HUMAN_group_14-3-3 protein epsilon OS=Homo sapiens OX=9606 GN=YWHAE PE=1 SV=1	1.07601	0.134998
sp|P30622|CLIP1_HUMAN_group_CAP-Gly domain-containing linker protein 1 OS=Homo sapiens OX=9606 GN=CLIP1 PE=1 SV=2	0.94393	0.135034
sp|P61457|PHS_HUMAN_group_Pterin-4-alpha-carbinolamine dehydratase OS=Homo sapiens OX=9606 GN=PCBD1 PE=1 SV=2	1.75808	0.135392
sp|Q8TBQ9|KISHA_HUMAN_group_Protein kish-A OS=Homo sapiens OX=9606 GN=TMEM167A PE=1 SV=1	1.12051	0.135423
sp|Q15628|TRADD_HUMAN_group_Tumor necrosis factor receptor type 1-associated DEATH domain protein OS=Homo sapiens OX=9606 GN=TRADD PE=1 SV=2	1.35784	0.135698
sp|Q6PD62|CTR9_HUMAN_group_RNA polymerase-associated protein CTR9 homolog OS=Homo sapiens OX=9606 GN=CTR9 PE=1 SV=1	0.498146	0.136003
sp|O95716|RAB3D_HUMAN_group_Ras-related protein Rab-3D OS=Homo sapiens OX=9606 GN=RAB3D PE=1 SV=1	1.24973	0.136068
sp|Q92979|NEP1_HUMAN_group_Ribosomal RNA small subunit methyltransferase NEP1 OS=Homo sapiens OX=9606 GN=EMG1 PE=1 SV=4	0.777938	0.136117
sp|Q9HA65|TBC17_HUMAN_group_TBC1 domain family member 17 OS=Homo sapiens OX=9606 GN=TBC1D17 PE=1 SV=3	1.19609	0.136159
sp|Q14114|LRP8_HUMAN_group_Low-density lipoprotein receptor-related protein 8 OS=Homo sapiens OX=9606 GN=LRP8 PE=1 SV=4	0.893703	0.136268
sp|P52732|KIF11_HUMAN_group_Kinesin-like protein KIF11 OS=Homo sapiens OX=9606 GN=KIF11 PE=1 SV=2	1.31168	0.136271
sp|Q86YH6|DLP1_HUMAN_group_All trans-polyprenyl-diphosphate synthase PDSS2 OS=Homo sapiens OX=9606 GN=PDSS2 PE=1 SV=2	1.47826	0.136937
sp|Q9H993|ARMT1_HUMAN_group_Damage-control phosphatase ARMT1 OS=Homo sapiens OX=9606 GN=ARMT1 PE=1 SV=1	1.30225	0.137035
sp|Q16186|ADRM1_HUMAN_group_Proteasomal ubiquitin receptor ADRM1 OS=Homo sapiens OX=9606 GN=ADRM1 PE=1 SV=2	1.04359	0.137209
sp|P56192|SYMC_HUMAN_group_Methionine--tRNA ligase, cytoplasmic OS=Homo sapiens OX=9606 GN=MARS1 PE=1 SV=2	1.11463	0.137392
sp|Q13555|KCC2G_HUMAN_group_Calcium_calmodulin-dependent protein kinase type II subunit gamma OS=Homo sapiens OX=9606 GN=CAMK2G PE=1 SV=4	1.11435	0.137517
sp|P16152|CBR1_HUMAN_group_Carbonyl reductase [NADPH] 1 OS=Homo sapiens OX=9606 GN=CBR1 PE=1 SV=3	1.06497	0.137705
sp|Q6FIF0|ZFAN6_HUMAN_group_AN1-type zinc finger protein 6 OS=Homo sapiens OX=9606 GN=ZFAND6 PE=1 SV=2	1.16038	0.137734
sp|Q13976|KGP1_HUMAN_group_cGMP-dependent protein kinase 1 OS=Homo sapiens OX=9606 GN=PRKG1 PE=1 SV=3	1.62488	0.137866
sp|P30519|HMOX2_HUMAN_group_Heme oxygenase 2 OS=Homo sapiens OX=9606 GN=HMOX2 PE=1 SV=2	1.09218	0.137956
sp|Q96HR3|MED30_HUMAN_group_Mediator of RNA polymerase II transcription subunit 30 OS=Homo sapiens OX=9606 GN=MED30 PE=1 SV=1	1.18029	0.13811
sp|Q15052|ARHG6_HUMAN_group_Rho guanine nucleotide exchange factor 6 OS=Homo sapiens OX=9606 GN=ARHGEF6 PE=1 SV=2	1.37248	0.138166
sp|P42566|EPS15_HUMAN_group_Epidermal growth factor receptor substrate 15 OS=Homo sapiens OX=9606 GN=EPS15 PE=1 SV=2	0.88343	0.138232
sp|P43304|GPDM_HUMAN_group_Glycerol-3-phosphate dehydrogenase, mitochondrial OS=Homo sapiens OX=9606 GN=GPD2 PE=1 SV=3	1.19236	0.138488
sp|P41240|CSK_HUMAN_group_Tyrosine-protein kinase CSK OS=Homo sapiens OX=9606 GN=CSK PE=1 SV=1	0.789136	0.138947
sp|Q9P299|COPZ2_HUMAN_group_Coatomer subunit zeta-2 OS=Homo sapiens OX=9606 GN=COPZ2 PE=2 SV=1	0.872095	0.139167
sp|Q13190|STX5_HUMAN_group_Syntaxin-5 OS=Homo sapiens OX=9606 GN=STX5 PE=1 SV=2	1.27436	0.139215
sp|P50502|F10A1_HUMAN_group_Hsc70-interacting protein OS=Homo sapiens OX=9606 GN=ST13 PE=1 SV=2	1.04976	0.139222
sp|Q9Y3R5|DOP2_HUMAN_group_Protein dopey-2 OS=Homo sapiens OX=9606 GN=DOP1B PE=1 SV=5	0.702599	0.139273
sp|Q8TD19|NEK9_HUMAN_group_Serine_threonine-protein kinase Nek9 OS=Homo sapiens OX=9606 GN=NEK9 PE=1 SV=2	1.09324	0.139273
sp|O60826|CCD22_HUMAN_group_Coiled-coil domain-containing protein 22 OS=Homo sapiens OX=9606 GN=CCDC22 PE=1 SV=1	1.11042	0.139478
sp|P14406|CX7A2_HUMAN_group_Cytochrome c oxidase subunit 7A2, mitochondrial OS=Homo sapiens OX=9606 GN=COX7A2 PE=1 SV=1	1.14664	0.139502
sp|Q9NZJ7|MTCH1_HUMAN_group_Mitochondrial carrier homolog 1 OS=Homo sapiens OX=9606 GN=MTCH1 PE=1 SV=1	0.75458	0.139504
sp|Q15181|IPYR_HUMAN_group_Inorganic pyrophosphatase OS=Homo sapiens OX=9606 GN=PPA1 PE=1 SV=2	0.959229	0.139558
sp|Q96AG4|LRC59_HUMAN_group_Leucine-rich repeat-containing protein 59 OS=Homo sapiens OX=9606 GN=LRRC59 PE=1 SV=1	0.892158	0.139657
sp|Q16719|KYNU_HUMAN_group_Kynureninase OS=Homo sapiens OX=9606 GN=KYNU PE=1 SV=1	0.97261	0.139899
sp|Q9UBB4|ATX10_HUMAN_group_Ataxin-10 OS=Homo sapiens OX=9606 GN=ATXN10 PE=1 SV=1	1.13535	0.139992
sp|Q99439|CNN2_HUMAN_group_Calponin-2 OS=Homo sapiens OX=9606 GN=CNN2 PE=1 SV=4	0.917748	0.140024
sp|Q14694|UBP10_HUMAN_group_Ubiquitin carboxyl-terminal hydrolase 10 OS=Homo sapiens OX=9606 GN=USP10 PE=1 SV=2	1.23621	0.140211
sp|P60903|S10AA_HUMAN_group_Protein S100-A10 OS=Homo sapiens OX=9606 GN=S100A10 PE=1 SV=2	1.03816	0.140316
sp|Q9P260|RELCH_HUMAN_group_RAB11-binding protein RELCH OS=Homo sapiens OX=9606 GN=RELCH PE=1 SV=2	1.0595	0.140507
sp|Q9BT78|CSN4_HUMAN_group_COP9 signalosome complex subunit 4 OS=Homo sapiens OX=9606 GN=COPS4 PE=1 SV=1	0.853426	0.140549
sp|P78318|IGBP1_HUMAN_group_Immunoglobulin-binding protein 1 OS=Homo sapiens OX=9606 GN=IGBP1 PE=1 SV=1	1.13687	0.140561
sp|Q8NC51|PAIRB_HUMAN_group_Plasminogen activator inhibitor 1 RNA-binding protein OS=Homo sapiens OX=9606 GN=SERBP1 PE=1 SV=2	0.85487	0.140611
sp|Q9BZL1|UBL5_HUMAN_group_Ubiquitin-like protein 5 OS=Homo sapiens OX=9606 GN=UBL5 PE=1 SV=1	0.936154	0.140629
sp|Q6UW02|CP20A_HUMAN_group_Cytochrome P450 20A1 OS=Homo sapiens OX=9606 GN=CYP20A1 PE=1 SV=1	0.592133	0.140785
sp|O75165|DJC13_HUMAN_group_DnaJ homolog subfamily C member 13 OS=Homo sapiens OX=9606 GN=DNAJC13 PE=1 SV=5	1.15014	0.140808
sp|Q99873|ANM1_HUMAN_group_Protein arginine N-methyltransferase 1 OS=Homo sapiens OX=9606 GN=PRMT1 PE=1 SV=3	1.07822	0.141049
sp|Q08752|PPID_HUMAN_group_Peptidyl-prolyl cis-trans isomerase D OS=Homo sapiens OX=9606 GN=PPID PE=1 SV=3	1.10369	0.141679
sp|Q9Y3E7|CHMP3_HUMAN_group_Charged multivesicular body protein 3 OS=Homo sapiens OX=9606 GN=CHMP3 PE=1 SV=3	0.709186	0.14187
sp|P36969|GPX4_HUMAN_group_Phospholipid hydroperoxide glutathione peroxidase OS=Homo sapiens OX=9606 GN=GPX4 PE=1 SV=3	0.867661	0.141947
sp|P15531|NDKA_HUMAN_group_Nucleoside diphosphate kinase A OS=Homo sapiens OX=9606 GN=NME1 PE=1 SV=1	1.06	0.142
sp|P82930|RT34_HUMAN_group_28S ribosomal protein S34, mitochondrial OS=Homo sapiens OX=9606 GN=MRPS34 PE=1 SV=2	0.930406	0.142015
sp|P62937|PPIA_HUMAN_group_Peptidyl-prolyl cis-trans isomerase A OS=Homo sapiens OX=9606 GN=PPIA PE=1 SV=2	1.04199	0.142037
sp|Q9H3S7|PTN23_HUMAN_group_Tyrosine-protein phosphatase non-receptor type 23 OS=Homo sapiens OX=9606 GN=PTPN23 PE=1 SV=1	0.592068	0.14234
sp|P11172|UMPS_HUMAN_group_Uridine 5'-monophosphate synthase OS=Homo sapiens OX=9606 GN=UMPS PE=1 SV=1	0.889118	0.142388
sp|O14972|VP26C_HUMAN_group_Vacuolar protein sorting-associated protein 26C OS=Homo sapiens OX=9606 GN=VPS26C PE=1 SV=1	0.646218	0.142417
sp|Q00325|MPCP_HUMAN_group_Phosphate carrier protein, mitochondrial OS=Homo sapiens OX=9606 GN=SLC25A3 PE=1 SV=2	1.07609	0.142442
sp|O00754|MA2B1_HUMAN_group_Lysosomal alpha-mannosidase OS=Homo sapiens OX=9606 GN=MAN2B1 PE=1 SV=3	1.09144	0.142773
sp|Q9BWD1|THIC_HUMAN_group_Acetyl-CoA acetyltransferase, cytosolic OS=Homo sapiens OX=9606 GN=ACAT2 PE=1 SV=2	1.43786	0.142984
sp|O15321|TM9S1_HUMAN_group_Transmembrane 9 superfamily member 1 OS=Homo sapiens OX=9606 GN=TM9SF1 PE=2 SV=2	1.09666	0.143188
sp|P34932|HSP74_HUMAN_group_Heat shock 70 kDa protein 4 OS=Homo sapiens OX=9606 GN=HSPA4 PE=1 SV=4	0.902497	0.143211
sp|Q8N201|INT1_HUMAN_group_Integrator complex subunit 1 OS=Homo sapiens OX=9606 GN=INTS1 PE=1 SV=2	0.575257	0.143372
sp|Q13885|TBB2A_HUMAN_group_Tubulin beta-2A chain OS=Homo sapiens OX=9606 GN=TUBB2A PE=1 SV=1	0.954103	0.1434
sp|Q9UNF0|PACN2_HUMAN_group_Protein kinase C and casein kinase substrate in neurons protein 2 OS=Homo sapiens OX=9606 GN=PACSIN2 PE=1 SV=2	1.17232	0.143614
sp|Q969E2|SCAM4_HUMAN_group_Secretory carrier-associated membrane protein 4 OS=Homo sapiens OX=9606 GN=SCAMP4 PE=1 SV=1	1.12651	0.143792
sp|P32969|RL9_HUMAN_group_60S ribosomal protein L9 OS=Homo sapiens OX=9606 GN=RPL9P9 PE=1 SV=1	1.11609	0.144267
sp|P30085|KCY_HUMAN_group_UMP-CMP kinase OS=Homo sapiens OX=9606 GN=CMPK1 PE=1 SV=3	1.10103	0.144533
sp|P45973|CBX5_HUMAN_group_Chromobox protein homolog 5 OS=Homo sapiens OX=9606 GN=CBX5 PE=1 SV=1	0.687168	0.1446
sp|Q13526|PIN1_HUMAN_group_Peptidyl-prolyl cis-trans isomerase NIMA-interacting 1 OS=Homo sapiens OX=9606 GN=PIN1 PE=1 SV=1	1.16936	0.144681
sp|P31930|QCR1_HUMAN_group_Cytochrome b-c1 complex subunit 1, mitochondrial OS=Homo sapiens OX=9606 GN=UQCRC1 PE=1 SV=3	0.941407	0.144718
sp|P37802|TAGL2_HUMAN_group_Transgelin-2 OS=Homo sapiens OX=9606 GN=TAGLN2 PE=1 SV=3	1.0464	0.144726
sp|Q6P1L8|RM14_HUMAN_group_39S ribosomal protein L14, mitochondrial OS=Homo sapiens OX=9606 GN=MRPL14 PE=1 SV=1	0.874832	0.144989
sp|Q14376|GALE_HUMAN_group_UDP-glucose 4-epimerase OS=Homo sapiens OX=9606 GN=GALE PE=1 SV=2	1.08328	0.145308
sp|Q9P0J1|PDP1_HUMAN_group_[Pyruvate dehydrogenase [acetyl-transferring]]-phosphatase 1, mitochondrial OS=Homo sapiens OX=9606 GN=PDP1 PE=1 SV=3	0.788129	0.145499
sp|O75390|CISY_HUMAN_group_Citrate synthase, mitochondrial OS=Homo sapiens OX=9606 GN=CS PE=1 SV=2	0.946871	0.145628
sp|Q9BZQ8|NIBA1_HUMAN_group_Protein Niban 1 OS=Homo sapiens OX=9606 GN=NIBAN1 PE=1 SV=1	0.951207	0.145677
sp|P10253|LYAG_HUMAN_group_Lysosomal alpha-glucosidase OS=Homo sapiens OX=9606 GN=GAA PE=1 SV=4	1.19737	0.145869
sp|O00410|IPO5_HUMAN_group_Importin-5 OS=Homo sapiens OX=9606 GN=IPO5 PE=1 SV=4	0.64502	0.146258
sp|Q8N6R0|EFNMT_HUMAN_group_eEF1A lysine and N-terminal methyltransferase OS=Homo sapiens OX=9606 GN=METTL13 PE=1 SV=1	1.17053	0.146817
sp|Q15738|NSDHL_HUMAN_group_Sterol-4-alpha-carboxylate 3-dehydrogenase, decarboxylating OS=Homo sapiens OX=9606 GN=NSDHL PE=1 SV=2	0.880168	0.146824
sp|P09669|COX6C_HUMAN_group_Cytochrome c oxidase subunit 6C OS=Homo sapiens OX=9606 GN=COX6C PE=1 SV=2	1.0917	0.146855
sp|Q96DM3|RMC1_HUMAN_group_Regulator of MON1-CCZ1 complex OS=Homo sapiens OX=9606 GN=RMC1 PE=1 SV=2	1.39921	0.146953
sp|Q9H2U1|DHX36_HUMAN_group_ATP-dependent DNA_RNA helicase DHX36 OS=Homo sapiens OX=9606 GN=DHX36 PE=1 SV=2	1.10594	0.147012
sp|Q99832|TCPH_HUMAN_group_T-complex protein 1 subunit eta OS=Homo sapiens OX=9606 GN=CCT7 PE=1 SV=2	1.03031	0.147297
sp|P51570|GALK1_HUMAN_group_Galactokinase OS=Homo sapiens OX=9606 GN=GALK1 PE=1 SV=1	1.05531	0.147428
sp|P84085|ARF5_HUMAN_group_ADP-ribosylation factor 5 OS=Homo sapiens OX=9606 GN=ARF5 PE=1 SV=2	1.10161	0.147559
sp|O00767|SCD_HUMAN_group_Stearoyl-CoA desaturase OS=Homo sapiens OX=9606 GN=SCD PE=1 SV=2	1.04721	0.147751
sp|P08237|PFKAM_HUMAN_group_ATP-dependent 6-phosphofructokinase, muscle type OS=Homo sapiens OX=9606 GN=PFKM PE=1 SV=2	1.10138	0.148785
sp|Q9H0A8|COMD4_HUMAN_group_COMM domain-containing protein 4 OS=Homo sapiens OX=9606 GN=COMMD4 PE=1 SV=1	1.38231	0.148957
sp|Q9Y3P9|RBGP1_HUMAN_group_Rab GTPase-activating protein 1 OS=Homo sapiens OX=9606 GN=RABGAP1 PE=1 SV=3	1.31248	0.149031
sp|P78417|GSTO1_HUMAN_group_Glutathione S-transferase omega-1 OS=Homo sapiens OX=9606 GN=GSTO1 PE=1 SV=2	0.945366	0.149553
sp|P07738|PMGE_HUMAN_group_Bisphosphoglycerate mutase OS=Homo sapiens OX=9606 GN=BPGM PE=1 SV=2	1.48967	0.149761
sp|Q8N2K0|ABD12_HUMAN_group_Lysophosphatidylserine lipase ABHD12 OS=Homo sapiens OX=9606 GN=ABHD12 PE=1 SV=2	1.29574	0.149979
sp|Q9BRP4|PAAF1_HUMAN_group_Proteasomal ATPase-associated factor 1 OS=Homo sapiens OX=9606 GN=PAAF1 PE=1 SV=2	1.1206	0.149984
sp|Q9BSV6|SEN34_HUMAN_group_tRNA-splicing endonuclease subunit Sen34 OS=Homo sapiens OX=9606 GN=TSEN34 PE=1 SV=1	0.697473	0.150003
sp|P09651|ROA1_HUMAN_group_Heterogeneous nuclear ribonucleoprotein A1 OS=Homo sapiens OX=9606 GN=HNRNPA1 PE=1 SV=5	1.14728	0.150299
sp|P17405|ASM_HUMAN_group_Sphingomyelin phosphodiesterase OS=Homo sapiens OX=9606 GN=SMPD1 PE=1 SV=5	1.17102	0.150799
sp|P49354|FNTA_HUMAN_group_Protein farnesyltransferase_geranylgeranyltransferase type-1 subunit alpha OS=Homo sapiens OX=9606 GN=FNTA PE=1 SV=1	0.754436	0.151253
sp|Q9UBQ5|EIF3K_HUMAN_group_Eukaryotic translation initiation factor 3 subunit K OS=Homo sapiens OX=9606 GN=EIF3K PE=1 SV=1	0.906444	0.151361
sp|Q53H96|P5CR3_HUMAN_group_Pyrroline-5-carboxylate reductase 3 OS=Homo sapiens OX=9606 GN=PYCR3 PE=1 SV=3	1.55338	0.152292
sp|Q9UIL1|SCOC_HUMAN_group_Short coiled-coil protein OS=Homo sapiens OX=9606 GN=SCOC PE=1 SV=2	0.438096	0.152428
sp|P15374|UCHL3_HUMAN_group_Ubiquitin carboxyl-terminal hydrolase isozyme L3 OS=Homo sapiens OX=9606 GN=UCHL3 PE=1 SV=1	1.07721	0.152622
sp|Q96FN4|CPNE2_HUMAN_group_Copine-2 OS=Homo sapiens OX=9606 GN=CPNE2 PE=1 SV=3	0.6783	0.152631
sp|P41567|EIF1_HUMAN_group_Eukaryotic translation initiation factor 1 OS=Homo sapiens OX=9606 GN=EIF1 PE=1 SV=1	0.907838	0.152677
sp|O75431|MTX2_HUMAN_group_Metaxin-2 OS=Homo sapiens OX=9606 GN=MTX2 PE=1 SV=1	0.678711	0.152791
sp|P20674|COX5A_HUMAN_group_Cytochrome c oxidase subunit 5A, mitochondrial OS=Homo sapiens OX=9606 GN=COX5A PE=1 SV=2	0.871304	0.153015
sp|O14530|TXND9_HUMAN_group_Thioredoxin domain-containing protein 9 OS=Homo sapiens OX=9606 GN=TXNDC9 PE=1 SV=2	0.878103	0.153048
sp|Q9UBI6|GBG12_HUMAN_group_Guanine nucleotide-binding protein G(I)_G(S)_G(O) subunit gamma-12 OS=Homo sapiens OX=9606 GN=GNG12 PE=1 SV=3	0.902822	0.153207
sp|Q12929|EPS8_HUMAN_group_Epidermal growth factor receptor kinase substrate 8 OS=Homo sapiens OX=9606 GN=EPS8 PE=1 SV=1	1.49635	0.153898
sp|P63098|CANB1_HUMAN_group_Calcineurin subunit B type 1 OS=Homo sapiens OX=9606 GN=PPP3R1 PE=1 SV=2	1.50644	0.153981
sp|P61247|RS3A_HUMAN_group_40S ribosomal protein S3a OS=Homo sapiens OX=9606 GN=RPS3A PE=1 SV=2	1.06268	0.154177
sp|Q9NVJ2|ARL8B_HUMAN_group_ADP-ribosylation factor-like protein 8B OS=Homo sapiens OX=9606 GN=ARL8B PE=1 SV=1	0.961114	0.154347
sp|P05121|PAI1_HUMAN_group_Plasminogen activator inhibitor 1 OS=Homo sapiens OX=9606 GN=SERPINE1 PE=1 SV=1	0.871593	0.154374
sp|Q8NFV4|ABHDB_HUMAN_group_Protein ABHD11 OS=Homo sapiens OX=9606 GN=ABHD11 PE=1 SV=1	0.912959	0.154422
sp|Q01469|FABP5_HUMAN_group_Fatty acid-binding protein 5 OS=Homo sapiens OX=9606 GN=FABP5 PE=1 SV=3	1.36403	0.154583
sp|Q7Z2Z2|EFL1_HUMAN_group_Elongation factor-like GTPase 1 OS=Homo sapiens OX=9606 GN=EFL1 PE=1 SV=2	1.08479	0.154635
sp|P24534|EF1B_HUMAN_group_Elongation factor 1-beta OS=Homo sapiens OX=9606 GN=EEF1B2 PE=1 SV=3	0.954647	0.15475
sp|P62304|RUXE_HUMAN_group_Small nuclear ribonucleoprotein E OS=Homo sapiens OX=9606 GN=SNRPE PE=1 SV=1	0.826738	0.154846
sp|P21926|CD9_HUMAN_group_CD9 antigen OS=Homo sapiens OX=9606 GN=CD9 PE=1 SV=4	1.28758	0.15498
sp|P40222|TXLNA_HUMAN_group_Alpha-taxilin OS=Homo sapiens OX=9606 GN=TXLNA PE=1 SV=3	0.938389	0.154987
sp|P12235|ADT1_HUMAN_group_ADP_ATP translocase 1 OS=Homo sapiens OX=9606 GN=SLC25A4 PE=1 SV=4	0.651728	0.155644
sp|Q9Y5X3|SNX5_HUMAN_group_Sorting nexin-5 OS=Homo sapiens OX=9606 GN=SNX5 PE=1 SV=1	0.895485	0.155679
sp|Q96N67|DOCK7_HUMAN_group_Dedicator of cytokinesis protein 7 OS=Homo sapiens OX=9606 GN=DOCK7 PE=1 SV=4	1.47757	0.155892
sp|P54652|HSP72_HUMAN_group_Heat shock-related 70 kDa protein 2 OS=Homo sapiens OX=9606 GN=HSPA2 PE=1 SV=1	1.1108	0.156631
sp|Q6NZ67|MZT2B_HUMAN_group_Mitotic-spindle organizing protein 2B OS=Homo sapiens OX=9606 GN=MZT2B PE=1 SV=1	0.842301	0.156779
sp|Q96K37|S35E1_HUMAN_group_Solute carrier family 35 member E1 OS=Homo sapiens OX=9606 GN=SLC35E1 PE=1 SV=2	1.95563	0.157474
sp|Q96DI7|SNR40_HUMAN_group_U5 small nuclear ribonucleoprotein 40 kDa protein OS=Homo sapiens OX=9606 GN=SNRNP40 PE=1 SV=1	0.890797	0.157755
sp|P54578|UBP14_HUMAN_group_Ubiquitin carboxyl-terminal hydrolase 14 OS=Homo sapiens OX=9606 GN=USP14 PE=1 SV=3	0.916518	0.157815
sp|O00401|WASL_HUMAN_group_Actin nucleation-promoting factor WASL OS=Homo sapiens OX=9606 GN=WASL PE=1 SV=2	0.810753	0.157857
sp|P10412|H14_HUMAN_group_Histone H1.4 OS=Homo sapiens OX=9606 GN=H1-4 PE=1 SV=2	1.98668	0.158117
sp|Q9Y679|AUP1_HUMAN_group_Lipid droplet-regulating VLDL assembly factor AUP1 OS=Homo sapiens OX=9606 GN=AUP1 PE=1 SV=2	1.28862	0.1585
sp|Q96I99|SUCB2_HUMAN_group_Succinate--CoA ligase [GDP-forming] subunit beta, mitochondrial OS=Homo sapiens OX=9606 GN=SUCLG2 PE=1 SV=2	1.06201	0.158675
sp|P20618|PSB1_HUMAN_group_Proteasome subunit beta type-1 OS=Homo sapiens OX=9606 GN=PSMB1 PE=1 SV=2	0.955261	0.158871
sp|Q14185|DOCK1_HUMAN_group_Dedicator of cytokinesis protein 1 OS=Homo sapiens OX=9606 GN=DOCK1 PE=1 SV=2	0.626721	0.158911
sp|Q00059|TFAM_HUMAN_group_Transcription factor A, mitochondrial OS=Homo sapiens OX=9606 GN=TFAM PE=1 SV=1	0.821504	0.159074
sp|Q5T0F9|C2D1B_HUMAN_group_Coiled-coil and C2 domain-containing protein 1B OS=Homo sapiens OX=9606 GN=CC2D1B PE=1 SV=1	0.823108	0.159404
sp|O14641|DVL2_HUMAN_group_Segment polarity protein dishevelled homolog DVL-2 OS=Homo sapiens OX=9606 GN=DVL2 PE=1 SV=1	0.782992	0.159639
sp|Q9NZB2|F120A_HUMAN_group_Constitutive coactivator of PPAR-gamma-like protein 1 OS=Homo sapiens OX=9606 GN=FAM120A PE=1 SV=2	1.16951	0.159663
sp|P56134|ATPK_HUMAN_group_ATP synthase subunit f, mitochondrial OS=Homo sapiens OX=9606 GN=ATP5MF PE=1 SV=3	1.06422	0.159704
sp|P05204|HMGN2_HUMAN_group_Non-histone chromosomal protein HMG-17 OS=Homo sapiens OX=9606 GN=HMGN2 PE=1 SV=3	0.807528	0.159823
sp|P39023|RL3_HUMAN_group_60S ribosomal protein L3 OS=Homo sapiens OX=9606 GN=RPL3 PE=1 SV=2	1.10536	0.15991
sp|Q9NW15|ANO10_HUMAN_group_Anoctamin-10 OS=Homo sapiens OX=9606 GN=ANO10 PE=1 SV=2	1.1109	0.160138
sp|Q96AQ6|PBIP1_HUMAN_group_Pre-B-cell leukemia transcription factor-interacting protein 1 OS=Homo sapiens OX=9606 GN=PBXIP1 PE=1 SV=1	1.52435	0.160293
sp|P23246|SFPQ_HUMAN_group_Splicing factor, proline- and glutamine-rich OS=Homo sapiens OX=9606 GN=SFPQ PE=1 SV=2	0.796345	0.160848
sp|Q99436|PSB7_HUMAN_group_Proteasome subunit beta type-7 OS=Homo sapiens OX=9606 GN=PSMB7 PE=1 SV=1	0.955593	0.160856
sp|Q7L014|DDX46_HUMAN_group_Probable ATP-dependent RNA helicase DDX46 OS=Homo sapiens OX=9606 GN=DDX46 PE=1 SV=2	0.906926	0.161027
sp|Q96S97|MYADM_HUMAN_group_Myeloid-associated differentiation marker OS=Homo sapiens OX=9606 GN=MYADM PE=1 SV=2	0.68911	0.161028
sp|P08574|CY1_HUMAN_group_Cytochrome c1, heme protein, mitochondrial OS=Homo sapiens OX=9606 GN=CYC1 PE=1 SV=3	1.10843	0.161146
sp|P12110|CO6A2_HUMAN_group_Collagen alpha-2(VI) chain OS=Homo sapiens OX=9606 GN=COL6A2 PE=1 SV=4	1.27439	0.161174
sp|P82914|RT15_HUMAN_group_28S ribosomal protein S15, mitochondrial OS=Homo sapiens OX=9606 GN=MRPS15 PE=1 SV=1	0.530274	0.161262
sp|Q99613|EIF3C_HUMAN_group_Eukaryotic translation initiation factor 3 subunit C OS=Homo sapiens OX=9606 GN=EIF3C PE=1 SV=1	1.03728	0.161626
sp|Q9UJX3|APC7_HUMAN_group_Anaphase-promoting complex subunit 7 OS=Homo sapiens OX=9606 GN=ANAPC7 PE=1 SV=5	1.09524	0.162647
sp|Q96MX6|DAA10_HUMAN_group_Dynein axonemal assembly factor 10 OS=Homo sapiens OX=9606 GN=DNAAF10 PE=1 SV=1	0.803404	0.162811
sp|Q00610|CLH1_HUMAN_group_Clathrin heavy chain 1 OS=Homo sapiens OX=9606 GN=CLTC PE=1 SV=5	1.02209	0.162878
sp|Q15942|ZYX_HUMAN_group_Zyxin OS=Homo sapiens OX=9606 GN=ZYX PE=1 SV=1	0.949956	0.163309
sp|Q71UI9|H2AV_HUMAN_group_Histone H2A.V OS=Homo sapiens OX=9606 GN=H2AZ2 PE=1 SV=3	0.886216	0.163316
sp|Q9UBT7|CTNL1_HUMAN_group_Alpha-catulin OS=Homo sapiens OX=9606 GN=CTNNAL1 PE=1 SV=2	0.854039	0.163319
sp|P28482|MK01_HUMAN_group_Mitogen-activated protein kinase 1 OS=Homo sapiens OX=9606 GN=MAPK1 PE=1 SV=3	1.12401	0.16341
sp|Q14232|EI2BA_HUMAN_group_Translation initiation factor eIF-2B subunit alpha OS=Homo sapiens OX=9606 GN=EIF2B1 PE=1 SV=1	1.05484	0.163495
sp|Q3SY69|AL1L2_HUMAN_group_Mitochondrial 10-formyltetrahydrofolate dehydrogenase OS=Homo sapiens OX=9606 GN=ALDH1L2 PE=1 SV=2	0.647115	0.163608
sp|P05091|ALDH2_HUMAN_group_Aldehyde dehydrogenase, mitochondrial OS=Homo sapiens OX=9606 GN=ALDH2 PE=1 SV=2	0.943561	0.163612
sp|Q8TCJ2|STT3B_HUMAN_group_Dolichyl-diphosphooligosaccharide--protein glycosyltransferase subunit STT3B OS=Homo sapiens OX=9606 GN=STT3B PE=1 SV=1	0.909533	0.16375
sp|Q14247|SRC8_HUMAN_group_Src substrate cortactin OS=Homo sapiens OX=9606 GN=CTTN PE=1 SV=2	1.0456	0.163913
sp|P46776|RL27A_HUMAN_group_60S ribosomal protein L27a OS=Homo sapiens OX=9606 GN=RPL27A PE=1 SV=2	0.860677	0.163917
sp|P35573|GDE_HUMAN_group_Glycogen debranching enzyme OS=Homo sapiens OX=9606 GN=AGL PE=1 SV=3	0.9338	0.164198
sp|Q13620|CUL4B_HUMAN_group_Cullin-4B OS=Homo sapiens OX=9606 GN=CUL4B PE=1 SV=4	1.07707	0.164254
sp|P46459|NSF_HUMAN_group_Vesicle-fusing ATPase OS=Homo sapiens OX=9606 GN=NSF PE=1 SV=3	1.05589	0.164302
sp|Q01105|SET_HUMAN_group_Protein SET OS=Homo sapiens OX=9606 GN=SET PE=1 SV=3	0.919079	0.164404
sp|P57678|GEMI4_HUMAN_group_Gem-associated protein 4 OS=Homo sapiens OX=9606 GN=GEMIN4 PE=1 SV=2	0.815515	0.164915
sp|O95453|PARN_HUMAN_group_Poly(A)-specific ribonuclease PARN OS=Homo sapiens OX=9606 GN=PARN PE=1 SV=1	1.11938	0.165348
sp|O00764|PDXK_HUMAN_group_Pyridoxal kinase OS=Homo sapiens OX=9606 GN=PDXK PE=1 SV=1	1.0772	0.16537
sp|P48449|LSS_HUMAN_group_Lanosterol synthase OS=Homo sapiens OX=9606 GN=LSS PE=1 SV=1	1.07305	0.16582
sp|Q32MZ4|LRRF1_HUMAN_group_Leucine-rich repeat flightless-interacting protein 1 OS=Homo sapiens OX=9606 GN=LRRFIP1 PE=1 SV=2	1.48628	0.165941
sp|P09525|ANXA4_HUMAN_group_Annexin A4 OS=Homo sapiens OX=9606 GN=ANXA4 PE=1 SV=4	1.05543	0.165997
sp|Q13144|EI2BE_HUMAN_group_Translation initiation factor eIF-2B subunit epsilon OS=Homo sapiens OX=9606 GN=EIF2B5 PE=1 SV=3	1.1187	0.16606
sp|Q8NBJ7|SUMF2_HUMAN_group_Inactive C-alpha-formylglycine-generating enzyme 2 OS=Homo sapiens OX=9606 GN=SUMF2 PE=1 SV=2	0.851072	0.16609
sp|Q86UY8|NT5D3_HUMAN_group_5'-nucleotidase domain-containing protein 3 OS=Homo sapiens OX=9606 GN=NT5DC3 PE=1 SV=1	0.633353	0.166172
sp|Q9GZS3|WDR61_HUMAN_group_WD repeat-containing protein 61 OS=Homo sapiens OX=9606 GN=WDR61 PE=1 SV=1	1.56229	0.166231
sp|Q9NX46|ADPRS_HUMAN_group_ADP-ribosylhydrolase ARH3 OS=Homo sapiens OX=9606 GN=ADPRS PE=1 SV=1	0.763348	0.166494
sp|P80723|BASP1_HUMAN_group_Brain acid soluble protein 1 OS=Homo sapiens OX=9606 GN=BASP1 PE=1 SV=2	0.826225	0.166545
sp|P54687|BCAT1_HUMAN_group_Branched-chain-amino-acid aminotransferase, cytosolic OS=Homo sapiens OX=9606 GN=BCAT1 PE=1 SV=3	1.42898	0.166735
sp|Q96JB5|CK5P3_HUMAN_group_CDK5 regulatory subunit-associated protein 3 OS=Homo sapiens OX=9606 GN=CDK5RAP3 PE=1 SV=2	1.04856	0.167187
sp|P19105|ML12A_HUMAN_group_Myosin regulatory light chain 12A OS=Homo sapiens OX=9606 GN=MYL12A PE=1 SV=2	1.06438	0.167339
sp|Q92878|RAD50_HUMAN_group_DNA repair protein RAD50 OS=Homo sapiens OX=9606 GN=RAD50 PE=1 SV=1	0.924988	0.167409
sp|Q13177|PAK2_HUMAN_group_Serine_threonine-protein kinase PAK 2 OS=Homo sapiens OX=9606 GN=PAK2 PE=1 SV=3	0.973975	0.167604
sp|Q8TCG1|CIP2A_HUMAN_group_Protein CIP2A OS=Homo sapiens OX=9606 GN=CIP2A PE=1 SV=2	1.39312	0.168394
sp|Q93096|TP4A1_HUMAN_group_Protein tyrosine phosphatase type IVA 1 OS=Homo sapiens OX=9606 GN=PTP4A1 PE=1 SV=2	0.79898	0.168647
sp|P20645|MPRD_HUMAN_group_Cation-dependent mannose-6-phosphate receptor OS=Homo sapiens OX=9606 GN=M6PR PE=1 SV=1	0.957362	0.168988
sp|P31483|TIA1_HUMAN_group_Cytotoxic granule associated RNA binding protein TIA1 OS=Homo sapiens OX=9606 GN=TIA1 PE=1 SV=3	1.22141	0.169381
sp|P82650|RT22_HUMAN_group_28S ribosomal protein S22, mitochondrial OS=Homo sapiens OX=9606 GN=MRPS22 PE=1 SV=1	0.877275	0.169466
sp|P84098|RL19_HUMAN_group_60S ribosomal protein L19 OS=Homo sapiens OX=9606 GN=RPL19 PE=1 SV=1	1.03503	0.169505
sp|O15212|PFD6_HUMAN_group_Prefoldin subunit 6 OS=Homo sapiens OX=9606 GN=PFDN6 PE=1 SV=1	1.09984	0.169656
sp|P51114|FXR1_HUMAN_group_RNA-binding protein FXR1 OS=Homo sapiens OX=9606 GN=FXR1 PE=1 SV=3	1.10895	0.169757
sp|Q9Y2V2|CHSP1_HUMAN_group_Calcium-regulated heat-stable protein 1 OS=Homo sapiens OX=9606 GN=CARHSP1 PE=1 SV=2	1.09982	0.16994
sp|Q01085|TIAR_HUMAN_group_Nucleolysin TIAR OS=Homo sapiens OX=9606 GN=TIAL1 PE=1 SV=1	0.760004	0.170014
sp|Q9NW82|WDR70_HUMAN_group_WD repeat-containing protein 70 OS=Homo sapiens OX=9606 GN=WDR70 PE=1 SV=1	0.901642	0.170451
sp|Q9NRN7|ADPPT_HUMAN_group_L-aminoadipate-semialdehyde dehydrogenase-phosphopantetheinyl transferase OS=Homo sapiens OX=9606 GN=AASDHPPT PE=1 SV=2	0.565724	0.170808
sp|Q9NUQ9|CYRIB_HUMAN_group_CYFIP-related Rac1 interactor B OS=Homo sapiens OX=9606 GN=CYRIB PE=1 SV=1	1.133	0.170906
sp|Q13098|CSN1_HUMAN_group_COP9 signalosome complex subunit 1 OS=Homo sapiens OX=9606 GN=GPS1 PE=1 SV=4	0.910598	0.170939
sp|Q9UKK9|NUDT5_HUMAN_group_ADP-sugar pyrophosphatase OS=Homo sapiens OX=9606 GN=NUDT5 PE=1 SV=1	0.909094	0.170952
sp|Q7L0Y3|TM10C_HUMAN_group_tRNA methyltransferase 10 homolog C OS=Homo sapiens OX=9606 GN=TRMT10C PE=1 SV=2	0.526765	0.171286
sp|O94906|PRP6_HUMAN_group_Pre-mRNA-processing factor 6 OS=Homo sapiens OX=9606 GN=PRPF6 PE=1 SV=1	0.868735	0.171437
sp|P78356|PI42B_HUMAN_group_Phosphatidylinositol 5-phosphate 4-kinase type-2 beta OS=Homo sapiens OX=9606 GN=PIP4K2B PE=1 SV=1	1.14206	0.171837
sp|Q3SXM5|HSDL1_HUMAN_group_Inactive hydroxysteroid dehydrogenase-like protein 1 OS=Homo sapiens OX=9606 GN=HSDL1 PE=1 SV=3	1.1754	0.171838
sp|O60231|DHX16_HUMAN_group_Pre-mRNA-splicing factor ATP-dependent RNA helicase DHX16 OS=Homo sapiens OX=9606 GN=DHX16 PE=1 SV=2	0.644212	0.171845
sp|Q9Y2W1|TR150_HUMAN_group_Thyroid hormone receptor-associated protein 3 OS=Homo sapiens OX=9606 GN=THRAP3 PE=1 SV=2	1.14658	0.171952
sp|Q15029|U5S1_HUMAN_group_116 kDa U5 small nuclear ribonucleoprotein component OS=Homo sapiens OX=9606 GN=EFTUD2 PE=1 SV=1	0.910025	0.172273
sp|O95202|LETM1_HUMAN_group_Mitochondrial proton_calcium exchanger protein OS=Homo sapiens OX=9606 GN=LETM1 PE=1 SV=1	1.1226	0.172353
sp|P27824|CALX_HUMAN_group_Calnexin OS=Homo sapiens OX=9606 GN=CANX PE=1 SV=2	0.941208	0.172712
sp|Q9UG63|ABCF2_HUMAN_group_ATP-binding cassette sub-family F member 2 OS=Homo sapiens OX=9606 GN=ABCF2 PE=1 SV=2	0.9077	0.172773
sp|Q9H0C8|ILKAP_HUMAN_group_Integrin-linked kinase-associated serine_threonine phosphatase 2C OS=Homo sapiens OX=9606 GN=ILKAP PE=1 SV=1	1.0921	0.172952
sp|Q9NRX1|PNO1_HUMAN_group_RNA-binding protein PNO1 OS=Homo sapiens OX=9606 GN=PNO1 PE=1 SV=1	1.18801	0.172995
sp|P48556|PSMD8_HUMAN_group_26S proteasome non-ATPase regulatory subunit 8 OS=Homo sapiens OX=9606 GN=PSMD8 PE=1 SV=2	0.966915	0.173284
sp|Q9NX40|OCAD1_HUMAN_group_OCIA domain-containing protein 1 OS=Homo sapiens OX=9606 GN=OCIAD1 PE=1 SV=1	0.917122	0.17354
sp|P39210|MPV17_HUMAN_group_Protein Mpv17 OS=Homo sapiens OX=9606 GN=MPV17 PE=1 SV=1	0.796895	0.173552
sp|A0AVT1|UBA6_HUMAN_group_Ubiquitin-like modifier-activating enzyme 6 OS=Homo sapiens OX=9606 GN=UBA6 PE=1 SV=1	1.06509	0.17366
sp|Q9Y3D0|CIA2B_HUMAN_group_Cytosolic iron-sulfur assembly component 2B OS=Homo sapiens OX=9606 GN=CIAO2B PE=1 SV=1	1.42084	0.173808
sp|P46734|MP2K3_HUMAN_group_Dual specificity mitogen-activated protein kinase kinase 3 OS=Homo sapiens OX=9606 GN=MAP2K3 PE=1 SV=2	1.41232	0.173961
sp|Q9UGM6|SYWM_HUMAN_group_Tryptophan--tRNA ligase, mitochondrial OS=Homo sapiens OX=9606 GN=WARS2 PE=1 SV=1	0.881879	0.174047
sp|Q99459|CDC5L_HUMAN_group_Cell division cycle 5-like protein OS=Homo sapiens OX=9606 GN=CDC5L PE=1 SV=2	0.653288	0.17407
sp|Q9UPY8|MARE3_HUMAN_group_Microtubule-associated protein RP_EB family member 3 OS=Homo sapiens OX=9606 GN=MAPRE3 PE=1 SV=1	1.20799	0.174279
sp|Q9Y3F4|STRAP_HUMAN_group_Serine-threonine kinase receptor-associated protein OS=Homo sapiens OX=9606 GN=STRAP PE=1 SV=1	0.946421	0.174334
sp|Q9Y333|LSM2_HUMAN_group_U6 snRNA-associated Sm-like protein LSm2 OS=Homo sapiens OX=9606 GN=LSM2 PE=1 SV=1	0.667581	0.174513
sp|Q8WU90|ZC3HF_HUMAN_group_Zinc finger CCCH domain-containing protein 15 OS=Homo sapiens OX=9606 GN=ZC3H15 PE=1 SV=1	1.52615	0.17454
sp|P51991|ROA3_HUMAN_group_Heterogeneous nuclear ribonucleoprotein A3 OS=Homo sapiens OX=9606 GN=HNRNPA3 PE=1 SV=2	1.08854	0.174776
sp|P06396|GELS_HUMAN_group_Gelsolin OS=Homo sapiens OX=9606 GN=GSN PE=1 SV=1	1.08367	0.175589
sp|O00231|PSD11_HUMAN_group_26S proteasome non-ATPase regulatory subunit 11 OS=Homo sapiens OX=9606 GN=PSMD11 PE=1 SV=3	0.957628	0.175609
sp|Q8TED1|GPX8_HUMAN_group_Probable glutathione peroxidase 8 OS=Homo sapiens OX=9606 GN=GPX8 PE=1 SV=2	0.936621	0.175637
sp|Q96HY6|DDRGK_HUMAN_group_DDRGK domain-containing protein 1 OS=Homo sapiens OX=9606 GN=DDRGK1 PE=1 SV=2	1.2138	0.1759
sp|Q8WWC4|MAIP1_HUMAN_group_m-AAA protease-interacting protein 1, mitochondrial OS=Homo sapiens OX=9606 GN=MAIP1 PE=1 SV=1	0.93836	0.175939
sp|O43570|CAH12_HUMAN_group_Carbonic anhydrase 12 OS=Homo sapiens OX=9606 GN=CA12 PE=1 SV=1	1.15273	0.176125
sp|Q14980|NUMA1_HUMAN_group_Nuclear mitotic apparatus protein 1 OS=Homo sapiens OX=9606 GN=NUMA1 PE=1 SV=2	1.10895	0.176174
sp|Q13136|LIPA1_HUMAN_group_Liprin-alpha-1 OS=Homo sapiens OX=9606 GN=PPFIA1 PE=1 SV=1	0.867548	0.176223
sp|Q9NPF4|OSGEP_HUMAN_group_tRNA N6-adenosine threonylcarbamoyltransferase OS=Homo sapiens OX=9606 GN=OSGEP PE=1 SV=1	0.854259	0.176383
sp|Q6GMV3|PTRD1_HUMAN_group_Putative peptidyl-tRNA hydrolase PTRHD1 OS=Homo sapiens OX=9606 GN=PTRHD1 PE=1 SV=1	1.2344	0.176633
sp|Q96EY7|PTCD3_HUMAN_group_Pentatricopeptide repeat domain-containing protein 3, mitochondrial OS=Homo sapiens OX=9606 GN=PTCD3 PE=1 SV=3	0.886928	0.176759
sp|Q9UHD8|SEPT9_HUMAN_group_Septin-9 OS=Homo sapiens OX=9606 GN=SEPTIN9 PE=1 SV=2	0.954795	0.176763
sp|Q8IWW6|RHG12_HUMAN_group_Rho GTPase-activating protein 12 OS=Homo sapiens OX=9606 GN=ARHGAP12 PE=1 SV=1	0.621023	0.177007
sp|Q6P3X3|TTC27_HUMAN_group_Tetratricopeptide repeat protein 27 OS=Homo sapiens OX=9606 GN=TTC27 PE=1 SV=1	0.924956	0.177736
sp|P36405|ARL3_HUMAN_group_ADP-ribosylation factor-like protein 3 OS=Homo sapiens OX=9606 GN=ARL3 PE=1 SV=2	0.939839	0.178033
sp|Q969Z0|FAKD4_HUMAN_group_FAST kinase domain-containing protein 4 OS=Homo sapiens OX=9606 GN=TBRG4 PE=1 SV=1	2.0156	0.178752
sp|O94817|ATG12_HUMAN_group_Ubiquitin-like protein ATG12 OS=Homo sapiens OX=9606 GN=ATG12 PE=1 SV=1	0.654992	0.178918
sp|Q99615|DNJC7_HUMAN_group_DnaJ homolog subfamily C member 7 OS=Homo sapiens OX=9606 GN=DNAJC7 PE=1 SV=2	0.837075	0.178963
sp|P02751|FINC_HUMAN_group_Fibronectin OS=Homo sapiens OX=9606 GN=FN1 PE=1 SV=5	1.19893	0.179128
sp|P17152|TMM11_HUMAN_group_Transmembrane protein 11, mitochondrial OS=Homo sapiens OX=9606 GN=TMEM11 PE=1 SV=1	0.857693	0.179193
sp|Q53H82|LACB2_HUMAN_group_Endoribonuclease LACTB2 OS=Homo sapiens OX=9606 GN=LACTB2 PE=1 SV=2	0.657326	0.179242
sp|Q86WJ1|CHD1L_HUMAN_group_Chromodomain-helicase-DNA-binding protein 1-like OS=Homo sapiens OX=9606 GN=CHD1L PE=1 SV=3	2.15442	0.179372
sp|P52948|NUP98_HUMAN_group_Nuclear pore complex protein Nup98-Nup96 OS=Homo sapiens OX=9606 GN=NUP98 PE=1 SV=4	0.881318	0.179479
sp|Q8TCA0|LRC20_HUMAN_group_Leucine-rich repeat-containing protein 20 OS=Homo sapiens OX=9606 GN=LRRC20 PE=1 SV=1	1.15384	0.17988
sp|Q96T76|MMS19_HUMAN_group_MMS19 nucleotide excision repair protein homolog OS=Homo sapiens OX=9606 GN=MMS19 PE=1 SV=2	1.08849	0.179915
sp|P04062|GLCM_HUMAN_group_Lysosomal acid glucosylceramidase OS=Homo sapiens OX=9606 GN=GBA PE=1 SV=3	0.955753	0.179928
sp|Q9Y2V7|COG6_HUMAN_group_Conserved oligomeric Golgi complex subunit 6 OS=Homo sapiens OX=9606 GN=COG6 PE=1 SV=2	0.917868	0.180013
sp|Q8NFW8|NEUA_HUMAN_group_N-acylneuraminate cytidylyltransferase OS=Homo sapiens OX=9606 GN=CMAS PE=1 SV=2	0.528962	0.180126
sp|Q96IV0|NGLY1_HUMAN_group_Peptide-N(4)-(N-acetyl-beta-glucosaminyl)asparagine amidase OS=Homo sapiens OX=9606 GN=NGLY1 PE=1 SV=1	1.17802	0.180199
sp|Q9UHB9|SRP68_HUMAN_group_Signal recognition particle subunit SRP68 OS=Homo sapiens OX=9606 GN=SRP68 PE=1 SV=2	1.05802	0.180293
sp|Q9Y697|NFS1_HUMAN_group_Cysteine desulfurase, mitochondrial OS=Homo sapiens OX=9606 GN=NFS1 PE=1 SV=3	1.17668	0.1803
sp|Q9NR46|SHLB2_HUMAN_group_Endophilin-B2 OS=Homo sapiens OX=9606 GN=SH3GLB2 PE=1 SV=1	0.883258	0.180392
sp|Q9NUJ3|T11L1_HUMAN_group_T-complex protein 11-like protein 1 OS=Homo sapiens OX=9606 GN=TCP11L1 PE=1 SV=1	1.16892	0.180462
sp|P35249|RFC4_HUMAN_group_Replication factor C subunit 4 OS=Homo sapiens OX=9606 GN=RFC4 PE=1 SV=2	0.780427	0.18093
sp|P51148|RAB5C_HUMAN_group_Ras-related protein Rab-5C OS=Homo sapiens OX=9606 GN=RAB5C PE=1 SV=2	0.885091	0.181206
sp|P29218|IMPA1_HUMAN_group_Inositol monophosphatase 1 OS=Homo sapiens OX=9606 GN=IMPA1 PE=1 SV=1	0.895174	0.181309
sp|Q9NPA0|EMC7_HUMAN_group_ER membrane protein complex subunit 7 OS=Homo sapiens OX=9606 GN=EMC7 PE=1 SV=1	0.908918	0.181394
sp|Q8N3D4|EH1L1_HUMAN_group_EH domain-binding protein 1-like protein 1 OS=Homo sapiens OX=9606 GN=EHBP1L1 PE=1 SV=2	1.1502	0.181741
sp|P35869|AHR_HUMAN_group_Aryl hydrocarbon receptor OS=Homo sapiens OX=9606 GN=AHR PE=1 SV=2	1.35549	0.181758
sp|Q9H4A6|GOLP3_HUMAN_group_Golgi phosphoprotein 3 OS=Homo sapiens OX=9606 GN=GOLPH3 PE=1 SV=1	1.3289	0.182064
sp|Q96KP1|EXOC2_HUMAN_group_Exocyst complex component 2 OS=Homo sapiens OX=9606 GN=EXOC2 PE=1 SV=1	2.28363	0.182224
sp|P35658|NU214_HUMAN_group_Nuclear pore complex protein Nup214 OS=Homo sapiens OX=9606 GN=NUP214 PE=1 SV=2	0.628439	0.182371
sp|Q9Y5Y2|NUBP2_HUMAN_group_Cytosolic Fe-S cluster assembly factor NUBP2 OS=Homo sapiens OX=9606 GN=NUBP2 PE=1 SV=1	0.834631	0.182469
sp|P46940|IQGA1_HUMAN_group_Ras GTPase-activating-like protein IQGAP1 OS=Homo sapiens OX=9606 GN=IQGAP1 PE=1 SV=1	1.08977	0.182568
sp|Q8WWM7|ATX2L_HUMAN_group_Ataxin-2-like protein OS=Homo sapiens OX=9606 GN=ATXN2L PE=1 SV=2	0.886603	0.182822
sp|Q8IYD1|ERF3B_HUMAN_group_Eukaryotic peptide chain release factor GTP-binding subunit ERF3B OS=Homo sapiens OX=9606 GN=GSPT2 PE=1 SV=2	0.947422	0.182898
sp|Q02790|FKBP4_HUMAN_group_Peptidyl-prolyl cis-trans isomerase FKBP4 OS=Homo sapiens OX=9606 GN=FKBP4 PE=1 SV=3	0.855876	0.183593
sp|Q8NBF2|NHLC2_HUMAN_group_NHL repeat-containing protein 2 OS=Homo sapiens OX=9606 GN=NHLRC2 PE=1 SV=1	1.51782	0.183602
sp|Q9NR19|ACSA_HUMAN_group_Acetyl-coenzyme A synthetase, cytoplasmic OS=Homo sapiens OX=9606 GN=ACSS2 PE=1 SV=1	0.913429	0.183997
sp|Q9HC38|GLOD4_HUMAN_group_Glyoxalase domain-containing protein 4 OS=Homo sapiens OX=9606 GN=GLOD4 PE=1 SV=1	0.934577	0.184145
sp|Q13155|AIMP2_HUMAN_group_Aminoacyl tRNA synthase complex-interacting multifunctional protein 2 OS=Homo sapiens OX=9606 GN=AIMP2 PE=1 SV=2	1.12656	0.18428
sp|P14927|QCR7_HUMAN_group_Cytochrome b-c1 complex subunit 7 OS=Homo sapiens OX=9606 GN=UQCRB PE=1 SV=2	0.912878	0.184398
sp|P61009|SPCS3_HUMAN_group_Signal peptidase complex subunit 3 OS=Homo sapiens OX=9606 GN=SPCS3 PE=1 SV=1	1.08358	0.184583
sp|Q8TDB8|GTR14_HUMAN_group_Solute carrier family 2, facilitated glucose transporter member 14 OS=Homo sapiens OX=9606 GN=SLC2A14 PE=2 SV=1	0.904115	0.184589
sp|Q96DA6|TIM14_HUMAN_group_Mitochondrial import inner membrane translocase subunit TIM14 OS=Homo sapiens OX=9606 GN=DNAJC19 PE=1 SV=3	0.893394	0.184726
sp|Q96AE4|FUBP1_HUMAN_group_Far upstream element-binding protein 1 OS=Homo sapiens OX=9606 GN=FUBP1 PE=1 SV=3	0.944983	0.18486
sp|P07602|SAP_HUMAN_group_Prosaposin OS=Homo sapiens OX=9606 GN=PSAP PE=1 SV=2	1.15208	0.184917
sp|O95302|FKBP9_HUMAN_group_Peptidyl-prolyl cis-trans isomerase FKBP9 OS=Homo sapiens OX=9606 GN=FKBP9 PE=1 SV=2	1.22301	0.18516
sp|Q6PI78|TMM65_HUMAN_group_Transmembrane protein 65 OS=Homo sapiens OX=9606 GN=TMEM65 PE=1 SV=2	1.61968	0.185181
sp|Q8TB61|S35B2_HUMAN_group_Adenosine 3'-phospho 5'-phosphosulfate transporter 1 OS=Homo sapiens OX=9606 GN=SLC35B2 PE=1 SV=1	0.93893	0.185298
sp|P23921|RIR1_HUMAN_group_Ribonucleoside-diphosphate reductase large subunit OS=Homo sapiens OX=9606 GN=RRM1 PE=1 SV=1	0.776113	0.185499
sp|Q15843|NEDD8_HUMAN_group_NEDD8 OS=Homo sapiens OX=9606 GN=NEDD8 PE=1 SV=1	1.19462	0.185777
sp|Q14554|PDIA5_HUMAN_group_Protein disulfide-isomerase A5 OS=Homo sapiens OX=9606 GN=PDIA5 PE=1 SV=1	0.70505	0.185899
sp|P62273|RS29_HUMAN_group_40S ribosomal protein S29 OS=Homo sapiens OX=9606 GN=RPS29 PE=1 SV=2	1.07378	0.186006
sp|P61158|ARP3_HUMAN_group_Actin-related protein 3 OS=Homo sapiens OX=9606 GN=ACTR3 PE=1 SV=3	0.919417	0.186079
sp|P58546|MTPN_HUMAN_group_Myotrophin OS=Homo sapiens OX=9606 GN=MTPN PE=1 SV=2	1.25089	0.186345
sp|Q9H0W8|SMG9_HUMAN_group_Nonsense-mediated mRNA decay factor SMG9 OS=Homo sapiens OX=9606 GN=SMG9 PE=1 SV=1	0.781006	0.186512
sp|Q9NWV8|BABA1_HUMAN_group_BRISC and BRCA1-A complex member 1 OS=Homo sapiens OX=9606 GN=BABAM1 PE=1 SV=1	1.07224	0.187061
sp|Q96IU4|ABHEB_HUMAN_group_Putative protein-lysine deacylase ABHD14B OS=Homo sapiens OX=9606 GN=ABHD14B PE=1 SV=1	1.07354	0.187313
sp|Q96PK6|RBM14_HUMAN_group_RNA-binding protein 14 OS=Homo sapiens OX=9606 GN=RBM14 PE=1 SV=2	1.13773	0.187714
sp|Q8TBX8|PI42C_HUMAN_group_Phosphatidylinositol 5-phosphate 4-kinase type-2 gamma OS=Homo sapiens OX=9606 GN=PIP4K2C PE=1 SV=3	0.821812	0.187741
sp|Q04206|TF65_HUMAN_group_Transcription factor p65 OS=Homo sapiens OX=9606 GN=RELA PE=1 SV=2	0.957824	0.187816
sp|Q15582|BGH3_HUMAN_group_Transforming growth factor-beta-induced protein ig-h3 OS=Homo sapiens OX=9606 GN=TGFBI PE=1 SV=1	1.12862	0.188084
sp|O14776|TCRG1_HUMAN_group_Transcription elongation regulator 1 OS=Homo sapiens OX=9606 GN=TCERG1 PE=1 SV=2	0.85173	0.188362
sp|Q93100|KPBB_HUMAN_group_Phosphorylase b kinase regulatory subunit beta OS=Homo sapiens OX=9606 GN=PHKB PE=1 SV=3	2.35506	0.188455
sp|Q9NQ48|LZTL1_HUMAN_group_Leucine zipper transcription factor-like protein 1 OS=Homo sapiens OX=9606 GN=LZTFL1 PE=1 SV=1	0.94674	0.188474
sp|P07355|ANXA2_HUMAN_group_Annexin A2 OS=Homo sapiens OX=9606 GN=ANXA2 PE=1 SV=2	1.03997	0.188608
sp|O75116|ROCK2_HUMAN_group_Rho-associated protein kinase 2 OS=Homo sapiens OX=9606 GN=ROCK2 PE=1 SV=4	1.33487	0.189052
sp|P80303|NUCB2_HUMAN_group_Nucleobindin-2 OS=Homo sapiens OX=9606 GN=NUCB2 PE=1 SV=3	1.14918	0.189651
sp|Q16610|ECM1_HUMAN_group_Extracellular matrix protein 1 OS=Homo sapiens OX=9606 GN=ECM1 PE=1 SV=2	0.797534	0.189875
sp|Q7LG56|RIR2B_HUMAN_group_Ribonucleoside-diphosphate reductase subunit M2 B OS=Homo sapiens OX=9606 GN=RRM2B PE=1 SV=1	1.20887	0.190068
sp|Q8NE86|MCU_HUMAN_group_Calcium uniporter protein, mitochondrial OS=Homo sapiens OX=9606 GN=MCU PE=1 SV=1	1.32336	0.190267
sp|Q9Y2S7|PDIP2_HUMAN_group_Polymerase delta-interacting protein 2 OS=Homo sapiens OX=9606 GN=POLDIP2 PE=1 SV=1	0.922055	0.190322
sp|Q9UDY4|DNJB4_HUMAN_group_DnaJ homolog subfamily B member 4 OS=Homo sapiens OX=9606 GN=DNAJB4 PE=1 SV=1	1.1707	0.190424
sp|P20073|ANXA7_HUMAN_group_Annexin A7 OS=Homo sapiens OX=9606 GN=ANXA7 PE=1 SV=3	0.956726	0.190578
sp|P31749|AKT1_HUMAN_group_RAC-alpha serine_threonine-protein kinase OS=Homo sapiens OX=9606 GN=AKT1 PE=1 SV=2	1.22735	0.190692
sp|P62314|SMD1_HUMAN_group_Small nuclear ribonucleoprotein Sm D1 OS=Homo sapiens OX=9606 GN=SNRPD1 PE=1 SV=1	0.891184	0.19075
sp|P61956|SUMO2_HUMAN_group_Small ubiquitin-related modifier 2 OS=Homo sapiens OX=9606 GN=SUMO2 PE=1 SV=3	1.122	0.19118
sp|P20700|LMNB1_HUMAN_group_Lamin-B1 OS=Homo sapiens OX=9606 GN=LMNB1 PE=1 SV=2	0.893837	0.19123
sp|O75127|PTCD1_HUMAN_group_Pentatricopeptide repeat-containing protein 1, mitochondrial OS=Homo sapiens OX=9606 GN=PTCD1 PE=1 SV=2	1.10214	0.191486
sp|P22059|OSBP1_HUMAN_group_Oxysterol-binding protein 1 OS=Homo sapiens OX=9606 GN=OSBP PE=1 SV=1	0.777645	0.191971
sp|Q9NYF8|BCLF1_HUMAN_group_Bcl-2-associated transcription factor 1 OS=Homo sapiens OX=9606 GN=BCLAF1 PE=1 SV=2	0.822066	0.192055
sp|P51553|IDH3G_HUMAN_group_Isocitrate dehydrogenase [NAD] subunit gamma, mitochondrial OS=Homo sapiens OX=9606 GN=IDH3G PE=1 SV=1	1.16665	0.192085
sp|Q9UI09|NDUAC_HUMAN_group_NADH dehydrogenase [ubiquinone] 1 alpha subcomplex subunit 12 OS=Homo sapiens OX=9606 GN=NDUFA12 PE=1 SV=1	1.15694	0.192533
sp|P27694|RFA1_HUMAN_group_Replication protein A 70 kDa DNA-binding subunit OS=Homo sapiens OX=9606 GN=RPA1 PE=1 SV=2	0.875877	0.192594
sp|Q92544|TM9S4_HUMAN_group_Transmembrane 9 superfamily member 4 OS=Homo sapiens OX=9606 GN=TM9SF4 PE=1 SV=2	0.935952	0.192862
sp|Q9BTE6|AASD1_HUMAN_group_Alanyl-tRNA editing protein Aarsd1 OS=Homo sapiens OX=9606 GN=AARSD1 PE=1 SV=2	1.25877	0.193052
sp|Q14019|COTL1_HUMAN_group_Coactosin-like protein OS=Homo sapiens OX=9606 GN=COTL1 PE=1 SV=3	1.03295	0.19327
sp|O00461|GOLI4_HUMAN_group_Golgi integral membrane protein 4 OS=Homo sapiens OX=9606 GN=GOLIM4 PE=1 SV=1	0.877479	0.193367
sp|P61289|PSME3_HUMAN_group_Proteasome activator complex subunit 3 OS=Homo sapiens OX=9606 GN=PSME3 PE=1 SV=1	0.948201	0.193481
sp|P52655|TF2AA_HUMAN_group_Transcription initiation factor IIA subunit 1 OS=Homo sapiens OX=9606 GN=GTF2A1 PE=1 SV=1	0.494119	0.193783
sp|O00233|PSMD9_HUMAN_group_26S proteasome non-ATPase regulatory subunit 9 OS=Homo sapiens OX=9606 GN=PSMD9 PE=1 SV=3	0.951034	0.193805
sp|O75935|DCTN3_HUMAN_group_Dynactin subunit 3 OS=Homo sapiens OX=9606 GN=DCTN3 PE=1 SV=1	1.10487	0.193827
sp|P62244|RS15A_HUMAN_group_40S ribosomal protein S15a OS=Homo sapiens OX=9606 GN=RPS15A PE=1 SV=2	1.1145	0.193872
sp|O60333|KIF1B_HUMAN_group_Kinesin-like protein KIF1B OS=Homo sapiens OX=9606 GN=KIF1B PE=1 SV=5	1.08317	0.193877
sp|O14920|IKKB_HUMAN_group_Inhibitor of nuclear factor kappa-B kinase subunit beta OS=Homo sapiens OX=9606 GN=IKBKB PE=1 SV=1	1.07847	0.193884
sp|P49368|TCPG_HUMAN_group_T-complex protein 1 subunit gamma OS=Homo sapiens OX=9606 GN=CCT3 PE=1 SV=4	0.957787	0.194143
sp|Q13425|SNTB2_HUMAN_group_Beta-2-syntrophin OS=Homo sapiens OX=9606 GN=SNTB2 PE=1 SV=1	1.07552	0.194165
sp|O95159|ZFPL1_HUMAN_group_Zinc finger protein-like 1 OS=Homo sapiens OX=9606 GN=ZFPL1 PE=1 SV=2	2.35329	0.194391
sp|Q9Y3Z3|SAMH1_HUMAN_group_Deoxynucleoside triphosphate triphosphohydrolase SAMHD1 OS=Homo sapiens OX=9606 GN=SAMHD1 PE=1 SV=2	0.115478	0.194399
sp|Q9NPJ3|ACO13_HUMAN_group_Acyl-coenzyme A thioesterase 13 OS=Homo sapiens OX=9606 GN=ACOT13 PE=1 SV=1	1.10219	0.194422
sp|P46778|RL21_HUMAN_group_60S ribosomal protein L21 OS=Homo sapiens OX=9606 GN=RPL21 PE=1 SV=2	1.07476	0.194878
sp|Q9BSH4|TACO1_HUMAN_group_Translational activator of cytochrome c oxidase 1 OS=Homo sapiens OX=9606 GN=TACO1 PE=1 SV=1	0.817693	0.195047
sp|Q9BUJ2|HNRL1_HUMAN_group_Heterogeneous nuclear ribonucleoprotein U-like protein 1 OS=Homo sapiens OX=9606 GN=HNRNPUL1 PE=1 SV=2	1.10836	0.1951
sp|Q9ULV4|COR1C_HUMAN_group_Coronin-1C OS=Homo sapiens OX=9606 GN=CORO1C PE=1 SV=1	0.977993	0.195529
sp|Q96KG9|SCYL1_HUMAN_group_N-terminal kinase-like protein OS=Homo sapiens OX=9606 GN=SCYL1 PE=1 SV=1	1.14376	0.195567
sp|Q15369|ELOC_HUMAN_group_Elongin-C OS=Homo sapiens OX=9606 GN=ELOC PE=1 SV=1	1.07726	0.195977
sp|O43681|GET3_HUMAN_group_ATPase GET3 OS=Homo sapiens OX=9606 GN=GET3 PE=1 SV=2	1.06603	0.19619
sp|Q15042|RB3GP_HUMAN_group_Rab3 GTPase-activating protein catalytic subunit OS=Homo sapiens OX=9606 GN=RAB3GAP1 PE=1 SV=3	0.786011	0.196301
sp|Q13427|PPIG_HUMAN_group_Peptidyl-prolyl cis-trans isomerase G OS=Homo sapiens OX=9606 GN=PPIG PE=1 SV=2	0.897687	0.196918
sp|P62316|SMD2_HUMAN_group_Small nuclear ribonucleoprotein Sm D2 OS=Homo sapiens OX=9606 GN=SNRPD2 PE=1 SV=1	0.951255	0.197149
sp|P24390|ERD21_HUMAN_group_ER lumen protein-retaining receptor 1 OS=Homo sapiens OX=9606 GN=KDELR1 PE=1 SV=1	0.648492	0.197256
sp|Q9BWS9|CHID1_HUMAN_group_Chitinase domain-containing protein 1 OS=Homo sapiens OX=9606 GN=CHID1 PE=1 SV=1	0.633891	0.19732
sp|Q969N2|PIGT_HUMAN_group_GPI transamidase component PIG-T OS=Homo sapiens OX=9606 GN=PIGT PE=1 SV=1	1.36383	0.197384
sp|P61978|HNRPK_HUMAN_group_Heterogeneous nuclear ribonucleoprotein K OS=Homo sapiens OX=9606 GN=HNRNPK PE=1 SV=1	1.10497	0.197399
sp|O60256|KPRB_HUMAN_group_Phosphoribosyl pyrophosphate synthase-associated protein 2 OS=Homo sapiens OX=9606 GN=PRPSAP2 PE=1 SV=1	1.05725	0.197588
sp|P62750|RL23A_HUMAN_group_60S ribosomal protein L23a OS=Homo sapiens OX=9606 GN=RPL23A PE=1 SV=1	1.12461	0.197739
sp|Q9UIC8|LCMT1_HUMAN_group_Leucine carboxyl methyltransferase 1 OS=Homo sapiens OX=9606 GN=LCMT1 PE=1 SV=2	0.924005	0.197982
sp|Q13107|UBP4_HUMAN_group_Ubiquitin carboxyl-terminal hydrolase 4 OS=Homo sapiens OX=9606 GN=USP4 PE=1 SV=3	0.857039	0.198235
sp|Q9BV38|WDR18_HUMAN_group_WD repeat-containing protein 18 OS=Homo sapiens OX=9606 GN=WDR18 PE=1 SV=2	0.945472	0.19855
sp|O95486|SC24A_HUMAN_group_Protein transport protein Sec24A OS=Homo sapiens OX=9606 GN=SEC24A PE=1 SV=2	1.14931	0.198694
sp|Q9H9A6|LRC40_HUMAN_group_Leucine-rich repeat-containing protein 40 OS=Homo sapiens OX=9606 GN=LRRC40 PE=1 SV=1	1.11498	0.198774
sp|P48729|KC1A_HUMAN_group_Casein kinase I isoform alpha OS=Homo sapiens OX=9606 GN=CSNK1A1 PE=1 SV=2	1.07382	0.198795
sp|Q9Y2D4|EXC6B_HUMAN_group_Exocyst complex component 6B OS=Homo sapiens OX=9606 GN=EXOC6B PE=1 SV=3	1.18157	0.198893
[truncated: 1,352 more rows]

## Sheet: Figure 2B
	shNC			shAURKA
[truncated: 3 more rows]

## Sheet: Figure 2C
	shNC			shAURKA
[truncated: 3 more rows]

[truncated: 55 more sheets: Figure 2D, Figure 2E, Figure 2F, Figure 3A, Figure 3B, Figure 3C, Figure 3D, Figure 3E, Figure 3F, Figure 3G, Figure 3H, Figure 3I, Figure 3J, Figure 3K, Figure 4A, Figure 4B, Figure 4C, Figure 4D, Figure 4E, Figure 4F …]
